# Supplementary material for: Crystal structure, Hirshfeld surface analysis and DFT studies of (E)-2-{[(3-chloro-4-methyl­phen­yl)imino]­meth­yl}-4-methyl­phenol
Source: Acta Crystallogr E Crystallogr Commun. 2020 Jul 21;76(Pt 8):1320–4. doi: 10.1107/S2056989020009421 (PMC7405573; doi:10.1107/S2056989020009421)
Supplement: Supplementary file 1 [file e-76-01320-sup1.cif]

##############################################################################
#                                                                            #
# This CIF contains the data in a paper accepted for publication in          #
# Acta Crystallographica Section E. It conforms to the requirements of       #
# Notes for Authors for Acta Crystallographica Section E, and has been       #
# peer reviewed under the auspices of the IUCr Commission on Journals.       #
#                                                                            #
# Full details of the Crystallographic Information File format               #
# are given in the paper "The Crystallographic Information File (CIF):       #
# a New Standard Archive File for Crystallography" by S. R. Hall, F. H.      #
# Allen and I. D. Brown [Acta Cryst. (1991), A47, 655-685].                  #
#                                                                            #
# The current version of the core CIF dictionary is obtainable from          #
# ftp://ftp.iucr.org/pub/cif_core.dic.                                       #
#                                                                            #
# Software is freely available for graphical display of the structure(s)     #
# in this CIF. For information consult the CIF software page                 #
# http://www.iucr.org/resources/cif/software.                                #
#                                                                            #
# This file may be used for bona fide research purposes within the           #
# scientific community so long as proper attribution is given to the journal # 
# article from which it was obtained.                                        #
#                                                                            #
##############################################################################
data_I
_audit_creation_method     'SHELXL-2018/3'
_journal_date_recd_electronic     2020-06-22
_journal_date_accepted     2020-07-09
_journal_name_full     'Acta Crystallographica, Section E'
_journal_year     2020
_journal_volume     76
_journal_issue      8
_journal_page_first     1320
_journal_page_last     1324
_journal_paper_category     GO
_journal_paper_doi     10.1107/S2056989020009421
_journal_coeditor_code     VM2236
_publ_contact_author_name     'Ashraf Mashrai'
_publ_contact_author_address
;
Faculty of Pharmacy, University of Science and Technology, Ibb Branch, Ibb,
Yemen
;
_publ_contact_author_email     'ashraf.yemen7@gmail.com'
_publ_contact_author_fax     ?
_publ_contact_author_phone     ?
_publ_section_title
;
Crystal structure, Hirshfeld surface analysis and DFT studies of
(<i>E</i>)-2-{[(3-chloro-4-methylphenyl)imino]methyl}-4-methylphenol
;
_publ_section_title_footnote     .
loop_
    _publ_author_name
    _publ_author_footnote
    _publ_author_address
    'Faizi, Md. Serajul Haque' .
;
PG Department of Chemistry, Langat Singh College, B. R. A. Bihar University,
Muzaffarpur, Bihar 842001,
India
;
    'Cinar, Emine Berrin' .
;
Ondokuz May\?is University, Faculty of Arts and Sciences,
Department of Physics,
55139, Samsun,
Turkey
;
    'Aydin, Alev Sema' .
;
Ondokuz May\?is University, Faculty of Arts and Sciences,
Department of Physics,
55139, Samsun,
Turkey
;
    'Agar, Erbil' .
;
Ondokuz May\?is University, Faculty of Arts and Sciences,
Department of Chemistry,
55139, Samsun,
Turkey
;
    'Dege, Necmi' .
;
Ondokuz May\?is University, Faculty of Arts and Sciences,
Department of Physics,
55139, Samsun,
Turkey
;
    'Mashrai, Ashraf' .
;
Department of Pharmacy, University of Science and Technology, Ibb Branch, Ibb,
Yemen
;
_publ_section_synopsis
;
In the title Schiff base compound, the hydroxy group forms a intramolecular
hydrogen bond to the imine <i>N</i> atom generating an <i>S</i>(6) ring motif.
The 3-chlorobenzene ring is inclined to the phenol ring by 9.38 (11)\%. The
configuration about the C\\db N bond is <i>E</i>.
;
_chemical_name_systematic
;
(<i>E</i>)-2-{[(3-Chloro-4-methylphenyl)imino]methyl}-4-methylphenol
;
_chemical_name_common     ?
_chemical_formula_moiety     'C15 H14 Cl N O'
_chemical_formula_sum     'C15 H14 Cl N O'
_chemical_formula_iupac     'C15 H14 Cl N O'
_chemical_formula_weight     259.72
_chemical_melting_point     ?
_space_group_crystal_system     monoclinic
_space_group_name_H-M_alt     'P 21/c'
_space_group_name_Hall     '-P 2ybc'
loop_
    _space_group_symop_operation_xyz
    'x, y, z'
    '-x, y+1/2, -z+1/2'
    '-x, -y, -z'
    'x, -y-1/2, z-1/2'
_cell_length_a     8.0534(5)
_cell_length_b     6.3764(3)
_cell_length_c     25.3657(16)
_cell_angle_alpha     90
_cell_angle_beta     96.392(5)
_cell_angle_gamma     90
_cell_volume     1294.47(13)
_cell_formula_units_Z     4
_cell_measurement_reflns_used     9569
_cell_measurement_theta_min     1.62
_cell_measurement_theta_max     30.31
_cell_measurement_temperature     296(2)
_exptl_crystal_description     'stick'
_exptl_crystal_colour     'orange'
_exptl_crystal_size_max     0.650
_exptl_crystal_size_mid     0.373
_exptl_crystal_size_min     0.210
_exptl_crystal_density_diffrn     1.333
_exptl_crystal_density_meas     ?
_exptl_crystal_density_method     ?
_exptl_crystal_F_000     544
_exptl_absorpt_coefficient_mu     0.282
_exptl_absorpt_correction_type     integration
_exptl_absorpt_process_details
;
(X-RED32; Stoe & Cie, 2002)
;
_exptl_absorpt_correction_T_min     0.8851
_exptl_absorpt_correction_T_max     0.9581
_diffrn_ambient_temperature     296(2)
_diffrn_source     'sealed X-ray tube, 12 x 0.4 mm long-fine focus'
_diffrn_source_power     2.25
_diffrn_source_voltage     50
_diffrn_source_current     45
_diffrn_radiation_type     'Mo K\a'
_diffrn_radiation_wavelength     0.71073
_diffrn_radiation_monochromator     'plane graphite'
_diffrn_measurement_device_type     'Stoe IPDS 2'
_diffrn_measurement_device     '2-circle goniometer'
_diffrn_measurement_method     'rotation method'
_diffrn_detector     'image plate (34 cm diameter)'
_diffrn_detector_area_resol_mean     6.67
_diffrn_reflns_number     7752
_diffrn_reflns_av_R_equivalents     0.0397
_diffrn_reflns_av_unetI/netI     0.0299
_diffrn_reflns_theta_min     1.616
_diffrn_reflns_theta_max     25.498
_diffrn_reflns_theta_full     25.242
_diffrn_measured_fraction_theta_max     0.999
_diffrn_measured_fraction_theta_full     0.999
_diffrn_reflns_limit_h_min     -9
_diffrn_reflns_limit_h_max     9
_diffrn_reflns_limit_k_min     -7
_diffrn_reflns_limit_k_max     7
_diffrn_reflns_limit_l_min     -30
_diffrn_reflns_limit_l_max     30
_refine_special_details     ?
_reflns_number_total     2414
_reflns_number_gt     1801
_reflns_threshold_expression     'I > 2\s(I)'
_refine_ls_structure_factor_coef     Fsqd
_refine_ls_matrix_type     full
_refine_ls_R_factor_all     0.0618
_refine_ls_R_factor_gt     0.0450
_refine_ls_wR_factor_gt     0.1292
_refine_ls_wR_factor_ref     0.1374
_refine_ls_goodness_of_fit_ref     1.028
_refine_ls_restrained_S_all     1.028
_refine_ls_number_reflns     2414
_refine_ls_number_parameters     169
_refine_ls_number_restraints     0
_refine_ls_hydrogen_treatment     mixed
_refine_ls_weighting_scheme     calc
_refine_ls_weighting_details
              'w=1/[\s^2^(Fo^2^)+(0.0845P)^2^+0.0590P] where P=(Fo^2^+2Fc^2^)/3'
_atom_sites_solution_hydrogens     mixed
_atom_sites_solution_primary     ?
_atom_sites_solution_secondary     ?
_refine_ls_shift/su_max     0.000
_refine_ls_shift/su_mean     0.000
_refine_diff_density_max     0.221
_refine_diff_density_min     -0.263
_refine_ls_extinction_method     none
_refine_ls_extinction_coef     .
loop_
    _atom_type_symbol
    _atom_type_description
    _atom_type_scat_dispersion_real
    _atom_type_scat_dispersion_imag
    _atom_type_scat_source
    'C' 'C' 0.0033 0.0016
                         'International Tables Vol C Tables 4.2.6.8 and 6.1.1.4'
    'H' 'H' 0.0000 0.0000
                         'International Tables Vol C Tables 4.2.6.8 and 6.1.1.4'
    'Cl' 'Cl' 0.1484 0.1585
                         'International Tables Vol C Tables 4.2.6.8 and 6.1.1.4'
    'N' 'N' 0.0061 0.0033
                         'International Tables Vol C Tables 4.2.6.8 and 6.1.1.4'
    'O' 'O' 0.0106 0.0060
                         'International Tables Vol C Tables 4.2.6.8 and 6.1.1.4'
_computing_data_collection
;
X-AREA (Stoe & Cie, 2002)
;
_computing_cell_refinement
;
X-AREA (Stoe & Cie, 2002)
;
_computing_data_reduction
;
X-SHAPE (Stoe & Cie, 2002)
;
_computing_structure_solution
;
<i>SHELXT2018/2</i> (Sheldrick, 2015a)
;
_computing_structure_refinement
;
<i>SHELXL2018/3</i> (Sheldrick, 2015b)
;
_computing_molecular_graphics
;
ORTEP-3 for Windows (Farrugia, 2012), XP in ShelXtl (Sheldrick,
2008)
;
_computing_publication_material     ?
loop_
    _atom_site_type_symbol
    _atom_site_label
    _atom_site_fract_x
    _atom_site_fract_y
    _atom_site_fract_z
    _atom_site_U_iso_or_equiv
    _atom_site_adp_type
    _atom_site_calc_flag
    _atom_site_occupancy
    _atom_site_disorder_assembly
    _atom_site_disorder_group
    Cl Cl1 0.74526(10) 0.21146(12) 0.56404(2) 0.0820(3) Uani d 1 . .
    O O1 0.3423(3) 0.0128(3) 0.32974(7) 0.0729(5) Uani d 1 . .
    N N1 0.5050(2) 0.3352(3) 0.37421(7) 0.0546(4) Uani d 1 . .
    C C9 0.3492(2) 0.3538(3) 0.28875(8) 0.0495(5) Uani d 1 . .
    C C5 0.6021(3) 0.4244(3) 0.41869(8) 0.0517(5) Uani d 1 . .
    C C10 0.2953(3) 0.4790(3) 0.24498(8) 0.0532(5) Uani d 1 . .
    H H10 0.333321 0.616621 0.244352 0.064 Uiso calc 1 . .
    C C6 0.6276(3) 0.2994(3) 0.46336(8) 0.0558(5) Uani d 1 . .
    H H6 0.582700 0.164970 0.462883 0.067 Uiso calc 1 . .
    C C8 0.4537(3) 0.4436(3) 0.33310(8) 0.0540(5) Uani d 1 . .
    H H8 0.484407 0.583899 0.331729 0.065 Uiso calc 1 . .
    C C7 0.7199(3) 0.3742(4) 0.50893(8) 0.0560(5) Uani d 1 . .
    C C14 0.2942(3) 0.1445(3) 0.28904(8) 0.0537(5) Uani d 1 . .
    C C11 0.1881(3) 0.4072(3) 0.20271(8) 0.0544(5) Uani d 1 . .
    C C2 0.7902(3) 0.5727(4) 0.51180(8) 0.0569(5) Uani d 1 . .
    C C3 0.7630(3) 0.6946(4) 0.46627(9) 0.0624(6) Uani d 1 . .
    H H3 0.808124 0.828887 0.466715 0.075 Uiso calc 1 . .
    C C4 0.6720(3) 0.6247(4) 0.42059(9) 0.0606(6) Uani d 1 . .
    H H4 0.657040 0.711090 0.390901 0.073 Uiso calc 1 . .
    C C12 0.1343(3) 0.1995(4) 0.20491(9) 0.0603(5) Uani d 1 . .
    H H12 0.061070 0.146941 0.177099 0.072 Uiso calc 1 . .
    C C13 0.1860(3) 0.0705(4) 0.24686(9) 0.0618(6) Uani d 1 . .
    H H13 0.148288 -0.067273 0.246965 0.074 Uiso calc 1 . .
    C C15 0.1266(3) 0.5478(4) 0.15702(9) 0.0699(7) Uani d 1 . .
    H H15A 0.110835 0.687133 0.169929 0.105 Uiso calc 1 . .
    H H15B 0.022293 0.495293 0.140088 0.105 Uiso calc 1 . .
    H H15C 0.207326 0.550746 0.131900 0.105 Uiso calc 1 . .
    C C1 0.8890(3) 0.6569(4) 0.56097(9) 0.0722(7) Uani d 1 . .
    H H1A 0.817191 0.672248 0.588488 0.108 Uiso calc 1 . .
    H H1B 0.935229 0.790941 0.553389 0.108 Uiso calc 1 . .
    H H1C 0.977895 0.561373 0.572449 0.108 Uiso calc 1 . .
    H H1 0.399(4) 0.082(5) 0.3505(14) 0.099(12) Uiso d 1 . .
loop_
    _atom_site_aniso_label
    _atom_site_aniso_U_11
    _atom_site_aniso_U_22
    _atom_site_aniso_U_33
    _atom_site_aniso_U_12
    _atom_site_aniso_U_13
    _atom_site_aniso_U_23
    Cl1 0.1001(5) 0.0819(5) 0.0596(4) 0.0149(4) -0.0115(3) 0.0193(3)
    O1 0.0944(13) 0.0595(10) 0.0617(10) -0.0062(9) -0.0051(9) 0.0144(8)
    N1 0.0546(10) 0.0596(11) 0.0481(9) 0.0028(8) -0.0013(7) 0.0010(8)
    C9 0.0467(11) 0.0521(11) 0.0489(11) 0.0015(9) 0.0018(8) 0.0018(8)
    C5 0.0497(11) 0.0586(12) 0.0458(10) 0.0081(9) 0.0014(8) 0.0017(8)
    C10 0.0564(12) 0.0506(11) 0.0514(11) -0.0007(9) 0.0007(9) 0.0043(9)
    C6 0.0575(12) 0.0535(12) 0.0553(11) 0.0105(10) 0.0008(9) 0.0040(9)
    C8 0.0542(12) 0.0529(12) 0.0528(11) 0.0025(9) -0.0034(9) 0.0023(9)
    C7 0.0569(12) 0.0617(13) 0.0481(11) 0.0185(10) -0.0001(9) 0.0050(9)
    C14 0.0601(13) 0.0513(11) 0.0496(11) 0.0027(10) 0.0062(9) 0.0060(9)
    C11 0.0532(12) 0.0616(12) 0.0477(11) 0.0017(10) 0.0021(9) 0.0008(9)
    C2 0.0531(12) 0.0654(14) 0.0510(11) 0.0124(10) 0.0010(9) -0.0064(10)
    C3 0.0648(14) 0.0625(14) 0.0583(13) -0.0030(11) 0.0000(10) -0.0016(10)
    C4 0.0646(13) 0.0642(13) 0.0515(11) -0.0047(11) -0.0003(10) 0.0060(10)
    C12 0.0586(12) 0.0700(14) 0.0507(11) -0.0053(11) -0.0003(9) -0.0081(10)
    C13 0.0692(14) 0.0540(12) 0.0621(13) -0.0097(11) 0.0067(11) -0.0030(10)
    C15 0.0756(16) 0.0780(17) 0.0524(12) 0.0013(13) -0.0093(11) 0.0077(11)
    C1 0.0725(15) 0.0864(18) 0.0545(13) 0.0117(13) -0.0067(11) -0.0140(12)
_geom_special_details
;
 All esds (except the esd in the dihedral angle between two l.s. planes)
 are estimated using the full covariance matrix.  The cell esds are taken
 into account individually in the estimation of esds in distances, angles
 and torsion angles; correlations between esds in cell parameters are only
 used when they are defined by crystal symmetry.  An approximate (isotropic)
 treatment of cell esds is used for estimating esds involving l.s. planes.
;
loop_
    _geom_bond_atom_site_label_1
    _geom_bond_atom_site_label_2
    _geom_bond_site_symmetry_2
    _geom_bond_distance
    _geom_bond_publ_flag
    Cl1 C7 . 1.735(2) ?
    O1 C14 . 1.354(2) ?
    O1 H1 . 0.79(4) ?
    N1 C8 . 1.281(3) ?
    N1 C5 . 1.418(3) ?
    C9 C10 . 1.397(3) ?
    C9 C14 . 1.406(3) ?
    C9 C8 . 1.446(3) ?
    C5 C6 . 1.382(3) ?
    C5 C4 . 1.394(3) ?
    C10 C11 . 1.378(3) ?
    C10 H10 . 0.9300 ?
    C6 C7 . 1.388(3) ?
    C6 H6 . 0.9300 ?
    C8 H8 . 0.9300 ?
    C7 C2 . 1.385(3) ?
    C14 C13 . 1.385(3) ?
    C11 C12 . 1.397(3) ?
    C11 C15 . 1.505(3) ?
    C2 C3 . 1.389(3) ?
    C2 C1 . 1.502(3) ?
    C3 C4 . 1.374(3) ?
    C3 H3 . 0.9300 ?
    C4 H4 . 0.9300 ?
    C12 C13 . 1.372(3) ?
    C12 H12 . 0.9300 ?
    C13 H13 . 0.9300 ?
    C15 H15A . 0.9600 ?
    C15 H15B . 0.9600 ?
    C15 H15C . 0.9600 ?
    C1 H1A . 0.9600 ?
    C1 H1B . 0.9600 ?
    C1 H1C . 0.9600 ?
loop_
    _geom_angle_atom_site_label_1
    _geom_angle_atom_site_label_2
    _geom_angle_atom_site_label_3
    _geom_angle_site_symmetry_1
    _geom_angle_site_symmetry_3
    _geom_angle
    _geom_angle_publ_flag
    C14 O1 H1 . . 105(2) ?
    C8 N1 C5 . . 122.08(19) ?
    C10 C9 C14 . . 118.46(18) ?
    C10 C9 C8 . . 119.64(19) ?
    C14 C9 C8 . . 121.86(18) ?
    C6 C5 C4 . . 118.5(2) ?
    C6 C5 N1 . . 116.1(2) ?
    C4 C5 N1 . . 125.41(19) ?
    C11 C10 C9 . . 122.7(2) ?
    C11 C10 H10 . . 118.6 ?
    C9 C10 H10 . . 118.6 ?
    C5 C6 C7 . . 120.1(2) ?
    C5 C6 H6 . . 119.9 ?
    C7 C6 H6 . . 119.9 ?
    N1 C8 C9 . . 121.82(19) ?
    N1 C8 H8 . . 119.1 ?
    C9 C8 H8 . . 119.1 ?
    C2 C7 C6 . . 122.4(2) ?
    C2 C7 Cl1 . . 119.58(17) ?
    C6 C7 Cl1 . . 118.04(18) ?
    O1 C14 C13 . . 118.7(2) ?
    O1 C14 C9 . . 121.97(19) ?
    C13 C14 C9 . . 119.36(19) ?
    C10 C11 C12 . . 117.03(19) ?
    C10 C11 C15 . . 121.7(2) ?
    C12 C11 C15 . . 121.2(2) ?
    C7 C2 C3 . . 116.2(2) ?
    C7 C2 C1 . . 123.1(2) ?
    C3 C2 C1 . . 120.7(2) ?
    C4 C3 C2 . . 122.6(2) ?
    C4 C3 H3 . . 118.7 ?
    C2 C3 H3 . . 118.7 ?
    C3 C4 C5 . . 120.1(2) ?
    C3 C4 H4 . . 120.0 ?
    C5 C4 H4 . . 120.0 ?
    C13 C12 C11 . . 122.0(2) ?
    C13 C12 H12 . . 119.0 ?
    C11 C12 H12 . . 119.0 ?
    C12 C13 C14 . . 120.4(2) ?
    C12 C13 H13 . . 119.8 ?
    C14 C13 H13 . . 119.8 ?
    C11 C15 H15A . . 109.5 ?
    C11 C15 H15B . . 109.5 ?
    H15A C15 H15B . . 109.5 ?
    C11 C15 H15C . . 109.5 ?
    H15A C15 H15C . . 109.5 ?
    H15B C15 H15C . . 109.5 ?
    C2 C1 H1A . . 109.5 ?
    C2 C1 H1B . . 109.5 ?
    H1A C1 H1B . . 109.5 ?
    C2 C1 H1C . . 109.5 ?
    H1A C1 H1C . . 109.5 ?
    H1B C1 H1C . . 109.5 ?
loop_
    _geom_torsion_atom_site_label_1
    _geom_torsion_atom_site_label_2
    _geom_torsion_atom_site_label_3
    _geom_torsion_atom_site_label_4
    _geom_torsion_site_symmetry_1
    _geom_torsion_site_symmetry_2
    _geom_torsion_site_symmetry_3
    _geom_torsion_site_symmetry_4
    _geom_torsion
    _geom_torsion_publ_flag
    C8 N1 C5 C6 . . . . 170.44(19) ?
    C8 N1 C5 C4 . . . . -9.5(3) ?
    C14 C9 C10 C11 . . . . 1.3(3) ?
    C8 C9 C10 C11 . . . . -176.3(2) ?
    C4 C5 C6 C7 . . . . 0.4(3) ?
    N1 C5 C6 C7 . . . . -179.51(18) ?
    C5 N1 C8 C9 . . . . -177.49(18) ?
    C10 C9 C8 N1 . . . . 179.5(2) ?
    C14 C9 C8 N1 . . . . 2.0(3) ?
    C5 C6 C7 C2 . . . . -0.3(3) ?
    C5 C6 C7 Cl1 . . . . 179.12(16) ?
    C10 C9 C14 O1 . . . . 179.3(2) ?
    C8 C9 C14 O1 . . . . -3.1(3) ?
    C10 C9 C14 C13 . . . . -1.5(3) ?
    C8 C9 C14 C13 . . . . 176.1(2) ?
    C9 C10 C11 C12 . . . . -0.3(3) ?
    C9 C10 C11 C15 . . . . 177.6(2) ?
    C6 C7 C2 C3 . . . . 0.1(3) ?
    Cl1 C7 C2 C3 . . . . -179.31(17) ?
    C6 C7 C2 C1 . . . . 179.4(2) ?
    Cl1 C7 C2 C1 . . . . 0.0(3) ?
    C7 C2 C3 C4 . . . . -0.1(3) ?
    C1 C2 C3 C4 . . . . -179.4(2) ?
    C2 C3 C4 C5 . . . . 0.2(4) ?
    C6 C5 C4 C3 . . . . -0.4(3) ?
    N1 C5 C4 C3 . . . . 179.5(2) ?
    C10 C11 C12 C13 . . . . -0.6(3) ?
    C15 C11 C12 C13 . . . . -178.4(2) ?
    C11 C12 C13 C14 . . . . 0.4(4) ?
    O1 C14 C13 C12 . . . . 179.9(2) ?
    C9 C14 C13 C12 . . . . 0.6(3) ?
loop_
    _geom_hbond_atom_site_label_D
    _geom_hbond_atom_site_label_H
    _geom_hbond_atom_site_label_A
    _geom_hbond_site_symmetry_A
    _geom_hbond_distance_DH
    _geom_hbond_distance_HA
    _geom_hbond_distance_DA
    _geom_hbond_angle_DHA
    _geom_hbond_publ_flag
    O1 H1 N1 . 0.79(4) 1.89(3) 2.625(3) 153(3) yes
    C1 H1C Cl1 . 0.96 2.91 3.072(3) 91 yes
    C1 H1A N1 3_666 0.96 2.86 3.734(3) 152 yes
    C1 H1C Cg1 3_575 0.96 2.92 3.617(2) 131 yes
_shelx_space_group_comment
;
The symmetry employed for this shelxl refinement is uniquely defined
by the following loop, which should always be used as a source of
symmetry information in preference to the above space-group names.
They are only intended as comments.
;
_shelx_estimated_absorpt_T_min     ?
_shelx_estimated_absorpt_T_max     ?
_shelx_hkl_file
;
  -1   0   0  584.29    5.93   0
   1   0   0  582.41    5.84   0
   2   0   0 2919.24    9.33   0
  -2   0   0 2867.19    9.21   0
   3   0   0    0.53    0.72   0
  -3   0   0    0.71    0.72   0
  -4   0   0    5.12    0.71   0
   4   0   0    4.68    0.71   0
   5   0   0   31.88    0.96   0
  -5   0   0   27.24    0.91   0
   6   0   0    4.81    0.71   0
  -6   0   0    5.20    0.71   0
  -7   0   0    0.50    0.69   0
  -8   0   0    5.20    0.74   0
  -9   0   0    0.47    0.76   0
 -10   0   0    0.90    0.88   0
 -11   0   0    0.31    0.97   0
 -11   0   0    0.17    0.97   0
   1  -1   0  119.55    2.01   0
  -1   1   0  120.84    2.01   0
   1   1   0  121.03    4.01   0
  -1  -1   0  125.23    4.01   0
   2  -1   0  260.66    2.33   0
  -2   1   0  260.13    2.25   0
  -2  -1   0  261.81    4.36   0
  -2  -1   0  278.45    4.45   0
   3  -1   0   55.64    1.11   0
  -3  -1   0   56.71    1.67   0
  -3   1   0   55.86    1.13   0
   4  -1   0   -1.11    0.66   0
  -4   1   0   -0.06    0.67   0
  -4  -1   0    0.47    0.65   0
   5  -1   0   85.07    1.13   0
  -5  -1   0   82.19    1.50   0
  -5   1   0   85.12    1.21   0
  -6  -1   0    0.82    0.80   0
   6  -1   0    1.37    0.66   0
  -6   1   0    0.81    0.49   0
  -7   1   0   26.32    0.89   0
  -7  -1   0   28.21    0.98   0
   7  -1   0   26.21    0.90   0
  -8  -1   0    7.27    0.95   0
  -8   1   0    6.85    0.79   0
  -8  -1   0    7.95    0.81   0
  -9   1   0    1.99    0.81   0
  -9  -1   0    1.22    0.79   0
  -9  -1   0    2.02    0.89   0
 -10  -1   0    1.74    1.06   0
 -10   1   0    2.23    0.86   0
 -10  -1   0    0.23    0.84   0
 -11  -1   0    0.23    0.99   0
 -11  -1   0    0.19    0.95   0
 -11   1   0    0.71    0.98   0
   0   2   0    4.22    0.80   0
   0  -2   0    3.75    0.80   0
  -1   2   0    7.69    0.64   0
   1   2   0    8.94    1.02   0
  -1  -2   0    9.09    0.98   0
   1  -2   0    7.44    0.84   0
   2  -2   0   36.06    0.83   0
  -2  -2   0   35.21    1.86   0
   2   2   0   35.33    2.04   0
  -2   2   0   34.86    0.92   0
  -3  -2   0    1.43    1.21   0
  -3   2   0    1.46    0.64   0
   3  -2   0   -0.00    0.32   0
  -3  -2   0    1.97    1.38   0
   4  -2   0   51.86    0.86   0
  -4  -2   0   52.75    1.93   0
  -4  -2   0   56.06    1.99   0
  -4   2   0   51.57    0.83   0
  -5  -2   0    7.33    1.14   0
  -5   2   0    6.68    0.67   0
   5  -2   0    7.67    0.70   0
  -5  -2   0    6.77    0.93   0
  -6  -2   0   17.39    1.07   0
  -6   2   0   16.56    0.59   0
   6  -2   0   18.50    0.78   0
  -6  -2   0   17.85    1.12   0
   7  -2   0    1.03    0.71   0
  -7  -2   0    0.62    0.92   0
  -7   2   0    1.12    0.71   0
  -7  -2   0    0.65    0.88   0
  -8  -2   0   18.29    1.17   0
   8  -2   0   17.17    0.85   0
  -8  -2   0   18.32    1.13   0
  -8   2   0   21.50    0.89   0
  -9  -2   0    0.29    0.94   0
  -9   2   0    0.41    0.79   0
  -9  -2   0    0.12    1.01   0
 -10  -2   0    0.52    1.10   0
 -10  -2   0    0.53    1.15   0
 -10   2   0    0.95    0.64   0
  -1  -3   0  368.50    2.93   0
   1  -3   0  355.45    2.17   0
  -1   3   0  345.36    2.17   0
   1   3   0  358.14    2.93   0
   2   3   0    9.41    1.03   0
  -2  -3   0    9.09    0.96   0
   2  -3   0    8.46    0.55   0
  -2   3   0   10.04    0.71   0
   3  -3   0   -0.03    0.35   0
  -3   3   0   97.37    1.15   0
  -3  -3   0   98.19    3.33   0
   3   3   0   40.16    2.45   0
   4  -3   0    7.17    0.68   0
  -4   3   0    6.89    0.51   0
   5  -3   0    2.11    0.46   0
  -5   3   0    3.30    0.48   0
  -6   3   0    6.81    0.69   0
   6  -3   0    4.89    0.70   0
   7  -3   0   10.48    0.60   0
  -7   3   0   12.05    0.74   0
  -8   3   0    4.49    0.54   0
   8  -3   0    4.22    0.80   0
  -9   3   0    1.26    0.80   0
   9  -3   0    0.01    0.83   0
 -10   3   0    0.15    0.91   0
   0   4   0   14.91    0.80   0
   0  -4   0   15.79    0.82   0
  -1  -4   0    3.30    0.68   0
  -1   4   0    3.12    0.70   0
   1  -4   0    2.70    0.68   0
   1   4   0    3.45    0.70   0
  -2   4   0    2.72    0.68   0
   2  -4   0    2.00    0.59   0
   2   4   0    2.28    0.87   0
  -2  -4   0    2.37    0.68   0
  -3  -4   0    0.99    1.06   0
   3   4   0    1.11    1.04   0
  -3   4   0    1.07    0.61   0
   3  -4   0    1.03    0.60   0
  -4   4   0    0.98    0.46   0
   4  -4   0    1.62    0.65   0
   5  -4   0    1.55    0.68   0
  -5   4   0    1.91    0.66   0
  -6   4   0    7.52    0.72   0
   6  -4   0    8.49    0.72   0
  -7   4   0   -0.07    0.69   0
   7  -4   0   -0.71    0.66   0
   8  -4   0    1.03    0.52   0
  -8   4   0    1.17    0.79   0
   9  -4   0    0.14    0.86   0
  -9   4   0   -0.81    0.89   0
   1  -5   0    4.16    0.74   0
  -1   5   0    4.56    0.71   0
   1   5   0    4.44    0.70   0
  -1  -5   0    4.49    0.69   0
   2   5   0    0.35    0.70   0
  -2   5   0    0.39    0.66   0
   2  -5   0    0.30    0.65   0
  -2  -5   0    0.72    0.81   0
  -3  -5   0    1.88    0.95   0
   3   5   0    1.84    0.89   0
   3  -5   0    1.43    0.48   0
  -3   5   0    2.65    0.68   0
  -4   5   0    5.75    0.53   0
   4  -5   0    5.43    0.71   0
   5  -5   0    4.95    0.72   0
  -5   5   0    4.25    0.73   0
  -6   5   0    0.18    0.51   0
   6  -5   0    0.58    0.70   0
  -7   5   0    5.20    0.79   0
   7  -5   0    4.59    0.79   0
   8  -5   0    0.00    0.80   0
  -8   5   0    0.57    0.55   0
   9  -5   0    0.07    0.90   0
  -9   5   0   -0.07    0.67   0
   0  -6   0    3.16    0.70   0
   0   6   0    3.28    0.74   0
   1  -6   0    4.17    0.71   0
  -1  -6   0    4.07    0.72   0
   1   6   0    4.66    0.76   0
  -1   6   0    4.04    0.76   0
   2  -6   0   -0.16    0.50   0
  -2   6   0    0.08    0.70   0
   2   6   0    0.05    0.71   0
  -2  -6   0    0.35    0.83   0
  -3  -6   0   15.29    1.08   0
  -3   6   0   13.76    0.79   0
   3  -6   0   12.73    0.60   0
   3   6   0   14.57    1.25   0
  -4   6   0   -0.34    0.77   0
   4  -6   0    1.46    0.70   0
  -5   6   0   17.69    0.82   0
   5  -6   0   15.57    0.68   0
  -6   6   0    2.60    0.77   0
   6  -6   0    2.00    0.76   0
   7  -6   0    0.46    0.84   0
  -7   6   0    1.05    0.84   0
  -8   6   0   -0.11    0.64   0
   8  -6   0    0.45    0.90   0
   1  -7   0    0.81    0.74   0
  -1   7   0    0.44    0.77   0
   1   7   0    0.47    0.79   0
  -1  -7   0    1.06    0.77   0
   2   7   0   -0.08    0.78   0
   2  -7   0    0.63    0.50   0
  -2  -7   0    0.87    0.93   0
  -2   7   0   -0.21    0.77   0
   3   7   0    0.04    0.97   0
   3  -7   0    0.36    0.77   0
  -3   7   0    0.35    0.74   0
   4  -7   0    0.01    0.57   0
  -4   7   0    0.13    0.56   0
   5  -7   0    0.53    0.84   0
  -5   7   0    1.27    0.84   0
  -6   7   0    0.34    0.86   0
   6  -7   0    0.50    0.85   0
   0   8   0    0.55    0.90   0
   0  -8   0    0.61    0.83   0
  -1   8   0    0.47    0.87   0
   1   8   0    0.01    0.83   0
  -1  -8   0   -0.42    0.84   0
   1  -8   0    0.80    0.82   0
   2  -8   0   -0.29    0.88   0
  -2   8   0   -0.21    0.88   0
   2   8   0    0.10    1.05   0
   3  -8   0    4.09    0.93   0
   3   8   0    2.57    1.20   0
  -3   8   0    2.84    0.93   0
   4  -8   0    0.01    0.92   0
  -4   8   0   -0.07    0.91   0
 -11  -1   1    0.13    0.98   0
 -11  -1   1    0.06    1.16   0
 -11   1   1   -0.54    0.93   0
 -10   1   1    0.75    0.86   0
 -10  -1   1    0.88    1.08   0
 -10  -1   1   -0.04    0.88   0
  -9  -1   1    0.02    0.78   0
  -9   1   1    0.30    0.54   0
  -9  -1   1    0.38    0.78   0
  -8  -1   1    1.41    0.91   0
  -8   1   1    1.73    0.71   0
   8  -1  -1    1.45    0.73   0
  -7   1   1    5.54    0.74   0
  -7  -1   1    5.75    0.72   0
   7  -1  -1    6.32    0.72   0
  -6   1   1    4.43    0.70   0
  -6  -1   1    4.89    0.87   0
   6  -1  -1    5.04    0.71   0
  -5  -1   1    0.99    0.63   0
  -5   1   1    1.59    0.69   0
   5  -1  -1    1.36    0.48   0
   4  -1  -1   18.21    0.67   0
  -4   1   1   18.94    0.79   0
  -4  -1   1   17.62    0.96   0
  -3  -1   1   22.02    1.28   0
  -3   1   1   20.67    0.86   0
   3  -1  -1   22.03    0.86   0
   2  -1  -1   49.29    1.26   0
  -2   1   1   48.81    1.26   0
  -2  -1   1   48.18    2.57   0
   1  -1  -1   88.71    1.79   0
  -1   1   1   89.03    1.80   0
   0   1   1  572.95    4.95   0
   0  -1   1  588.87    5.02   0
   0  -1  -1  577.75    4.92   0
   0   1  -1  579.63    5.03   0
  -1   1  -1  198.11    2.37   0
  -1  -1  -1  193.07    3.69   0
   1  -1   1  195.27    2.33   0
   1   1   1  196.43    3.75   0
   2  -1   1   98.64    1.51   0
  -2  -1  -1  105.49    2.49   0
  -2   1  -1   99.58    1.53   0
  -3  -1  -1    0.17    0.68   0
   3  -1   1    0.57    0.66   0
  -3  -1  -1    0.14    0.89   0
  -3   1  -1    0.12    0.46   0
  -4  -1  -1    1.16    0.67   0
   4  -1   1    1.57    0.64   0
  -4   1  -1    0.82    0.43   0
   5  -1   1   14.54    0.65   0
  -5  -1  -1   14.25    0.80   0
  -5   1  -1   14.96    0.79   0
  -6   1  -1   14.06    0.77   0
   6  -1   1   13.62    0.76   0
  -6  -1  -1   14.15    0.79   0
  -7   1  -1    0.12    0.66   0
  -7  -1  -1    0.02    0.68   0
  -7  -1  -1    0.72    0.68   0
   7  -1   1    0.31    0.70   0
  -8  -1  -1    0.66    0.73   0
  -8  -1  -1    0.31    0.72   0
  -8   1  -1    0.70    0.52   0
  -9  -1  -1    0.46    0.78   0
  -9   1  -1    0.56    0.58   0
  -9  -1  -1    0.34    0.91   0
 -10  -1  -1    0.52    0.86   0
 -10   1  -1    0.36    0.86   0
 -10  -1  -1    0.22    0.88   0
 -11   1  -1    0.01    0.97   0
 -11  -1  -1   -0.40    1.04   0
 -11  -1  -1    0.70    0.97   0
 -10  -2   1    1.03    1.13   0
 -10   2   1    1.46    0.88   0
 -10  -2   1    0.93    1.36   0
  -9  -2   1    0.32    0.98   0
  -9  -2   1    0.02    1.02   0
  -9   2   1    0.46    0.77   0
   9  -2  -1    0.28    0.80   0
  -8   2   1    3.44    0.76   0
  -8  -2   1    2.96    0.94   0
   8  -2  -1    3.16    0.77   0
  -8  -2   1    3.85    0.98   0
   7  -2  -1    7.35    0.58   0
  -7  -2   1    8.33    1.12   0
  -7  -2   1    7.91    1.05   0
  -7   2   1    6.72    0.73   0
  -6  -2   1    0.85    0.84   0
  -6   2   1    0.23    0.46   0
   6  -2  -1    0.19    0.63   0
  -6  -2   1    0.64    0.90   0
  -5   2   1   11.65    0.58   0
  -5  -2   1   13.06    1.25   0
  -5  -2   1   11.17    1.17   0
   5  -2  -1   10.97    0.73   0
   4  -2  -1    0.08    0.34   0
  -4  -2   1    3.40    1.42   0
  -4  -2   1    3.32    1.50   0
  -4   2   1    3.37    0.46   0
   3  -2  -1   55.87    1.02   0
  -3   2   1   54.67    0.91   0
  -2  -2   1  300.76    6.52   0
   2  -2  -1  280.54    2.07   0
  -2   2   1  284.87    2.06   0
   1  -2  -1    1.42    0.75   0
  -1  -2   1    1.43    0.79   0
  -1   2   1    1.69    0.76   0
   1   2  -1    1.74    1.03   0
   0  -2   1   19.85    0.98   0
   0  -2  -1   19.78    0.98   0
   0   2   1   18.44    1.00   0
   0   2  -1   20.37    0.99   0
   1   2   1  567.12    4.34   0
   1  -2   1  540.24    3.13   0
  -1  -2  -1  563.77    4.31   0
  -1   2  -1  546.94    3.09   0
   2   2   1    8.50    1.16   0
   2  -2   1    8.51    0.72   0
  -2  -2  -1    7.87    1.08   0
  -2   2  -1    7.84    0.56   0
   3  -2   1    2.33    0.63   0
  -3   2  -1    2.06    0.64   0
  -3  -2  -1    1.59    1.10   0
   4  -2   1    3.98    0.49   0
  -4  -2  -1    4.19    0.95   0
  -4   2  -1    3.94    0.65   0
  -4  -2  -1    4.12    0.90   0
  -5  -2  -1    0.62    0.91   0
  -5  -2  -1    0.30    1.03   0
   5  -2   1    0.14    0.60   0
  -5   2  -1    1.00    0.63   0
  -6  -2  -1    0.97    0.87   0
  -6   2  -1    0.61    0.46   0
  -6  -2  -1    0.57    0.80   0
   6  -2   1    0.04    0.65   0
  -7  -2  -1    6.90    1.02   0
   7  -2   1    6.23    0.77   0
  -7  -2  -1    6.77    0.99   0
  -7   2  -1    6.40    0.57   0
  -8  -2  -1   10.41    0.89   0
   8  -2   1    9.79    0.62   0
  -8  -2  -1   11.15    1.06   0
  -8   2  -1   10.41    0.58   0
  -9  -2  -1    0.58    1.03   0
  -9  -2  -1    0.35    0.98   0
  -9   2  -1    0.99    0.75   0
 -10   2  -1    1.73    0.65   0
 -10  -2  -1    1.33    1.13   0
 -10  -2  -1    1.73    1.19   0
 -10   3   1    0.36    0.90   0
   9  -3  -1    0.20    0.82   0
  -9   3   1   -0.42    0.79   0
  -8   3   1    6.52    0.61   0
   8  -3  -1    8.49    0.82   0
   7  -3  -1    4.98    0.71   0
  -7   3   1    4.03    0.52   0
  -6   3   1    4.01    0.51   0
   6  -3  -1    4.76    0.68   0
   5  -3  -1    1.53    0.44   0
  -5   3   1    1.57    0.45   0
  -4   3   1   22.26    0.75   0
   4  -3  -1   -0.19    0.35   0
   3  -3  -1    6.28    0.67   0
  -3   3   1    6.15    0.68   0
  -2   3   1   39.87    0.80   0
   2  -3  -1   41.84    0.91   0
  -2  -3   1   42.37    1.54   0
   2   3  -1   41.28    1.59   0
  -1   3   1    5.70    0.71   0
  -1  -3   1    6.03    0.84   0
   1  -3  -1    6.11    0.70   0
   1   3  -1    6.43    0.94   0
   0   3   1  158.66    1.67   0
   0   3  -1  164.36    1.79   0
   0  -3   1  160.83    1.74   0
   0  -3  -1  159.79    1.76   0
   1   3   1   87.92    1.52   0
   1  -3   1   32.18    0.84   0
  -1   3  -1   85.76    1.22   0
  -1  -3  -1   84.42    1.48   0
   2  -3   1    0.75    0.63   0
   2   3   1    1.20    0.91   0
  -2   3  -1    1.09    0.64   0
  -2  -3  -1    1.09    0.79   0
   3  -3   1   30.07    0.70   0
  -3   3  -1   29.16    0.69   0
   3   3   1   31.77    1.61   0
  -3  -3  -1   31.20    1.57   0
   4  -3   1   42.51    0.88   0
  -4   3  -1   43.20    0.88   0
   5  -3   1   46.53    0.96   0
  -5   3  -1   47.77    0.77   0
  -6   3  -1   74.43    0.91   0
   6  -3   1   79.27    0.98   0
   7  -3   1    3.09    0.71   0
  -7   3  -1    2.23    0.67   0
  -8   3  -1    0.75    0.53   0
   8  -3   1   -0.69    0.54   0
  -9   3  -1    0.14    0.80   0
 -10   3  -1    0.38    0.65   0
  10  -4  -1    0.95    0.96   0
 -10   4   1   -0.19    0.69   0
   9  -4  -1   -0.80    0.90   0
  -9   4   1   -0.46    0.87   0
   8  -4  -1    3.19    0.62   0
  -8   4   1    3.40    0.60   0
   7  -4  -1   19.31    0.85   0
  -7   4   1   20.07    0.82   0
   6  -4  -1    0.56    0.46   0
  -6   4   1   -0.04    0.47   0
  -5   4   1    4.24    0.49   0
   5  -4  -1    4.27    0.67   0
  -4   4   1    4.22    0.68   0
   4  -4  -1    3.84    0.66   0
   3  -4  -1   16.30    0.69   0
  -3   4   1   15.08    0.70   0
   3   4  -1   15.78    1.48   0
  -2   4   1    2.05    0.61   0
  -2  -4   1    1.50    0.80   0
   2   4  -1    2.02    0.86   0
   2  -4  -1    1.38    0.60   0
   1   4  -1   37.26    1.04   0
  -1  -4   1   39.19    1.00   0
   1  -4  -1   36.79    0.92   0
  -1   4   1   36.15    0.92   0
   0   4   1    1.52    0.50   0
   0  -4  -1    1.72    0.68   0
   0   4  -1    1.03    0.66   0
   0  -4   1    1.05    0.66   0
  -1  -4  -1   46.69    1.17   0
   1  -4   1   46.10    0.96   0
  -1   4  -1   42.59    0.98   0
   1   4   1   44.70    1.07   0
   2   4   1    0.41    0.70   0
  -2  -4  -1    0.31    0.66   0
  -2   4  -1    1.01    0.68   0
   2  -4   1    0.74    0.41   0
  -3   4  -1   16.70    0.71   0
   3   4   1   20.27    1.22   0
   3  -4   1   19.71    0.58   0
  -3  -4  -1   20.67    1.18   0
   4  -4   1    1.66    0.64   0
  -4   4  -1    1.25    0.64   0
  -5   4  -1   11.04    0.55   0
   5  -4   1   10.89    0.59   0
   6  -4   1    2.52    0.69   0
  -6   4  -1    2.78    0.66   0
  -7   4  -1    0.56    0.48   0
   7  -4   1    0.40    0.49   0
  -8   4  -1   -0.12    0.81   0
   8  -4   1    0.65    0.51   0
   9  -4   1    0.50    0.88   0
  -9   4  -1    0.53    0.84   0
   9  -5  -1   -0.14    0.68   0
  -9   5   1   -0.25    0.94   0
   8  -5  -1    0.82    0.82   0
  -8   5   1    0.75    0.81   0
   7  -5  -1    2.08    0.78   0
  -7   5   1    2.27    0.55   0
   6  -5  -1    3.35    0.73   0
  -6   5   1    2.17    0.52   0
  -5   5   1    0.30    0.68   0
   5  -5  -1    0.06    0.72   0
   4  -5  -1   11.06    0.74   0
  -4   5   1    9.76    0.72   0
   3   5  -1    3.13    0.91   0
  -3  -5   1    2.97    0.87   0
   3  -5  -1    3.17    0.68   0
  -3   5   1    4.50    0.69   0
   2   5  -1   22.23    1.07   0
   2  -5  -1   19.74    0.75   0
  -2   5   1   22.36    0.79   0
  -2  -5   1   22.78    1.03   0
  -1  -5   1   16.10    0.82   0
   1  -5  -1   15.13    0.77   0
  -1   5   1   16.08    0.63   0
   1   5  -1   15.30    0.95   0
   0   5   1   25.29    0.86   0
   0  -5  -1   26.29    0.84   0
   0  -5   1   26.51    0.87   0
   0   5  -1   24.55    0.83   0
  -1   5  -1    5.01    0.73   0
   1   5   1    5.63    0.71   0
  -1  -5  -1    5.41    0.69   0
   1  -5   1    4.78    0.73   0
  -2   5  -1   17.03    0.75   0
   2  -5   1   18.12    0.77   0
  -2  -5  -1   17.88    0.94   0
   2   5   1   17.85    0.90   0
   3   5   1    2.49    0.88   0
  -3   5  -1    3.09    0.67   0
   3  -5   1    2.61    0.48   0
  -3  -5  -1    2.43    0.83   0
  -4   5  -1    1.98    0.66   0
   4  -5   1    2.88    0.69   0
   5  -5   1    0.63    0.52   0
  -5   5  -1    1.27    0.50   0
  -6   5  -1    0.53    0.50   0
   6  -5   1    0.21    0.71   0
   7  -5   1    0.87    0.75   0
  -7   5  -1    0.29    0.77   0
  -8   5  -1    1.08    0.80   0
   8  -5   1    0.77    0.83   0
   9  -5   1    1.04    0.93   0
  -9   5  -1    0.60    0.90   0
  -8   6   1    0.65    0.88   0
   8  -6  -1    0.26    0.65   0
  -7   6   1    0.06    0.84   0
   7  -6  -1    0.34    0.59   0
   6  -6  -1    4.38    0.78   0
  -6   6   1    5.23    0.76   0
  -5   6   1    4.52    0.75   0
   5  -6  -1    4.63    0.78   0
   4  -6  -1    4.59    0.80   0
  -4   6   1    3.99    0.72   0
  -3   6   1    5.77    0.75   0
   3  -6  -1    3.51    0.71   0
   3   6  -1    5.23    1.13   0
   2  -6  -1    1.78    0.67   0
   2   6  -1    1.09    0.87   0
  -2  -6   1    1.25    0.68   0
  -2   6   1    0.75    0.49   0
  -1   6   1    2.34    0.72   0
  -1  -6   1    2.30    0.73   0
   1   6  -1    2.03    0.70   0
   1  -6  -1    2.47    0.68   0
   0   6   1    1.08    0.73   0
   0  -6  -1    0.91    0.69   0
   0   6  -1   -0.39    0.72   0
   0  -6   1    0.54    0.49   0
   1  -6   1   29.31    0.89   0
  -1   6  -1   29.48    0.88   0
   1   6   1   29.39    0.97   0
  -1  -6  -1   30.54    0.93   0
   2  -6   1    8.12    0.76   0
  -2   6  -1    6.90    0.53   0
   2   6   1    6.70    0.96   0
  -2  -6  -1    7.55    0.78   0
   3   6   1   32.32    1.32   0
   3  -6   1   34.04    0.90   0
  -3  -6  -1   36.07    1.29   0
  -3   6  -1   31.44    0.88   0
  -4   6  -1    8.81    0.80   0
   4  -6   1    8.24    0.62   0
   5  -6   1   17.73    0.70   0
  -5   6  -1   21.87    0.84   0
  -6   6  -1    0.68    0.52   0
   6  -6   1    0.78    0.55   0
   7  -6   1    1.79    0.84   0
  -7   6  -1    2.30    0.61   0
   8  -6   1    1.12    0.93   0
  -8   6  -1    0.77    0.88   0
   6  -7  -1    0.63    0.84   0
  -6   7   1    1.12    0.85   0
  -5   7   1    1.65    0.81   0
   5  -7  -1    1.95    0.83   0
  -4   7   1    1.43    0.59   0
   4  -7  -1    1.80    0.58   0
  -3   7   1    0.83    0.74   0
   3   7  -1    0.09    1.11   0
   3  -7  -1   -0.26    0.70   0
  -2   7   1    2.82    0.78   0
   2  -7  -1    2.55    0.78   0
   2   7  -1    1.89    0.80   0
  -2  -7   1    3.16    0.97   0
  -1   7   1    1.05    0.76   0
   1  -7  -1    0.40    0.77   0
  -1  -7   1    0.09    0.75   0
   1   7  -1    1.04    0.96   0
   0   7  -1    0.03    0.54   0
   0  -7   1    0.40    0.75   0
   0   7   1   -0.11    0.76   0
   0  -7  -1   -0.33    0.78   0
  -1  -7  -1    3.54    0.81   0
  -1   7  -1    2.30    0.80   0
   1  -7   1    3.02    0.79   0
   1   7   1    2.52    0.81   0
  -2  -7  -1    1.27    0.93   0
   2  -7   1    0.13    0.76   0
  -2   7  -1    0.96    0.79   0
   2   7   1    0.97    0.96   0
   3  -7   1    0.36    0.56   0
   3   7   1    0.17    1.01   0
  -3   7  -1   -0.00    0.74   0
  -3  -7  -1    0.51    0.98   0
   4  -7   1    1.18    0.58   0
  -4   7  -1    0.67    0.58   0
  -5   7  -1    4.14    0.84   0
   5  -7   1    4.89    0.86   0
  -6   7  -1   -0.24    0.62   0
   6  -7   1   -0.01    0.90   0
  -4   8   1    0.68    0.92   0
   4  -8  -1    0.73    0.91   0
   3  -8  -1    0.74    0.89   0
  -3   8   1    0.79    0.65   0
   3   8  -1    1.54    1.36   0
   2  -8  -1    0.55    0.87   0
   2   8  -1   -0.60    0.91   0
  -2   8   1    0.33    0.87   0
   1   8  -1    1.56    0.89   0
  -1  -8   1    0.77    0.87   0
  -1   8   1    1.08    0.61   0
   1  -8  -1    0.96    0.87   0
   0  -8   1    0.70    0.87   0
   0   8   1    0.61    0.85   0
   0   8  -1    0.04    0.85   0
   0  -8  -1    0.28    0.83   0
   1  -8   1   -0.29    0.62   0
  -1   8  -1    0.49    0.88   0
   1   8   1   -0.08    0.86   0
  -1  -8  -1    0.21    0.88   0
  -2  -8  -1    1.26    1.09   0
   2   8   1    0.80    0.90   0
   2  -8   1    1.68    0.83   0
  -2   8  -1    1.44    0.88   0
  -3   8  -1    1.63    0.94   0
   3   8   1    1.51    1.15   0
   3  -8   1    3.07    0.94   0
   4  -8   1    0.49    0.91   0
  -4   8  -1   -0.08    0.65   0
 -11   0   2   -0.03    0.96   0
 -10   0   2    0.07    0.84   0
  -9   0   2    1.38    0.79   0
  -8   0   2   28.12    0.95   0
  -7   0   2    4.06    0.74   0
   7   0  -2    4.71    0.74   0
   6   0  -2   66.77    1.17   0
  -6   0   2   64.60    1.12   0
  -5   0   2    8.13    0.71   0
   5   0  -2    8.90    0.73   0
  -4   0   2   35.60    1.04   0
   4   0  -2   37.82    1.05   0
  -3   0   2  235.92    2.39   0
   3   0  -2  232.85    2.43   0
   2   0  -2    0.40    0.87   0
  -2   0   2    0.34    0.87   0
  -1   0   2   87.25    2.41   0
   1   0  -2   85.53    2.43   0
   0   0  -2   21.08    1.47   0
  -2   0  -2  507.29    3.57   0
  -3   0  -2   75.13    1.39   0
  -4   0  -2  299.91    2.18   0
  -5   0  -2  152.34    1.59   0
  -6   0  -2  186.07    1.69   0
  -7   0  -2    4.90    0.76   0
  -8   0  -2    7.18    0.79   0
  -9   0  -2    0.27    0.73   0
 -10   0  -2    0.07    0.89   0
 -10   0  -2    0.38    0.84   0
 -11   0  -2    0.54    1.00   0
 -11   0  -2    0.88    1.00   0
 -11   1   2   -0.52    0.95   0
 -11  -1   2    0.16    1.17   0
 -11  -1   2    0.39    0.97   0
 -10  -1   2    5.39    1.13   0
 -10  -1   2    4.56    1.10   0
 -10   1   2    4.07    0.91   0
  -9   1   2    1.92    0.82   0
  -9  -1   2    1.87    0.80   0
   8  -1  -2    4.20    0.73   0
  -8  -1   2    4.04    0.78   0
  -8   1   2    4.45    0.76   0
  -7  -1   2    0.87    0.70   0
  -7   1   2    0.71    0.67   0
   7  -1  -2    0.60    0.67   0
   6  -1  -2   23.53    0.87   0
  -6  -1   2   23.22    1.07   0
  -6   1   2   25.10    0.87   0
   5   1  -2    2.10    0.66   0
  -5   1   2    2.40    0.69   0
   5  -1  -2    1.70    0.49   0
  -5  -1   2    2.37    0.82   0
   4   1  -2   88.27    1.77   0
  -4  -1   2   86.60    1.75   0
  -4   1   2   85.00    1.20   0
   4  -1  -2   87.76    1.15   0
  -3   1   2    2.98    0.54   0
   3  -1  -2    3.25    0.72   0
  -3  -1   2    3.47    0.98   0
   3   1  -2    2.96    0.93   0
  -2  -1   2 1705.01   13.35   0
  -2   1   2 1651.58    5.49   0
   2   1  -2 1723.37   13.26   0
   2  -1  -2 1580.25    5.45   0
   1  -1  -2 1874.77    6.82   0
  -1   1   2 1784.84    6.60   0
   1   1  -2 1847.51   13.62   0
   1   1  -2 2170.09   14.34   0
   0  -1  -2    3.20    1.09   0
   0   1   2    3.79    1.10   0
   0   1  -2    3.21    1.05   0
   0  -1   2    3.34    1.08   0
   1   1   2  288.86    3.65   0
   1  -1   2  272.14    2.66   0
  -1   1  -2  274.12    2.59   0
  -1  -1  -2  278.40    3.60   0
   2  -1   2  124.39    1.63   0
  -2   1  -2    1.93    0.65   0
  -2  -1  -2  127.97    2.30   0
   3  -1   2   70.53    1.09   0
  -3   1  -2   72.14    1.17   0
  -3  -1  -2   71.89    1.57   0
  -3  -1  -2   70.78    1.52   0
  -4   1  -2   20.34    0.79   0
  -4  -1  -2   21.38    0.95   0
  -4  -1  -2   20.27    1.03   0
   4  -1   2   18.87    0.79   0
   5  -1   2    3.35    0.51   0
  -5   1  -2    3.24    0.69   0
  -5  -1  -2    3.45    0.85   0
  -5  -1  -2    3.18    0.82   0
  -6  -1  -2    4.60    0.72   0
   6  -1   2    4.27    0.52   0
  -6   1  -2    4.64    0.69   0
  -6  -1  -2    4.97    0.69   0
  -7  -1  -2    4.86    0.73   0
  -7   1  -2    5.26    0.71   0
  -7  -1  -2    5.16    0.90   0
  -8  -1  -2    6.22    0.80   0
  -8   1  -2    5.18    0.76   0
  -8  -1  -2    6.81    0.83   0
  -9  -1  -2    0.19    0.78   0
  -9  -1  -2    0.11    0.73   0
  -9   1  -2    0.68    0.75   0
 -10  -1  -2    0.39    0.86   0
 -10  -1  -2   -0.01    0.84   0
 -10   1  -2    0.20    0.85   0
 -11  -1  -2   -0.08    1.25   0
 -11   1  -2    0.69    0.98   0
 -11  -1  -2   -0.12    0.99   0
 -10  -2   2    0.47    1.13   0
 -10   2   2    0.73    0.85   0
 -10  -2   2    0.29    1.24   0
  -9  -2   2    0.29    1.17   0
  -9   2   2    0.52    0.79   0
  -9  -2   2   -0.00    1.12   0
   9  -2  -2   -0.65    0.83   0
  -8  -2   2    1.74    1.09   0
   8  -2  -2    1.91    0.71   0
  -8   2   2    1.96    0.71   0
  -8  -2   2    1.70    0.96   0
   7  -2  -2    8.38    0.79   0
  -7   2   2    7.03    0.60   0
  -7  -2   2    7.51    1.00   0
  -7  -2   2    7.87    1.04   0
  -6  -2   2    1.56    1.02   0
  -6  -2   2    1.20    0.99   0
  -6   2   2    1.08    0.44   0
   6  -2  -2    0.61    0.62   0
  -5   2   2   16.51    0.76   0
  -5  -2   2   17.97    1.51   0
   5  -2  -2   17.38    0.64   0
  -5  -2   2   16.49    1.44   0
  -4   2   2   22.50    0.63   0
   4  -2  -2   20.69    0.63   0
  -3   2   2  103.30    1.27   0
   3  -2  -2  104.84    1.29   0
  -2   2   2  598.96    2.83   0
   2  -2  -2  575.07    2.89   0
  -1  -2   2  131.32    2.35   0
  -1   2   2  127.22    1.64   0
   1  -2  -2  132.27    1.67   0
   1   2  -2  131.36    2.37   0
   0  -2   2  989.26    4.76   0
   0  -2  -2  947.35    4.54   0
   0   2   2  963.82    4.53   0
   0   2  -2  975.29    4.66   0
  -1   2  -2    0.55    0.73   0
   1  -2   2    0.45    0.52   0
   1   2   2    0.73    0.91   0
  -1  -2  -2    0.89    0.85   0
   2  -2   2   32.11    0.89   0
   2   2   2   31.49    1.42   0
  -2  -2  -2   29.86    1.25   0
  -2   2  -2   30.68    0.76   0
  -3   2  -2   17.21    0.75   0
   3  -2   2   14.50    0.75   0
  -3  -2  -2   18.97    1.24   0
  -4  -2  -2   24.48    1.14   0
  -4   2  -2   23.27    0.79   0
   4  -2   2   24.03    0.80   0
  -4  -2  -2   24.93    1.21   0
  -5   2  -2    4.57    0.64   0
  -5  -2  -2    5.76    0.96   0
   5  -2   2    5.39    0.66   0
  -5  -2  -2    4.88    0.88   0
  -6   2  -2    3.50    0.68   0
  -6  -2  -2    2.95    0.84   0
  -6  -2  -2    3.08    0.93   0
   6  -2   2    3.82    0.62   0
  -7   2  -2    9.33    0.76   0
  -7  -2  -2    9.38    1.02   0
  -7  -2  -2    8.43    0.85   0
   7  -2   2    8.47    0.57   0
  -8  -2  -2    2.96    0.98   0
  -8   2  -2    3.09    0.72   0
  -8  -2  -2    1.82    0.91   0
  -9  -2  -2    0.39    0.97   0
  -9   2  -2    1.13    0.80   0
  -9  -2  -2    0.91    1.04   0
 -10  -2  -2    0.14    1.13   0
 -10   2  -2    0.08    0.87   0
 -10  -2  -2   -0.23    1.08   0
  10  -3  -2    0.94    0.90   0
 -10   3   2    1.01    0.89   0
   9  -3  -2    1.63    0.80   0
  -9   3   2    1.65    0.81   0
   8  -3  -2    0.32    0.76   0
  -8   3   2    0.67    0.75   0
   7  -3  -2    0.34    0.68   0
  -7   3   2    1.26    0.70   0
   6  -3  -2    6.63    0.52   0
  -6   3   2    7.75    0.69   0
   5  -3  -2   -0.27    0.46   0
  -5   3   2    0.17    0.65   0
   4  -3  -2    5.20    0.65   0
  -4   3   2    4.75    0.63   0
   3  -3  -2    2.91    0.64   0
  -3   3   2    3.03    0.65   0
  -2  -3   2    1.00    0.94   0
  -2   3   2    1.27    0.65   0
   2   3  -2    1.51    0.98   0
   2  -3  -2    1.40    0.65   0
  -1   3   2   22.22    0.70   0
   1  -3  -2   22.54    0.84   0
  -1  -3   2   23.59    1.11   0
   1   3  -2   23.17    1.00   0
   0  -3   2  254.87    2.07   0
   0  -3  -2  243.64    2.09   0
   0   3   2  243.79    2.01   0
   0   3  -2  243.62    2.05   0
  -1   3  -2    1.92    0.64   0
   1  -3   2    1.98    0.64   0
  -1  -3  -2    1.88    0.71   0
   1   3   2    1.39    0.91   0
   2   3   2   34.41    1.18   0
  -2  -3  -2   34.62    1.24   0
   2  -3   2   33.09    0.73   0
  -2   3  -2   35.22    0.86   0
   3   3   2    1.55    0.84   0
  -3   3  -2    1.57    0.63   0
  -3  -3  -2    1.31    0.81   0
   3  -3   2    1.90    0.64   0
   4  -3   2    0.15    0.43   0
  -4  -3  -2   -0.03    1.01   0
  -4   3  -2    0.59    0.61   0
  -4  -3  -2    0.26    1.07   0
  -5  -3  -2    0.16    1.15   0
  -5  -3  -2   -0.01    1.22   0
  -5   3  -2    0.55    0.64   0
   5  -3   2    0.45    0.63   0
  -6  -3  -2   15.31    1.65   0
  -6  -3  -2   14.59    1.69   0
  -6   3  -2   15.56    0.77   0
   6  -3   2   15.34    0.75   0
  -7   3  -2   10.98    0.55   0
  -7  -3  -2   13.28    1.71   0
  -7  -3  -2   12.79    1.56   0
   7  -3   2   10.83    0.81   0
  -8  -3  -2    7.38    2.08   0
  -8   3  -2    6.78    0.60   0
  -8  -3  -2    7.29    2.08   0
   8  -3   2    6.39    0.60   0
  -9   3  -2    0.37    0.60   0
 -10   3  -2    0.43    0.93   0
 -10   4   2    0.40    1.00   0
  10  -4  -2    0.39    0.66   0
   9  -4  -2    0.45    0.60   0
  -9   4   2   -0.28    0.90   0
  -8   4   2    0.76    0.52   0
   8  -4  -2    0.74    0.58   0
  -7   4   2    6.66    0.77   0
   7  -4  -2    4.79    0.76   0
   6  -4  -2    2.26    0.67   0
  -6   4   2    3.08    0.68   0
   5  -4  -2    3.43    0.48   0
  -5   4   2    3.53    0.67   0
  -4   4   2    2.37    0.67   0
   4  -4  -2    3.06    0.65   0
   3   4  -2    0.82    1.28   0
  -3   4   2    0.67    0.60   0
   3  -4  -2    1.38    0.59   0
   2  -4  -2    7.18    0.56   0
  -2   4   2    7.73    0.65   0
   2   4  -2    7.31    0.94   0
  -2  -4   2    7.26    0.75   0
   1   4  -2   17.28    0.87   0
  -1  -4   2   17.56    0.84   0
   1  -4  -2   18.13    0.64   0
  -1   4   2   18.80    0.81   0
   0  -4   2    0.20    0.64   0
   0  -4  -2    1.18    0.63   0
   0   4  -2    0.65    0.65   0
   0   4   2    0.84    0.69   0
   1   4   2   24.61    0.93   0
  -1  -4  -2   25.08    0.88   0
   1  -4   2   23.59    0.71   0
  -1   4  -2   24.09    0.83   0
   2  -4   2   20.29    0.81   0
  -2   4  -2   20.39    0.78   0
  -2  -4  -2   19.94    1.03   0
   2   4   2   20.52    1.08   0
   3   4   2   14.60    1.23   0
  -3  -4  -2   15.01    1.06   0
  -3   4  -2   13.76    0.73   0
   3  -4   2   14.30    0.56   0
   4  -4   2    0.77    0.47   0
  -4   4  -2    0.83    0.65   0
  -4  -4  -2    0.92    1.12   0
   5  -4   2   16.62    0.77   0
  -5   4  -2   15.67    0.77   0
   6  -4   2    0.21    0.50   0
  -6   4  -2    0.87    0.70   0
  -7   4  -2    1.05    0.49   0
   7  -4   2    0.54    0.48   0
   8  -4   2    0.54    0.51   0
  -8   4  -2    0.78    0.78   0
  -9   4  -2    0.23    0.62   0
  -9   5   2   -0.39    0.94   0
   9  -5  -2    0.29    0.94   0
  -8   5   2    0.17    0.80   0
   8  -5  -2   -0.12    0.78   0
   7  -5  -2    0.85    0.77   0
  -7   5   2    0.87    0.54   0
   6  -5  -2    0.80    0.49   0
  -6   5   2    0.66    0.50   0
   5  -5  -2   -0.05    0.50   0
  -5   5   2    0.40    0.68   0
  -4   5   2    0.46    0.45   0
   4  -5  -2    0.68    0.67   0
   3  -5  -2    0.67    0.66   0
  -3   5   2    0.65    0.68   0
   3   5  -2    0.57    0.99   0
   2   5  -2    0.61    0.85   0
  -2  -5   2    0.65    0.81   0
  -2   5   2    0.88    0.66   0
   2  -5  -2    0.54    0.65   0
   1   5  -2    1.58    0.67   0
  -1   5   2    1.00    0.70   0
   1  -5  -2    0.78    0.68   0
  -1  -5   2    1.84    0.68   0
   0  -5  -2    0.19    0.67   0
   0   5  -2    0.35    0.68   0
   0   5   2    0.48    0.66   0
   0  -5   2   -0.28    0.45   0
   1  -5   2    0.69    0.71   0
  -1  -5  -2    0.47    0.68   0
  -1   5  -2    0.11    0.49   0
   1   5   2   -0.11    0.70   0
   2   5   2    4.40    0.74   0
  -2  -5  -2    4.83    0.70   0
   2  -5   2    4.38    0.68   0
  -2   5  -2    4.44    0.68   0
   3   5   2    4.26    0.93   0
   3  -5   2    3.95    0.68   0
  -3  -5  -2    3.50    0.90   0
  -3   5  -2    3.33    0.68   0
  -4   5  -2   25.68    0.85   0
   4   5   2   13.47    1.59   0
  -4  -5  -2   26.22    1.82   0
   4  -5   2   24.38    0.85   0
  -5   5  -2    3.12    0.52   0
   5  -5   2    3.99    0.71   0
   6  -5   2   -0.08    0.71   0
  -6   5  -2    0.20    0.50   0
  -7   5  -2    0.18    0.76   0
   7  -5   2    0.68    0.77   0
  -8   5  -2    1.00    0.82   0
   8  -5   2    0.56    0.60   0
  -8   6   2   -0.53    0.90   0
   8  -6  -2    0.12    0.92   0
  -7   6   2    0.11    0.59   0
   7  -6  -2    0.13    0.60   0
   6  -6  -2    0.25    0.77   0
  -6   6   2    1.30    0.77   0
   5  -6  -2    2.65    0.70   0
  -5   6   2    2.29    0.74   0
  -4   6   2    1.29    0.56   0
   4  -6  -2    1.31    0.73   0
   3   6  -2    9.52    1.06   0
   3  -6  -2    8.85    0.77   0
  -3   6   2    9.67    0.78   0
  -2  -6   2    4.63    0.78   0
   2   6  -2    4.30    0.79   0
  -2   6   2    4.96    0.71   0
   2  -6  -2    4.34    0.69   0
  -1  -6   2    0.28    0.71   0
   1  -6  -2    0.12    0.64   0
   1   6  -2   -0.27    0.74   0
  -1   6   2   -0.51    0.68   0
   0   6  -2    0.61    0.72   0
   0   6   2    0.74    0.72   0
   0  -6   2    1.21    0.69   0
   0  -6  -2    1.76    0.70   0
  -1  -6  -2    5.02    0.69   0
   1  -6   2    9.54    0.77   0
  -1   6  -2    8.87    0.56   0
   1   6   2    9.01    0.81   0
   2   6   2   -0.02    0.73   0
   2  -6   2    0.85    0.68   0
  -2   6  -2    0.32    0.73   0
  -2  -6  -2    0.16    0.69   0
   3   6   2    2.34    0.95   0
  -3   6  -2    2.02    0.55   0
  -3  -6  -2    2.32    0.91   0
   3  -6   2    2.43    0.51   0
   4   6   2    0.90    1.38   0
  -4   6  -2    1.05    0.75   0
   4  -6   2    1.17    0.69   0
   5  -6   2    0.67    0.54   0
  -5   6  -2    0.96    0.73   0
   6  -6   2   -0.20    0.54   0
  -6   6  -2    0.14    0.53   0
  -7   6  -2   -0.13    0.83   0
   7  -6   2    0.75    0.85   0
  -8   6  -2    0.63    0.65   0
   8  -6   2    0.23    0.64   0
   6  -7  -2    0.51    0.60   0
  -6   7   2    0.86    0.60   0
   5  -7  -2   -0.42    0.82   0
  -5   7   2   -0.02    0.58   0
   4  -7  -2    0.60    0.59   0
  -4   7   2    1.30    0.59   0
   3   7  -2    0.77    0.98   0
  -3   7   2    0.59    0.75   0
   3  -7  -2    0.45    0.79   0
  -2   7   2    4.35    0.79   0
   2  -7  -2    4.45    0.80   0
   2   7  -2    3.25    0.83   0
  -1   7   2    2.86    0.80   0
  -1  -7   2    2.64    0.78   0
   1  -7  -2    2.28    0.78   0
   1   7  -2    1.89    0.78   0
   0  -7   2    4.13    0.81   0
   0   7   2    3.96    0.79   0
   0   7  -2    3.79    0.79   0
   0  -7  -2    4.01    0.79   0
  -1   7  -2    0.51    0.76   0
   1   7   2    0.43    0.78   0
   1  -7   2    0.06    0.75   0
  -1  -7  -2    0.44    0.79   0
   2   7   2    1.02    0.80   0
  -2   7  -2    0.91    0.55   0
  -2  -7  -2    1.35    0.80   0
   2  -7   2    1.42    0.76   0
  -3  -7  -2    0.11    0.94   0
   3   7   2   -0.06    0.78   0
  -3   7  -2    0.95    0.79   0
   3  -7   2   -0.11    0.50   0
   4   7   2    0.63    1.72   0
  -4   7  -2    0.70    0.82   0
   4  -7   2    0.27    0.57   0
  -5   7  -2    0.99    0.58   0
   5  -7   2    1.37    0.83   0
  -6   7  -2   -0.28    0.87   0
   6  -7   2   -0.18    0.63   0
  -4   8   2   -0.22    0.92   0
   4  -8  -2    0.20    0.92   0
   3   8  -2    2.08    1.36   0
  -3   8   2    1.89    0.65   0
   3  -8  -2    2.30    0.92   0
  -2   8   2    0.63    0.86   0
   2  -8  -2    0.74    0.61   0
   2   8  -2    1.07    1.08   0
   1   8  -2    0.22    0.84   0
   1  -8  -2    0.23    0.59   0
  -1   8   2    0.63    0.84   0
   0   8  -2    0.16    0.85   0
   0  -8  -2   -0.24    0.85   0
   0   8   2    0.23    0.89   0
   0  -8   2    0.72    0.90   0
  -1  -8  -2    1.12    0.87   0
   1  -8   2    1.41    0.86   0
   1   8   2    1.49    0.88   0
  -1   8  -2    1.75    0.87   0
   2   8   2    1.33    0.89   0
   2  -8   2    0.25    0.86   0
  -2   8  -2    0.69    0.88   0
  -2  -8  -2    0.38    0.90   0
   3   8   2    0.74    1.14   0
   3  -8   2    1.53    0.92   0
  -3   8  -2    1.04    0.93   0
   4  -8   2   -0.40    0.91   0
  -4   8  -2    1.19    0.90   0
 -11   1   3    0.50    0.99   0
 -11  -1   3    0.53    1.00   0
 -11  -1   3    0.28    0.96   0
 -10  -1   3    0.86    0.93   0
 -10  -1   3    1.25    0.85   0
 -10   1   3    0.20    0.88   0
   9  -1  -3    0.65    0.78   0
  -9  -1   3   -0.12    0.94   0
  -9   1   3   -0.11    0.77   0
  -8   1   3    0.68    0.73   0
   8  -1  -3    0.12    0.73   0
  -8  -1   3    0.06    0.70   0
   7  -1  -3    1.75    0.70   0
  -7   1   3    0.24    0.49   0
  -7  -1   3    0.64    0.81   0
  -6   1   3    2.16    0.48   0
  -6  -1   3    2.84    0.88   0
   6   1  -3    2.69    0.86   0
   6  -1  -3    2.42    0.69   0
   5  -1  -3    3.71    0.69   0
  -5   1   3    3.18    0.70   0
  -5  -1   3    3.10    0.82   0
   5   1  -3    3.02    0.81   0
  -4   1   3    0.19    0.66   0
  -4  -1   3    0.81    0.88   0
   4   1  -3    2.97    0.90   0
   4  -1  -3    0.83    0.65   0
   3   1  -3   19.32    1.25   0
  -3  -1   3   20.82    1.31   0
   3  -1  -3   20.55    0.87   0
  -3   1   3   20.90    0.73   0
   2  -1  -3 2355.82    6.46   0
   2   1  -3 2569.05   13.49   0
  -2  -1   3 2616.83   13.52   0
  -2   1   3 2311.43    6.33   0
   1  -1  -3  552.40    3.61   0
  -1  -1   3  586.30    5.93   0
  -1   1   3  531.24    3.58   0
   1   1  -3  609.67    6.01   0
   0   1  -3  829.52    5.18   0
   0  -1  -3  812.01    4.93   0
   0   1   3  799.95    4.93   0
   1   1   3    2.69    1.02   0
  -1  -1  -3    2.90    1.01   0
   1  -1   3    1.69    0.94   0
  -1   1  -3    1.53    0.91   0
  -2   1  -3   -0.07    0.50   0
  -2  -1  -3   -0.02    0.91   0
   2   1   3    0.54    0.85   0
   2  -1   3    0.54    0.73   0
  -3  -1  -3   74.79    1.48   0
   3  -1   3   70.43    1.16   0
  -3   1  -3   53.24    0.98   0
   4  -1   3   84.80    1.20   0
  -4   1  -3   84.83    1.17   0
  -4  -1  -3   83.18    1.41   0
  -4  -1  -3   61.92    1.20   0
  -5  -1  -3    0.60    0.59   0
   5  -1   3    1.11    0.68   0
  -5   1  -3    1.06    0.66   0
  -5  -1  -3    0.50    0.69   0
  -6  -1  -3    0.02    0.65   0
  -6   1  -3    0.63    0.65   0
  -6  -1  -3    0.73    0.68   0
  -7   1  -3    0.23    0.69   0
  -7  -1  -3    0.01    0.68   0
  -7  -1  -3    0.27    0.74   0
  -8  -1  -3    1.02    0.91   0
  -8   1  -3    0.13    0.74   0
  -8  -1  -3    0.60    0.89   0
  -9   1  -3   -0.16    0.78   0
  -9  -1  -3    0.16    0.76   0
  -9  -1  -3    0.48    0.78   0
 -10   1  -3    1.66    0.89   0
 -10  -1  -3    1.11    0.90   0
 -10  -1  -3    1.22    0.92   0
 -10  -2   3    1.32    1.27   0
 -10   2   3    1.78    0.88   0
 -10  -2   3    1.83    1.35   0
  10  -2  -3    1.30    0.65   0
   9  -2  -3    8.74    0.84   0
  -9  -2   3    8.79    1.15   0
  -9   2   3   10.00    0.85   0
  -9  -2   3   10.45    1.21   0
   8  -2  -3    2.04    0.75   0
  -8  -2   3    2.03    1.09   0
  -8   2   3    1.71    0.50   0
  -8  -2   3    1.75    1.10   0
  -7   2   3    4.17    0.74   0
  -7  -2   3    4.91    1.10   0
   7  -2  -3    3.67    0.74   0
  -7  -2   3    5.19    1.09   0
  -6  -2   3    0.31    0.91   0
  -6  -2   3    0.52    1.08   0
   6  -2  -3    0.64    0.62   0
  -6   2   3    0.14    0.44   0
  -5  -2   3    3.31    1.33   0
   5  -2  -3    2.73    0.66   0
  -5   2   3    2.88    0.65   0
  -5  -2   3    3.15    1.33   0
  -4   2   3    1.31    0.44   0
   4  -2  -3    1.46    0.44   0
   3  -2  -3  293.30    1.92   0
  -3   2   3  305.81    1.99   0
   2  -2  -3   42.65    0.98   0
   2   2  -3   46.47    2.56   0
  -2   2   3   43.61    0.99   0
   2   2  -3   42.33    2.50   0
   1   2  -3   17.71    1.07   0
  -1   2   3   20.09    0.77   0
   1  -2  -3   16.61    0.88   0
   0   2   3  277.10    2.38   0
   0  -2   3  288.39    2.52   0
   0   2  -3  295.05    2.54   0
   0  -2  -3  287.51    2.47   0
   1  -2   3    8.70    0.61   0
  -1  -2  -3    9.18    0.93   0
  -1   2  -3    8.86    0.60   0
   1   2   3    8.90    0.96   0
  -2   2  -3    5.22    0.53   0
   2   2   3    6.73    1.01   0
   2  -2   3    6.25    0.69   0
  -2  -2  -3    6.19    0.99   0
   3  -2   3    2.98    0.64   0
  -3  -2  -3    2.99    0.97   0
  -3   2  -3    2.69    0.65   0
   3   2   3    2.70    0.91   0
  -4  -2  -3   26.20    1.12   0
   4  -2   3   26.01    0.82   0
  -4  -2  -3   27.37    1.07   0
  -4   2  -3   26.43    0.80   0
   5  -2   3   14.15    0.58   0
  -5  -2  -3   15.49    0.93   0
  -5  -2  -3   14.22    0.98   0
  -5   2  -3   15.34    0.71   0
   6  -2   3   25.36    0.83   0
  -6  -2  -3   24.89    0.96   0
  -6   2  -3   27.57    0.81   0
  -6  -2  -3   25.87    1.02   0
  -7  -2  -3    1.71    0.96   0
  -7  -2  -3    1.24    0.87   0
  -7   2  -3    0.63    0.53   0
  -8  -2  -3    5.33    0.94   0
  -8  -2  -3    6.70    1.00   0
  -8   2  -3    6.38    0.78   0
  -9   2  -3    0.43    0.81   0
  -9  -2  -3   -0.02    1.03   0
  -9  -2  -3    0.17    0.79   0
 -10  -2  -3    0.41    1.19   0
 -10  -2  -3   -0.21    1.13   0
 -10   2  -3    0.98    0.88   0
  10  -3  -3    0.25    0.62   0
 -10   3   3    0.83    0.89   0
  -9   3   3    0.87    0.79   0
   9  -3  -3    1.45    0.81   0
  -8   3   3    9.22    0.79   0
   8  -3  -3    7.36    0.62   0
  -7   3   3    1.52    0.69   0
   7  -3  -3    1.45    0.67   0
   6  -3  -3    1.39    0.64   0
  -6   3   3    1.31    0.67   0
  -5   3   3    5.95    0.68   0
   5  -3  -3    5.21    0.49   0
   4  -3  -3    3.95    0.61   0
  -4   3   3    3.59    0.49   0
   3  -3  -3    9.23    0.54   0
  -3   3   3    9.55    0.56   0
   2   3  -3   72.95    1.82   0
  -2   3   3   70.71    0.99   0
   2  -3  -3   69.64    0.99   0
  -1   3   3   71.86    1.04   0
   1  -3  -3   73.93    1.17   0
   1   3  -3   72.94    1.43   0
  -1  -3   3   75.59    1.44   0
   0  -3  -3   68.08    1.21   0
   0   3   3   64.02    1.20   0
   0  -3   3   67.77    1.23   0
   0   3  -3   65.98    1.24   0
   1  -3   3   27.11    0.73   0
  -1   3  -3   28.53    0.85   0
   1   3   3   26.45    0.99   0
  -1  -3  -3   27.26    0.96   0
   2  -3   3   20.03    0.75   0
   2   3   3   20.11    0.99   0
  -2   3  -3   19.28    0.77   0
  -2  -3  -3   19.45    0.94   0
   3   3   3   28.37    1.19   0
   3  -3   3   26.40    0.81   0
  -3   3  -3   25.74    0.67   0
  -3  -3  -3   28.35    1.17   0
  -4   3  -3    8.58    0.69   0
  -4  -3  -3    8.85    1.15   0
   4  -3   3    8.62    0.70   0
   5  -3   3    0.59    0.66   0
  -5   3  -3    0.55    0.65   0
  -5  -3  -3   -0.04    0.91   0
  -5  -3  -3    0.40    1.00   0
   6  -3   3   40.25    0.90   0
  -6  -3  -3   38.69    1.67   0
  -6   3  -3   38.65    0.88   0
  -6  -3  -3   39.82    1.63   0
  -7  -3  -3    3.30    1.25   0
  -7  -3  -3    2.72    1.18   0
   7  -3   3    3.55    0.74   0
  -7   3  -3    2.06    0.51   0
  -8  -3  -3    0.14    1.24   0
  -8  -3  -3    0.43    1.29   0
  -8   3  -3    0.52    0.52   0
  -9  -3  -3    2.42    1.81   0
  -9   3  -3    2.26    0.58   0
  -9  -3  -3    2.34    1.84   0
 -10   3  -3    0.18    0.94   0
  10  -4  -3    0.60    0.96   0
 -10   4   3    0.07    0.96   0
   9  -4  -3   -0.07    0.64   0
  -9   4   3   -0.31    0.62   0
   8  -4  -3    1.55    0.60   0
  -8   4   3    1.43    0.51   0
  -7   4   3    0.37    0.74   0
   7  -4  -3    0.92    0.69   0
  -6   4   3   11.35    0.76   0
   6  -4  -3   12.29    0.75   0
   5  -4  -3   -0.01    0.59   0
  -5   4   3    0.11    0.45   0
   4  -4  -3    6.59    0.50   0
  -4   4   3    7.66    0.68   0
   3   4  -3    1.38    1.39   0
   3  -4  -3    1.08    0.61   0
   3   4  -3    1.50    1.30   0
  -3   4   3    2.00    0.61   0
   2  -4  -3    8.20    0.70   0
  -2   4   3    7.90    0.72   0
   2   4  -3    7.99    0.78   0
   1  -4  -3    0.94    0.66   0
  -1  -4   3    0.43    0.65   0
  -1   4   3    0.68    0.65   0
   1   4  -3    0.54    0.65   0
   0  -4   3   62.60    1.10   0
   0  -4  -3   57.22    1.08   0
   0   4   3   61.91    1.15   0
   0   4  -3   59.77    1.12   0
   1  -4   3    0.99    0.65   0
  -1  -4  -3    0.69    0.66   0
  -1   4  -3    0.85    0.67   0
   1   4   3    0.64    0.67   0
   2   4   3   17.58    1.05   0
   2  -4   3   16.99    0.73   0
  -2  -4  -3   17.05    0.86   0
  -2   4  -3   16.91    0.74   0
   3   4   3    0.55    0.89   0
  -3  -4  -3    0.74    0.81   0
  -3   4  -3    1.31    0.61   0
   3  -4   3    0.90    0.58   0
  -4   4  -3   11.76    0.55   0
  -4  -4  -3   12.55    1.15   0
   4  -4   3   12.59    0.59   0
   4   4   3   12.05    1.17   0
   5  -4   3   92.34    1.05   0
  -5   4  -3   95.09    1.12   0
  -6   4  -3    7.49    0.55   0
   6  -4   3    7.70    0.75   0
  -7   4  -3    5.26    0.71   0
   7  -4   3    3.56    0.75   0
   8  -4   3    0.97    0.58   0
  -8   4  -3    1.18    0.80   0
  -9   4  -3    1.33    0.87   0
  -9   5   3    0.65    0.62   0
   9  -5  -3    0.60    0.91   0
   8  -5  -3    0.32    0.60   0
  -8   5   3    0.07    0.80   0
  -7   5   3    2.73    0.54   0
   7  -5  -3    2.97    0.77   0
  -6   5   3   -0.74    0.73   0
   6  -5  -3    0.36    0.49   0
  -5   5   3    9.09    0.55   0
   5  -5  -3    8.18    0.55   0
  -4   5   3    3.45    0.64   0
   4  -5  -3    1.46    0.47   0
   3  -5  -3    3.68    0.51   0
   3   5  -3    3.68    1.07   0
  -3   5   3    3.88    0.50   0
   2   5  -3    1.62    0.85   0
  -2   5   3    1.65    0.67   0
   2  -5  -3    1.97    0.66   0
   1  -5  -3    5.35    0.54   0
  -1  -5   3    5.44    0.70   0
  -1   5   3    4.85    0.71   0
   1   5  -3    4.72    0.73   0
   0   5   3    2.15    0.72   0
   0   5  -3    1.61    0.68   0
   0  -5  -3    1.71    0.65   0
   0  -5   3    1.43    0.67   0
   1   5   3   58.18    1.13   0
  -1   5  -3   58.79    1.07   0
  -1  -5  -3   57.37    1.11   0
   1  -5   3   58.96    1.09   0
  -2  -5  -3    7.93    0.90   0
   2   5   3    7.00    0.79   0
  -2   5  -3    7.21    0.54   0
   2  -5   3    7.78    0.74   0
  -3  -5  -3   88.95    1.67   0
   3   5   3   89.75    1.59   0
  -3   5  -3   85.56    0.99   0
   3  -5   3   93.83    1.15   0
  -4  -5  -3   15.03    1.29   0
  -4   5  -3   14.50    0.76   0
   4  -5   3   15.46    0.61   0
   4   5   3   14.73    1.29   0
  -5   5  -3    6.51    0.53   0
   5  -5   3    5.24    0.73   0
   6  -5   3    1.37    0.51   0
  -6   5  -3    0.80    0.72   0
   7  -5   3    1.00    0.78   0
  -7   5  -3    0.74    0.54   0
  -8   5  -3    0.12    0.59   0
   8  -5   3    0.32    0.61   0
  -8   6   3    0.37    0.63   0
   8  -6  -3    0.61    0.91   0
  -7   6   3    0.71    0.61   0
   7  -6  -3    1.10    0.84   0
   6  -6  -3    0.86    0.76   0
  -6   6   3    1.36    0.76   0
   5  -6  -3    4.05    0.74   0
  -5   6   3    4.92    0.74   0
  -4   6   3    1.51    0.49   0
   4  -6  -3    1.90    0.74   0
   3  -6  -3   -0.04    0.44   0
   3   6  -3    7.60    1.03   0
  -3   6   3    6.79    0.75   0
   2  -6  -3   11.51    0.60   0
  -2   6   3   11.13    0.58   0
   2   6  -3   11.07    0.85   0
   1   6  -3   -0.00    0.71   0
   1  -6  -3    0.11    0.70   0
  -1   6   3    0.51    0.50   0
  -1  -6   3    0.47    0.87   0
   0   6   3   17.15    0.83   0
   0  -6   3   16.94    0.84   0
   0   6  -3   15.18    0.83   0
   0  -6  -3   16.69    0.88   0
   1  -6   3    4.83    0.72   0
  -1  -6  -3    3.66    0.74   0
  -1   6  -3    4.37    0.72   0
   1   6   3    4.53    0.76   0
  -2   6  -3    1.05    0.53   0
   2   6   3    0.80    0.75   0
  -2  -6  -3    0.86    0.70   0
   2  -6   3    2.28    0.69   0
   3  -6   3   17.54    0.80   0
  -3  -6  -3   16.95    1.04   0
  -3   6  -3   15.70    0.80   0
   3   6   3   16.57    1.11   0
  -4  -6  -3    2.85    1.16   0
   4  -6   3    2.84    0.77   0
   4   6   3    2.72    1.18   0
  -4   6  -3    2.64    0.77   0
  -5   6  -3    0.26    0.73   0
   5  -6   3    0.25    0.73   0
  -6   6  -3    1.66    0.75   0
   6  -6   3   -0.38    0.55   0
   7  -6   3    0.61    0.84   0
  -8   6  -3   -0.52    0.93   0
   6  -7  -3   -0.19    0.85   0
  -6   7   3   -0.03    0.84   0
  -5   7   3    5.56    0.62   0
   5  -7  -3    5.68    0.64   0
  -4   7   3   -0.21    0.58   0
   4  -7  -3    0.57    0.57   0
   3   7  -3    2.13    1.01   0
   3  -7  -3    2.36    0.80   0
  -3   7   3    2.07    0.78   0
  -2   7   3    0.40    0.56   0
   2  -7  -3   -0.10    0.55   0
   2   7  -3    0.10    0.78   0
   1  -7  -3    2.39    0.77   0
  -1  -7   3    2.53    0.77   0
   1   7  -3    2.78    0.82   0
  -1   7   3    2.25    0.57   0
   0   7  -3    0.40    0.77   0
   0   7   3    1.26    0.76   0
   0  -7  -3   -0.02    0.54   0
   0  -7   3   -0.12    0.78   0
  -1   7  -3    1.20    0.77   0
   1   7   3    0.83    0.80   0
  -1  -7  -3    0.58    0.78   0
   1  -7   3    0.75    0.75   0
  -2  -7  -3    1.35    0.79   0
   2  -7   3    0.99    0.82   0
   2   7   3    0.73    0.78   0
  -2   7  -3    0.69    0.80   0
  -3  -7  -3    0.35    0.97   0
   3  -7   3    0.68    0.74   0
  -3   7  -3    0.39    0.73   0
   3   7   3   -0.22    0.78   0
   4   7   3    0.13    1.46   0
  -4   7  -3    0.27    0.80   0
   4  -7   3    1.01    0.81   0
   5  -7   3   -0.08    0.86   0
  -5   7  -3    0.44    0.83   0
  -6   7  -3    0.42    0.63   0
   6  -7   3    0.55    0.63   0
  -4   8   3    0.96    0.66   0
   4  -8  -3    0.63    0.67   0
  -3   8   3    0.96    0.91   0
   3   8  -3    0.12    1.12   0
   3   8  -3   -0.01    1.12   0
   3  -8  -3    0.10    0.88   0
  -2   8   3    0.81    0.89   0
   2  -8  -3    0.45    0.61   0
   2   8  -3    0.26    0.87   0
   1   8  -3   -0.43    0.85   0
  -1   8   3    0.65    0.84   0
   1  -8  -3    0.13    0.87   0
   0   8   3    1.34    0.88   0
   0  -8  -3    1.83    0.85   0
   0   8  -3    1.23    0.89   0
  -1  -8  -3    0.30    1.07   0
   1  -8   3    0.63    0.87   0
   1   8   3    0.55    0.86   0
  -1   8  -3    1.35    0.86   0
  -2   8  -3    1.88    0.87   0
   2   8   3    1.51    0.92   0
  -2  -8  -3    1.73    0.93   0
   2  -8   3    1.14    0.92   0
   3   8   3    1.66    1.16   0
  -3  -8  -3    1.44    1.16   0
  -3   8  -3    2.39    0.91   0
   3  -8   3    0.34    0.89   0
   4  -8   3    0.26    0.91   0
  -4   8  -3    0.69    0.88   0
 -11   0   4   -0.46    0.89   0
 -10   0   4   -0.04    0.86   0
  -9   0   4    0.02    0.81   0
   8   0  -4   14.53    0.87   0
  -8   0   4   15.29    0.85   0
  -7   0   4   22.93    0.91   0
   7   0  -4   22.80    0.94   0
   6   0  -4    8.64    0.71   0
  -6   0   4    7.66    0.72   0
  -5   0   4    4.22    0.71   0
   5   0  -4    4.31    0.67   0
   4   0  -4   75.18    1.33   0
  -4   0   4   74.56    1.30   0
   3   0  -4  386.87    2.95   0
  -3   0   4  398.27    2.95   0
   2   0  -4 9999.99   15.98   0
  -2   0   4 9833.15   15.85   0
  -1   0   4   55.42    1.69   0
   1   0  -4   54.03    1.68   0
   0   0   4  649.10    4.73   0
   0   0  -4  637.71    4.63   0
  -1   0  -4  478.37    3.53   0
   1   0   4  479.47    3.62   0
  -2   0  -4  279.33    2.44   0
  -3   0  -4   87.23    1.37   0
  -4   0  -4   10.64    0.74   0
  -5   0  -4   71.95    1.12   0
  -6   0  -4   27.12    0.88   0
  -7   0  -4    9.95    0.74   0
  -8   0  -4    0.02    0.69   0
  -8   0  -4    0.67    0.75   0
  -9   0  -4   -0.24    0.81   0
  -9   0  -4    0.09    0.79   0
 -10   0  -4   -0.00    0.86   0
 -10   0  -4    0.16    0.89   0
 -11  -1   4    0.23    0.99   0
 -11   1   4    0.46    0.97   0
 -11  -1   4    0.34    1.00   0
 -10  -1   4    1.98    1.13   0
 -10   1   4    2.23    0.90   0
  -9   1   4    0.49    0.55   0
   9  -1  -4    0.62    0.77   0
  -9  -1   4    0.17    0.94   0
   8  -1  -4    0.80    0.75   0
  -8  -1   4    1.12    0.88   0
  -8   1   4    0.69    0.75   0
   7   1  -4    0.17    0.64   0
  -7  -1   4    0.43    0.80   0
  -7   1   4    1.35    0.70   0
   7  -1  -4    0.81    0.67   0
   6   1  -4   12.02    0.83   0
   6  -1  -4   12.35    0.78   0
  -6  -1   4   10.86    0.83   0
  -6   1   4   11.80    0.78   0
  -5   1   4   20.02    0.85   0
  -5  -1   4   19.01    0.91   0
   5  -1  -4   20.12    0.83   0
   5   1  -4   20.37    1.00   0
   4   1  -4  477.57    3.78   0
  -4  -1   4  471.50    3.60   0
  -4   1   4  474.89    2.51   0
   4  -1  -4  468.41    2.52   0
   3  -1  -4  238.29    2.00   0
  -3  -1   4  243.36    3.14   0
   3   1  -4  239.80    3.09   0
  -3   1   4  242.77    2.00   0
   2   1  -4 1629.37    8.97   0
   2  -1  -4 1500.91    5.10   0
  -2  -1   4 1652.20    9.13   0
  -2   1   4 1528.66    5.09   0
  -1  -1   4    1.69    0.88   0
   1   1  -4  615.16    5.04   0
  -1   1   4  541.94    3.45   0
   1  -1  -4  568.40    3.52   0
   0  -1  -4  363.19    3.12   0
   0   1   4  348.17    3.14   0
   0   1  -4  389.51    3.32   0
  -1  -1  -4    3.44    0.98   0
  -1   1  -4    3.03    0.65   0
   1   1   4    3.43    0.94   0
   2   1   4  226.78    2.38   0
  -2  -1  -4  228.89    2.45   0
  -2   1  -4  220.89    1.94   0
  -3  -1  -4   51.26    1.25   0
  -3   1  -4   52.56    0.92   0
  -4  -1  -4  152.90    1.73   0
  -4   1  -4   35.88    0.88   0
  -4  -1  -4  152.80    1.81   0
  -5  -1  -4    5.65    0.65   0
  -5   1  -4   16.52    0.79   0
  -5  -1  -4   16.40    0.78   0
  -6  -1  -4    5.11    0.71   0
  -6   1  -4    5.45    0.68   0
  -6  -1  -4    0.39    0.63   0
  -7  -1  -4   -0.01    0.72   0
  -7   1  -4    0.67    0.71   0
  -7  -1  -4    0.77    0.63   0
  -8  -1  -4    0.37    0.76   0
  -8   1  -4    0.91    0.74   0
  -8  -1  -4   -0.20    0.74   0
  -9  -1  -4    1.49    0.98   0
  -9  -1  -4    0.87    1.01   0
  -9   1  -4   -0.09    0.54   0
 -10  -1  -4    1.50    0.92   0
 -10   1  -4    1.39    0.90   0
 -10  -1  -4    0.58    0.87   0
 -10   2   4   -0.06    0.88   0
 -10  -2   4    1.39    1.36   0
  10  -2  -4    0.68    0.60   0
 -10  -2   4    1.38    1.32   0
   9  -2  -4    0.33    0.54   0
  -9  -2   4    0.21    1.15   0
  -9  -2   4   -0.18    1.20   0
  -9   2   4    0.42    0.82   0
  -8  -2   4    1.90    1.08   0
  -8  -2   4    1.80    0.96   0
  -8   2   4    1.87    0.71   0
   8  -2  -4    1.17    0.55   0
   7  -2  -4    4.43    0.56   0
  -7  -2   4    4.72    0.99   0
  -7  -2   4    4.09    0.98   0
  -7   2   4    4.09    0.73   0
   6  -2  -4    0.61    0.59   0
  -6  -2   4    2.04    1.16   0
  -6   2   4    2.52    0.64   0
  -6  -2   4    2.45    1.01   0
   5  -2  -4    9.62    0.70   0
  -5  -2   4   10.51    1.47   0
  -5  -2   4    9.91    1.53   0
  -5   2   4    9.01    0.73   0
   4  -2  -4   79.88    1.11   0
  -4   2   4   81.13    1.00   0
   3  -2  -4   32.54    0.90   0
  -3   2   4   35.47    0.79   0
   2   2  -4   86.23    2.45   0
   2  -2  -4   81.04    1.19   0
  -2   2   4   83.85    1.12   0
   2   2  -4   89.52    2.55   0
  -1   2   4  196.26    1.87   0
   1   2  -4  210.26    2.54   0
   1  -2  -4  193.01    1.83   0
   0   2  -4    8.67    0.66   0
   0  -2  -4    8.96    0.86   0
   0   2   4    7.63    0.86   0
  -1  -2  -4  158.47    1.98   0
   1   2   4  166.23    2.05   0
   1  -2   4  164.04    1.71   0
  -1   2  -4  166.05    1.71   0
   2   2   4    0.73    0.95   0
   2  -2   4    0.38    0.45   0
  -2   2  -4    3.64    0.59   0
  -2  -2  -4    2.05    0.82   0
  -3   2  -4    8.19    0.68   0
   3   2   4    8.16    0.96   0
  -3  -2  -4    8.66    0.85   0
   3  -2   4    7.48    0.52   0
  -4   2  -4   45.03    0.80   0
   4  -2   4   44.71    0.92   0
  -4  -2  -4   46.63    1.35   0
   5  -2   4   20.78    0.75   0
  -5   2  -4   21.62    0.74   0
  -5  -2  -4   22.52    1.06   0
  -5  -2  -4   22.79    1.15   0
  -6   2  -4   14.46    0.59   0
  -6  -2  -4   15.14    1.03   0
  -6  -2  -4   14.42    0.97   0
  -7   2  -4    1.18    0.70   0
  -7  -2  -4    0.76    0.81   0
  -7  -2  -4    1.25    0.97   0
  -8  -2  -4    2.17    0.78   0
  -8   2  -4    2.23    0.74   0
  -8  -2  -4    2.16    0.83   0
  -9   2  -4    2.87    0.84   0
  -9  -2  -4    2.42    0.81   0
  -9  -2  -4    2.05    1.08   0
 -10   2  -4    0.78    0.90   0
 -10  -2  -4    0.43    0.98   0
 -10  -2  -4    0.66    0.90   0
  10  -3  -4    0.39    0.89   0
 -10   3   4    0.36    0.87   0
  -9   3   4    3.48    0.61   0
   9  -3  -4    4.77    0.83   0
  -8   3   4   -0.09    0.54   0
   8  -3  -4    0.13    0.49   0
   7  -3  -4    0.12    0.68   0
  -7   3   4   -0.09    0.69   0
  -6   3   4    0.09    0.67   0
   6  -3  -4    0.29    0.42   0
  -5   3   4    5.18    0.70   0
   5  -3  -4    4.71    0.67   0
   4  -3  -4    5.27    0.62   0
  -4   3   4    5.77    0.65   0
   3  -3  -4   20.17    0.78   0
  -3   3   4   21.77    0.64   0
   2  -3  -4   31.21    0.74   0
   2   3  -4   31.23    1.32   0
  -2   3   4   30.33    0.75   0
  -1   3   4   88.90    1.23   0
   1  -3  -4   92.87    1.25   0
   1   3  -4   94.20    1.55   0
   0   3   4   16.49    0.83   0
   0  -3   4   17.33    0.83   0
   0   3  -4   16.11    0.66   0
   0  -3  -4   16.68    0.82   0
  -1   3  -4    8.14    0.54   0
   1  -3   4    8.42    0.69   0
  -1  -3  -4    7.60    0.77   0
   1   3   4    7.63    0.79   0
   2  -3   4  139.32    1.35   0
   2   3   4  140.43    1.91   0
  -2   3  -4  137.86    1.31   0
  -2  -3  -4  136.83    1.79   0
  -3   3  -4   16.82    0.60   0
  -3  -3  -4   17.97    1.05   0
   3   3   4   17.56    0.95   0
   3  -3   4   16.84    0.75   0
  -4  -3  -4  122.13    2.01   0
  -4   3  -4  118.90    1.10   0
   4  -3   4  120.20    1.24   0
  -5  -3  -4   53.24    1.52   0
  -5   3  -4   54.81    0.93   0
  -5  -3  -4   55.18    1.50   0
   5  -3   4   52.69    0.97   0
  -6  -3  -4   46.78    1.64   0
   6  -3   4   44.79    0.79   0
  -6   3  -4   45.40    0.75   0
  -6  -3  -4   44.70    1.48   0
  -7   3  -4    2.68    0.52   0
  -7  -3  -4    2.44    0.94   0
  -7  -3  -4    3.26    1.13   0
  -8  -3  -4    0.66    1.13   0
  -8   3  -4    0.77    0.52   0
  -8  -3  -4    0.72    1.16   0
  -9   3  -4    0.81    0.80   0
  -9  -3  -4    0.13    1.43   0
  -9  -3  -4    0.18    1.37   0
 -10   3  -4    0.35    0.68   0
 -10   4   4    0.41    0.68   0
  10  -4  -4   -0.02    0.97   0
  -9   4   4    0.39    0.61   0
   9  -4  -4    0.41    0.87   0
   8  -4  -4    0.83    0.57   0
  -8   4   4   -0.01    0.55   0
   7  -4  -4    0.00    0.45   0
  -7   4   4   -0.13    0.70   0
  -6   4   4    1.20    0.49   0
   6  -4  -4    0.63    0.49   0
  -5   4   4    5.45    0.69   0
   5  -4  -4    3.29    0.49   0
  -4   4   4    1.94    0.66   0
   4  -4  -4    1.38    0.66   0
   3   4  -4    4.99    1.47   0
   3   4  -4    5.65    1.48   0
  -3   4   4    4.85    0.49   0
   3  -4  -4    6.09    0.61   0
   2  -4  -4   50.69    0.96   0
   2   4  -4   49.23    1.38   0
  -2   4   4   47.53    0.84   0
  -1   4   4   33.88    0.90   0
   1  -4  -4   35.85    0.89   0
  -1  -4   4   36.83    0.99   0
   1   4  -4   34.45    0.98   0
   0  -4   4   13.92    0.79   0
   0   4   4   14.39    0.66   0
   0   4  -4   15.13    0.78   0
   0  -4  -4   16.76    0.79   0
  -1  -4  -4    6.18    0.72   0
  -1   4  -4    6.34    0.54   0
   1  -4   4    6.45    0.74   0
   1   4   4    6.84    0.74   0
   2   4   4    5.99    0.79   0
  -2  -4  -4    5.65    0.73   0
   2  -4   4    5.42    0.51   0
  -2   4  -4    4.81    0.69   0
  -3  -4  -4   20.97    0.93   0
   3   4   4   21.80    1.14   0
  -3   4  -4   22.44    0.73   0
   3  -4   4   20.18    0.75   0
   4   4   4    7.08    1.06   0
  -4   4  -4    5.59    0.69   0
   4  -4   4    7.48    0.54   0
  -4  -4  -4    6.71    1.02   0
   5  -4   4    1.27    0.67   0
  -5  -4  -4    1.12    1.16   0
  -5  -4  -4    1.19    1.27   0
  -5   4  -4    1.28    0.48   0
   6  -4   4    0.62    0.49   0
  -6   4  -4    1.09    0.49   0
  -7   4  -4    0.23    0.69   0
   7  -4   4    1.22    0.71   0
  -8   4  -4   -0.19    0.55   0
  -9   4  -4   -0.04    0.62   0
   9  -5  -4    0.67    0.69   0
  -9   5   4    0.96    0.93   0
  -8   5   4    0.13    0.57   0
   8  -5  -4    0.79    0.80   0
   7  -5  -4    1.13    0.76   0
  -7   5   4    0.70    0.52   0
   6  -5  -4    2.81    0.51   0
  -6   5   4    2.81    0.73   0
   5  -5  -4   -0.31    0.67   0
  -5   5   4    0.41    0.72   0
  -4   5   4    1.35    0.46   0
   4  -5  -4    0.16    0.63   0
   3   5  -4    2.72    1.03   0
   3  -5  -4    2.94    0.66   0
   3   5  -4    2.89    1.01   0
  -3   5   4    3.30    0.68   0
   2  -5  -4    0.18    0.67   0
  -2   5   4    0.23    0.67   0
   2   5  -4    0.17    0.66   0
  -1  -5   4    1.30    0.70   0
   1  -5  -4    1.57    0.67   0
   1   5  -4    1.33    0.68   0
  -1   5   4    1.85    0.73   0
   0  -5   4   -0.31    0.67   0
   0  -5  -4    0.11    0.70   0
   0   5  -4    0.13    0.47   0
   0   5   4    0.46    0.68   0
   1   5   4   24.79    0.91   0
  -1   5  -4   26.33    0.86   0
   1  -5   4   25.96    0.88   0
  -1  -5  -4   25.61    0.89   0
  -2  -5  -4   14.66    0.97   0
  -2   5  -4   12.91    0.59   0
   2  -5   4   13.77    0.60   0
   2   5   4   14.77    0.89   0
   3  -5   4   41.56    0.92   0
  -3   5  -4   37.25    0.89   0
  -3  -5  -4   39.79    1.14   0
   3   5   4   40.98    1.20   0
  -4   5  -4    0.28    0.45   0
   4  -5   4   -0.45    0.66   0
   4   5   4    0.26    0.93   0
  -4  -5  -4    0.26    1.00   0
   5  -5   4    0.29    0.48   0
  -5   5  -4    0.12    0.46   0
   6  -5   4    0.65    0.51   0
  -6   5  -4    1.98    0.73   0
  -7   5  -4   -0.42    0.76   0
   7  -5   4   -0.36    0.79   0
  -8   5  -4    0.21    0.83   0
  -9   5  -4    0.43    0.88   0
  -8   6   4    0.47    0.90   0
   8  -6  -4    0.46    0.64   0
  -7   6   4    4.11    0.85   0
   7  -6  -4    2.85    0.85   0
   6  -6  -4    0.72    0.73   0
  -6   6   4    0.54    0.74   0
  -5   6   4    3.83    0.73   0
   5  -6  -4    2.75    0.72   0
   4  -6  -4    0.18    0.47   0
  -4   6   4    1.34    0.74   0
   3   6  -4    0.64    0.90   0
   3   6  -4    0.39    1.05   0
  -3   6   4    1.64    0.50   0
   3  -6  -4    0.38    0.72   0
  -2   6   4    1.99    0.71   0
   2  -6  -4    1.48    0.72   0
   2   6  -4    1.76    0.74   0
  -1  -6   4    4.07    0.71   0
  -1   6   4    4.95    0.71   0
   1  -6  -4    3.11    0.74   0
   1   6  -4    3.83    0.77   0
   0  -6   4    0.13    0.71   0
   0   6   4    0.52    0.70   0
   0   6  -4    0.05    0.70   0
   0  -6  -4    1.09    0.72   0
  -1   6  -4    9.84    0.77   0
   1   6   4   10.12    0.83   0
  -1  -6  -4    9.87    0.80   0
   1  -6   4   11.63    0.76   0
  -2  -6  -4    0.08    0.88   0
   2  -6   4    0.28    0.50   0
  -2   6  -4    0.66    0.69   0
   2   6   4    0.18    0.91   0
  -3   6  -4   27.21    0.91   0
  -3  -6  -4   27.89    1.17   0
   3  -6   4   27.76    0.88   0
   3   6   4   29.43    1.21   0
  -4   6  -4    1.44    0.71   0
   4   6   4    1.66    1.14   0
   4  -6   4    1.98    0.54   0
  -4  -6  -4    1.63    1.11   0
  -5   6  -4   -0.08    0.50   0
   5  -6   4    0.79    0.74   0
   6  -6   4    3.11    0.60   0
   7  -6   4   -0.35    0.61   0
  -8   6  -4   -0.18    0.65   0
   6  -7  -4    1.58    0.86   0
  -6   7   4    0.94    0.85   0
  -5   7   4    0.36    0.57   0
   5  -7  -4   -0.56    0.83   0
  -4   7   4   -0.44    0.83   0
   4  -7  -4   -0.46    0.58   0
   3   7  -4    0.45    1.11   0
   3  -7  -4    0.15    0.57   0
  -3   7   4   -0.63    0.77   0
   3   7  -4    0.24    1.14   0
  -2   7   4   -0.09    0.76   0
   2  -7  -4    0.40    0.76   0
   2   7  -4    0.76    0.94   0
  -1   7   4    0.74    0.78   0
   1  -7  -4    0.19    0.76   0
   1   7  -4    1.09    0.80   0
   0  -7   4    1.06    0.80   0
   0   7  -4    0.24    0.79   0
   0   7   4    1.41    0.77   0
   0  -7  -4    0.85    0.72   0
  -1  -7  -4    0.37    0.77   0
   1  -7   4    0.00    0.76   0
   1   7   4    0.82    0.82   0
  -1   7  -4    0.69    0.77   0
   2   7   4    0.63    0.80   0
  -2  -7  -4    0.08    0.79   0
  -2   7  -4   -0.36    0.81   0
   2  -7   4    0.37    0.72   0
   3  -7   4    0.87    0.77   0
  -3  -7  -4    1.70    0.97   0
  -3   7  -4    1.24    0.76   0
   3   7   4    1.22    1.02   0
   4  -7   4    1.59    0.83   0
   4   7   4    1.57    1.27   0
  -4  -7  -4    1.49    1.24   0
  -4   7  -4    1.96    0.81   0
  -5   7  -4    0.32    0.83   0
   5  -7   4    0.20    0.88   0
  -6   7  -4    0.77    0.90   0
   6  -7   4    0.21    0.63   0
  -4   8   4    2.18    0.96   0
   4  -8  -4    1.63    0.94   0
   3   8  -4    0.36    1.31   0
   3   8  -4    0.15    1.27   0
   3  -8  -4    0.49    0.90   0
  -3   8   4    0.59    0.90   0
   2  -8  -4    0.67    0.61   0
   2   8  -4    0.09    1.07   0
  -2   8   4    0.61    0.87   0
   1   8  -4    0.55    0.87   0
   1  -8  -4    1.02    0.86   0
  -1   8   4    0.21    0.89   0
   0   8   4    0.31    0.86   0
   0   8  -4    0.52    0.89   0
   0  -8  -4    0.04    0.85   0
   1   8   4    2.53    0.89   0
  -1   8  -4    2.85    0.89   0
  -1  -8  -4    1.95    0.90   0
  -2   8  -4    1.11    0.85   0
   2   8   4   -0.04    0.89   0
  -2  -8  -4    0.37    0.88   0
   2  -8   4    0.37    0.60   0
  -3   8  -4    1.03    0.65   0
  -3  -8  -4    1.13    1.12   0
   3  -8   4    0.44    0.90   0
   3   8   4    0.93    1.15   0
  -4   8  -4    0.28    0.64   0
   4  -8   4    0.60    0.66   0
   4   8   4    0.39    1.69   0
 -11   1   5   -0.58    0.98   0
 -11  -1   5   -0.32    1.21   0
 -11  -1   5    0.06    0.98   0
  10  -1  -5    1.44    0.90   0
 -10   1   5    1.07    0.91   0
 -10  -1   5    1.83    0.86   0
   9  -1  -5    2.55    0.84   0
  -9   1   5    1.83    0.80   0
  -9  -1   5    2.56    0.95   0
   8  -1  -5    1.31    0.53   0
  -8  -1   5    0.96    0.73   0
  -8   1   5    0.88    0.73   0
   7   1  -5    1.01    0.82   0
  -7  -1   5    1.13    0.85   0
  -7   1   5    1.24    0.70   0
   7  -1  -5    0.95    0.68   0
  -6  -1   5    7.36    0.79   0
  -6   1   5    7.51    0.75   0
   6   1  -5    7.42    0.92   0
   6  -1  -5    7.33    0.74   0
   5   1  -5    7.69    0.70   0
  -5  -1   5   11.37    0.98   0
  -5   1   5   11.05    0.77   0
   5  -1  -5   11.70    0.77   0
  -4  -1   5   16.22    0.98   0
   4  -1  -5   15.78    0.67   0
  -4   1   5   16.21    0.85   0
   4   1  -5   14.50    0.97   0
  -3   1   5    0.92    0.52   0
  -3  -1   5    0.87    0.95   0
   3   1  -5    0.68    0.76   0
   3  -1  -5    0.71    0.70   0
   2  -1  -5   39.93    0.98   0
  -2   1   5   39.42    1.13   0
   2   1  -5   40.03    1.65   0
  -2  -1   5   40.80    1.56   0
   1   1  -5  106.15    2.04   0
   1  -1  -5   98.10    1.52   0
  -1   1   5  101.41    1.67   0
  -1  -1   5  103.66    2.03   0
   0  -1  -5   70.04    1.53   0
   0   1  -5   79.29    1.61   0
   0   1   5   72.03    1.59   0
  -1  -1  -5    0.36    0.61   0
   1   1   5    0.90    0.87   0
  -2  -1  -5  108.78    1.70   0
  -2   1  -5  110.40    1.33   0
   2   1   5  111.61    1.69   0
  -3  -1  -5   51.27    1.21   0
  -3   1  -5   51.98    0.89   0
  -4  -1  -5  192.82    1.84   0
  -4   1  -5  202.82    1.54   0
  -4  -1  -5  198.72    1.85   0
  -5  -1  -5    1.84    0.66   0
  -5   1  -5    2.03    0.67   0
  -5  -1  -5    2.48    0.68   0
  -6  -1  -5    1.69    0.63   0
  -6   1  -5    8.31    0.66   0
  -6  -1  -5    6.48    0.76   0
  -7   1  -5    0.16    0.70   0
  -7  -1  -5    0.46    0.70   0
  -7  -1  -5    0.95    0.66   0
  -8   1  -5   -0.32    0.73   0
  -8  -1  -5   -0.05    0.78   0
  -8  -1  -5   -0.68    0.75   0
  -9   1  -5   -0.39    0.77   0
  -9  -1  -5    0.24    0.80   0
  -9  -1  -5   -0.39    0.91   0
 -10   1  -5    0.62    0.68   0
 -10   1  -5    1.18    0.91   0
 -10  -1  -5    1.02    0.92   0
 -10  -1  -5    0.74    0.91   0
  10  -2  -5    0.24    0.61   0
 -10  -2   5    0.34    1.48   0
 -10   2   5    1.01    0.86   0
 -10  -2   5    0.77    1.47   0
  -9  -2   5    1.87    1.19   0
  -9  -2   5    2.18    1.20   0
  -9   2   5    2.18    0.82   0
   9  -2  -5    1.31    0.81   0
  -8  -2   5    0.27    1.08   0
  -8   2   5    0.73    0.48   0
   8  -2  -5   -0.14    0.70   0
  -8  -2   5    0.17    1.06   0
   7  -2  -5    0.37    0.69   0
  -7   2   5    1.04    0.73   0
  -7  -2   5    0.44    1.09   0
  -6  -2   5    0.57    0.99   0
   6  -2  -5    0.74    0.63   0
  -6   2   5    0.43    0.69   0
   5  -2  -5    0.41    0.43   0
  -5   2   5    0.04    0.64   0
  -5  -2   5    0.26    1.28   0
   4  -2  -5  182.22    1.51   0
  -4   2   5  184.75    1.51   0
  -3   2   5  220.35    1.68   0
   3   2  -5  229.89    5.05   0
   3  -2  -5  225.77    1.74   0
   2  -2  -5    9.56    0.72   0
   2   2  -5   10.71    1.16   0
   2   2  -5   11.01    1.09   0
  -2   2   5    9.59    0.58   0
   1   2  -5    0.34    0.78   0
  -1   2   5    0.46    0.52   0
   1  -2  -5    1.41    0.72   0
   1   2  -5    0.04    0.72   0
   0   2  -5   56.50    1.22   0
   0  -2  -5   55.64    1.23   0
   0   2   5   53.00    1.20   0
  -1  -2  -5  235.85    2.23   0
   1   2   5  243.93    2.28   0
  -1   2  -5  250.23    2.01   0
   2   2   5   38.17    1.17   0
  -2   2  -5   37.99    0.93   0
   2  -2   5   37.56    0.93   0
  -2  -2  -5   36.01    1.15   0
  -3   2  -5    0.11    0.33   0
  -3  -2  -5   29.61    1.06   0
   3  -2   5   28.28    0.84   0
   3   2   5   30.27    1.04   0
  -4   2  -5    1.13    0.45   0
   4  -2   5    0.92    0.45   0
  -4  -2  -5    1.52    0.72   0
  -5  -2  -5    2.86    0.83   0
  -5  -2  -5    3.02    0.94   0
  -5   2  -5    3.42    0.62   0
  -6   2  -5   41.61    0.90   0
  -6  -2  -5   37.92    1.16   0
  -6  -2  -5   41.49    1.14   0
  -7   2  -5    2.57    0.70   0
  -7  -2  -5    3.12    0.86   0
  -7  -2  -5    3.21    0.75   0
  -8   2  -5   13.00    0.81   0
  -8  -2  -5   11.84    1.03   0
  -8  -2  -5   11.70    1.09   0
  -9  -2  -5    1.14    0.85   0
  -9  -2  -5    0.92    0.85   0
  -9   2  -5    1.62    0.81   0
 -10  -2  -5    0.28    0.92   0
 -10   2  -5    1.16    0.89   0
 -10  -2  -5   -0.31    1.19   0
 -10   3   5    0.18    0.90   0
  10  -3  -5    0.79    0.90   0
   9  -3  -5    0.76    0.80   0
  -9   3   5    0.20    0.57   0
  -8   3   5    4.03    0.77   0
   8  -3  -5    3.55    0.58   0
   7  -3  -5    0.09    0.70   0
  -7   3   5    0.86    0.68   0
  -6   3   5    0.02    0.45   0
   6  -3  -5    0.51    0.64   0
   5  -3  -5    8.04    0.68   0
  -5   3   5    7.03    0.69   0
  -4   3   5    1.46    0.63   0
   4  -3  -5    0.99    0.61   0
  -3   3   5   19.77    0.78   0
   3  -3  -5   19.07    0.61   0
   2   3  -5  300.06    3.02   0
   2  -3  -5  280.68    1.88   0
  -2   3   5  288.58    1.88   0
   2   3  -5  289.01    3.07   0
   1  -3  -5  203.71    1.66   0
  -1   3   5  204.48    1.67   0
   1   3  -5  208.16    2.09   0
   0   3   5   33.77    0.95   0
   0   3  -5   34.93    0.96   0
   0  -3  -5   35.33    0.95   0
  -1   3  -5  147.69    1.45   0
   1   3   5  151.22    1.70   0
  -1  -3  -5  152.59    1.68   0
   1  -3   5  153.01    1.43   0
  -2   3  -5   12.35    0.57   0
  -2  -3  -5   12.39    0.84   0
   2  -3   5   11.55    0.72   0
   2   3   5   12.26    0.84   0
  -3   3  -5  260.27    1.59   0
   3  -3   5  263.80    1.65   0
   3   3   5  272.39    2.52   0
  -3  -3  -5  264.86    2.50   0
  -4   3  -5   77.44    1.04   0
  -4  -3  -5   81.49    1.62   0
   4  -3   5   80.17    0.97   0
  -5  -3  -5    0.32    0.68   0
  -5  -3  -5    0.61    0.88   0
  -5   3  -5    0.69    0.46   0
   5  -3   5   -0.07    0.69   0
  -6  -3  -5    2.41    0.99   0
  -6  -3  -5    3.16    0.92   0
  -6   3  -5    2.98    0.65   0
  -7  -3  -5    1.46    1.09   0
  -7   3  -5    1.16    0.51   0
  -7  -3  -5    1.26    0.90   0
  -8  -3  -5    0.07    1.02   0
  -8  -3  -5    0.14    0.95   0
  -8   3  -5    0.05    0.76   0
  -9   3  -5    0.70    0.85   0
  -9  -3  -5   -0.12    1.18   0
  -9  -3  -5    0.38    1.28   0
 -10   3  -5    0.71    0.95   0
 -10  -3  -5    0.66    1.75   0
 -10  -3  -5    0.42    1.71   0
 -10   4   5    0.17    0.65   0
  10  -4  -5    0.13    0.71   0
  -9   4   5    0.21    0.61   0
   9  -4  -5    0.03    0.87   0
  -8   4   5    0.39    0.83   0
   8  -4  -5    0.23    0.76   0
   7  -4  -5    1.16    0.53   0
  -7   4   5    0.49    0.56   0
   6  -4  -5    1.67    0.49   0
  -6   4   5    2.08    0.72   0
   5  -4  -5    1.06    0.65   0
  -5   4   5    0.71    0.65   0
  -4   4   5    1.55    0.65   0
   4  -4  -5    1.02    0.64   0
   3   4  -5    0.44    1.12   0
   3   4  -5    0.57    1.15   0
  -3   4   5    0.07    0.43   0
   3  -4  -5    0.68    0.64   0
   2  -4  -5    0.13    0.46   0
   2   4  -5    0.89    0.83   0
  -2   4   5    1.42    0.65   0
   1  -4  -5    4.65    0.71   0
   1   4  -5    4.50    0.67   0
  -1   4   5    4.87    0.73   0
   0   4  -5    6.36    0.70   0
   0  -4  -5    6.77    0.73   0
   0   4   5    6.46    0.57   0
   0  -4   5    7.13    0.55   0
  -1   4  -5    5.89    0.71   0
   1   4   5    6.65    0.75   0
   1  -4   5    6.79    0.74   0
  -1  -4  -5    6.17    0.68   0
  -2  -4  -5   46.32    1.10   0
  -2   4  -5   44.51    0.93   0
   2  -4   5   47.33    0.93   0
   2   4   5   44.55    1.12   0
   3  -4   5   -0.47    0.62   0
  -3   4  -5    0.41    0.39   0
   3   4   5    0.34    0.72   0
  -3  -4  -5    0.14    0.68   0
  -4   4  -5    1.20    0.47   0
  -4  -4  -5    0.52    0.81   0
   4   4   5    0.02    0.79   0
   4  -4   5    1.26    0.67   0
  -5  -4  -5   10.28    1.18   0
   5  -4   5    9.45    0.71   0
  -5   4  -5   10.05    0.52   0
  -6  -4  -5    1.76    1.27   0
  -6   4  -5    2.30    0.52   0
   6  -4   5    1.61    0.72   0
  -6  -4  -5    1.87    1.28   0
  -7   4  -5    1.87    0.69   0
  -8   4  -5    0.19    0.80   0
  -9   4  -5    0.44    0.88   0
   9  -5  -5    0.67    0.96   0
  -9   5   5    0.61    0.91   0
  -8   5   5    0.68    0.58   0
   8  -5  -5    0.44    0.79   0
  -7   5   5    1.73    0.53   0
   7  -5  -5    0.85    0.78   0
   6  -5  -5   -0.02    0.50   0
  -6   5   5    1.02    0.69   0
   5  -5  -5    9.63    0.75   0
  -5   5   5    8.42    0.77   0
   4  -5  -5    2.41    0.47   0
  -4   5   5    2.63    0.67   0
  -3   5   5   14.96    0.73   0
   3  -5  -5   15.59    0.77   0
   3   5  -5   15.32    1.26   0
   3   5  -5   15.96    1.25   0
   2   5  -5    1.26    0.80   0
  -2   5   5    1.04    0.68   0
   2  -5  -5    0.93    0.66   0
   1   5  -5   14.16    0.81   0
  -1   5   5   12.77    0.62   0
   1  -5  -5   14.51    0.80   0
   0  -5   5   10.33    0.77   0
   0   5  -5   10.48    0.72   0
   0   5   5    8.56    0.81   0
   0  -5  -5   10.28    0.76   0
   1   5   5    2.65    0.73   0
  -1  -5  -5    2.77    0.71   0
   1  -5   5    2.56    0.73   0
  -1   5  -5    2.37    0.72   0
   2   5   5    9.36    0.83   0
  -2   5  -5    9.48    0.74   0
   2  -5   5    8.96    0.56   0
  -2  -5  -5    8.98    0.81   0
  -3  -5  -5    8.32    0.91   0
   3  -5   5    9.18    0.76   0
  -3   5  -5    7.72    0.74   0
   3   5   5    8.80    0.83   0
   4  -5   5    0.24    0.45   0
  -4  -5  -5    0.19    0.88   0
   4   5   5    0.33    0.89   0
  -4   5  -5    0.20    0.44   0
  -5   5  -5    2.52    0.53   0
   5  -5   5    2.85    0.71   0
  -5  -5  -5    3.11    1.23   0
   6  -5   5    1.71    0.74   0
  -6   5  -5    2.02    0.74   0
  -7   5  -5    6.90    0.82   0
  -8   5  -5    0.18    0.60   0
  -8   6   5    0.24    0.92   0
   8  -6  -5    0.01    0.91   0
  -7   6   5    0.01    0.86   0
   7  -6  -5   -0.25    0.60   0
   6  -6  -5    2.13    0.57   0
  -6   6   5    1.94    0.53   0
  -5   6   5    0.90    0.71   0
   5  -6  -5    0.17    0.69   0
   4  -6  -5   -0.43    0.53   0
  -4   6   5   -1.13    0.75   0
   3  -6  -5    7.95    0.74   0
  -3   6   5    6.75    0.77   0
   3   6  -5    6.29    1.14   0
   3   6  -5    6.30    1.10   0
   2   6  -5    4.88    0.76   0
  -2   6   5    5.50    0.73   0
   2  -6  -5    4.76    0.54   0
  -1   6   5    1.16    0.72   0
   1   6  -5    0.86    0.70   0
   1  -6  -5    0.44    0.51   0
   0  -6   5   21.48    0.88   0
   0  -6  -5   22.20    0.83   0
   0   6   5   19.68    0.87   0
   0   6  -5   20.61    0.86   0
   1   6   5    5.87    0.79   0
   1  -6   5    5.85    0.75   0
  -1  -6  -5    5.82    0.77   0
  -1   6  -5    5.16    0.56   0
   2  -6   5   22.15    0.87   0
  -2   6  -5   20.97    0.85   0
  -2  -6  -5   20.24    1.06   0
   2   6   5   23.99    0.94   0
  -3   6  -5   10.98    0.78   0
  -3  -6  -5   10.00    0.99   0
   3  -6   5    8.75    0.78   0
   3   6   5    9.28    1.03   0
  -4  -6  -5    0.10    1.08   0
   4  -6   5   -0.15    0.76   0
   4   6   5   -0.02    0.99   0
  -4   6  -5    0.66    0.71   0
   5  -6   5    2.07    0.78   0
  -5   6  -5    2.34    0.55   0
   6  -6   5    0.75    0.59   0
  -6   7   5   -1.32    0.82   0
   6  -7  -5    0.34    0.62   0
  -5   7   5    0.37    0.84   0
   5  -7  -5    0.20    0.84   0
   4  -7  -5    0.68    0.58   0
  -4   7   5    0.96    0.81   0
   3   7  -5    0.21    0.95   0
   3  -7  -5    0.29    0.51   0
  -3   7   5    0.02    0.74   0
   3   7  -5    0.68    0.97   0
  -2   7   5    5.17    0.83   0
   2  -7  -5    4.58    0.80   0
   2   7  -5    3.36    1.01   0
   1  -7  -5   12.44    0.85   0
  -1   7   5   13.58    0.87   0
   1   7  -5   13.26    0.89   0
   0   7  -5    4.49    0.85   0
   0  -7  -5    5.51    0.81   0
   0   7   5    5.28    0.81   0
  -1  -7  -5   13.60    0.90   0
  -1   7  -5   14.17    0.90   0
   1   7   5   16.23    0.92   0
   2  -7   5    0.77    0.73   0
   2   7   5    0.48    0.96   0
  -2  -7  -5    0.27    0.78   0
  -2   7  -5   -0.09    0.78   0
  -3   7  -5   -0.12    0.75   0
   3  -7   5    0.60    0.57   0
  -3  -7  -5    0.05    0.96   0
   3   7   5   -0.52    0.99   0
  -4   7  -5    1.87    0.59   0
   4  -7   5    2.11    0.85   0
   4   7   5    2.32    1.25   0
  -4  -7  -5    2.90    1.21   0
  -5   7  -5    1.31    0.60   0
  -6   7  -5    0.36    0.64   0
  -4   8   5    0.81    0.94   0
   4  -8  -5    1.14    0.93   0
  -3   8   5   -0.31    0.91   0
   3  -8  -5    0.43    0.66   0
   3   8  -5    0.13    1.31   0
   3   8  -5    0.32    1.28   0
   2   8  -5    0.77    0.87   0
   2  -8  -5   -0.12    0.62   0
  -2   8   5    0.18    0.86   0
   1   8  -5    0.48    0.90   0
   1  -8  -5   -0.36    0.88   0
  -1   8   5    0.71    0.86   0
   0  -8  -5    0.69    0.88   0
   0   8   5    0.93    0.85   0
   0   8  -5    0.81    0.90   0
  -1   8  -5    0.03    0.88   0
  -1  -8  -5    0.65    0.86   0
   1   8   5    0.50    1.07   0
  -2  -8  -5   -0.28    1.08   0
  -2   8  -5    0.40    0.60   0
   2   8   5    0.22    0.89   0
  -3  -8  -5    0.53    1.17   0
   3   8   5    0.88    1.13   0
  -3   8  -5   -0.36    0.84   0
  -4   8  -5    0.96    0.91   0
   4   8   5    0.31    1.53   0
 -11   0   6    0.81    1.19   0
 -10   0   6    0.75    0.86   0
   9   0  -6    1.79    0.81   0
  -9   0   6    1.53    0.81   0
   8   0  -6    1.14    0.74   0
  -8   0   6    1.06    0.73   0
   7   0  -6    0.81    0.72   0
  -7   0   6    0.96    0.73   0
   6   0  -6   40.08    0.98   0
  -6   0   6   37.14    0.94   0
  -5   0   6   18.74    0.87   0
   5   0  -6   19.14    0.85   0
  -4   0   6  152.75    1.70   0
   4   0  -6  151.51    1.73   0
   3   0  -6    0.42    0.71   0
  -3   0   6    0.40    0.77   0
  -2   0   6  427.54    3.06   0
   2   0  -6  436.71    3.09   0
   1   0  -6  294.03    2.74   0
  -1   0   6  176.88    2.25   0
   0   0   6   47.66    1.44   0
   0   0  -6   46.60    1.22   0
   1   0   6    8.65    0.83   0
  -1   0  -6   81.64    1.37   0
  -2   0  -6   59.07    1.24   0
  -3   0  -6  233.24    1.84   0
  -4   0  -6   71.51    1.12   0
  -4   0  -6   72.84    1.16   0
  -5   0  -6   28.93    0.95   0
  -5   0  -6   26.45    0.91   0
  -6   0  -6    1.83    0.62   0
  -6   0  -6    2.43    0.71   0
  -7   0  -6    4.02    0.71   0
  -7   0  -6    4.26    0.76   0
  -8   0  -6    1.80    0.71   0
  -8   0  -6    0.96    0.75   0
  -9   0  -6    3.97    0.84   0
  -9   0  -6    3.22    0.87   0
 -10   0  -6    0.38    0.89   0
 -10   0  -6    0.89    0.90   0
 -11  -1   6    0.23    1.24   0
 -11   1   6   -0.23    1.01   0
 -11  -1   6    0.04    1.20   0
 -10  -1   6   -0.02    1.05   0
 -10   1   6    0.27    0.88   0
  10  -1  -6   -0.20    0.86   0
   9  -1  -6    1.13    0.77   0
  -9  -1   6    1.39    0.98   0
  -9   1   6    1.55    0.77   0
   8  -1  -6    2.19    0.76   0
  -8  -1   6    2.99    0.93   0
   8   1  -6    3.46    0.93   0
  -8   1   6    2.29    0.78   0
   7  -1  -6    9.23    0.74   0
   7   1  -6    8.56    0.78   0
  -7  -1   6    7.82    0.92   0
  -7   1   6    8.14    0.58   0
  -6   1   6   11.69    0.78   0
   6   1  -6   11.78    0.82   0
   6  -1  -6   11.27    0.76   0
  -6  -1   6   11.85    0.98   0
   5  -1  -6   65.64    1.04   0
  -5  -1   6   66.49    1.37   0
  -5   1   6   67.70    1.12   0
   5   1  -6   66.70    1.38   0
   4  -1  -6  386.73    2.33   0
   4   1  -6  377.13    3.22   0
  -4   1   6  376.62    2.24   0
  -4  -1   6  396.10    3.24   0
   3  -1  -6  128.09    1.48   0
   3   1  -6  117.03    1.98   0
  -3   1   6  118.51    1.41   0
  -3  -1   6  130.02    2.16   0
   2  -1  -6   51.66    1.16   0
   2   1  -6   53.10    1.51   0
  -2   1   6   53.33    1.17   0
  -2  -1   6   54.22    1.53   0
   1   1  -6    0.51    0.82   0
  -1   1   6    8.76    0.97   0
  -1  -1   6    0.19    0.85   0
   1  -1  -6    8.85    0.72   0
   0   1   6  255.72    2.29   0
   0   1  -6  273.07    2.48   0
   0  -1  -6  262.35    2.31   0
  -1   1  -6   94.52    1.34   0
   1   1   6   94.69    1.58   0
  -1  -1  -6   96.54    1.56   0
  -2  -1  -6  118.25    1.66   0
   2   1   6  118.92    1.64   0
  -2   1  -6  120.73    1.33   0
  -3   1  -6  599.61    2.68   0
  -3  -1  -6  607.72    3.20   0
  -4  -1  -6   76.75    1.24   0
  -4   1  -6   74.16    1.07   0
  -5  -1  -6   30.66    0.90   0
  -5   1  -6   19.92    0.72   0
  -5  -1  -6   34.05    0.94   0
  -6   1  -6    0.33    0.49   0
  -6  -1  -6    0.56    0.63   0
  -6  -1  -6    0.96    0.68   0
  -7  -1  -6    3.49    0.84   0
  -7  -1  -6    2.68    0.75   0
  -7   1  -6    3.08    0.51   0
  -8  -1  -6    3.49    0.81   0
  -8  -1  -6    2.81    0.74   0
  -8   1  -6    2.73    0.54   0
  -9   1  -6    0.05    0.80   0
  -9   1  -6    0.44    0.78   0
  -9  -1  -6    0.40    0.82   0
  -9  -1  -6    0.23    1.00   0
 -10  -1  -6   -0.30    1.15   0
 -10  -1  -6    0.30    1.09   0
 -10   1  -6   -0.20    0.89   0
 -10   1  -6   -0.59    0.88   0
 -10   2   6    2.07    0.62   0
 -10  -2   6    2.31    1.53   0
  10  -2  -6    1.18    0.63   0
 -10  -2   6    2.67    1.55   0
  -9  -2   6    0.69    1.17   0
  -9  -2   6    0.39    1.13   0
  -9   2   6   -0.26    0.81   0
   9  -2  -6    1.57    0.77   0
  -8   2   6    1.93    0.75   0
   8  -2  -6    2.35    0.71   0
  -8  -2   6    2.53    1.11   0
  -8  -2   6    2.12    1.09   0
  -7  -2   6    0.17    1.10   0
   7  -2  -6    0.22    0.69   0
  -7   2   6    0.08    0.71   0
   6  -2  -6    5.96    0.53   0
  -6   2   6    6.18    0.71   0
  -6  -2   6    6.65    1.13   0
   5   2  -6    5.18    1.17   0
  -5   2   6    5.70    0.52   0
  -5  -2   6    5.80    1.31   0
   5  -2  -6    4.80    0.52   0
  -4   2   6   25.03    0.67   0
   4  -2  -6   23.33    0.81   0
  -4  -2   6   25.67    1.81   0
   4   2  -6   22.67    1.68   0
   3   2  -6   62.43    2.06   0
  -3   2   6   63.29    0.95   0
   3  -2  -6   62.05    0.93   0
   2   2  -6   46.52    1.47   0
  -2   2   6   42.61    0.85   0
   2  -2  -6   39.69    0.95   0
   1   2  -6    1.65    0.74   0
   1  -2  -6    1.22    0.49   0
  -1   2   6    1.30    0.71   0
   1   2  -6   -0.02    0.64   0
   0   2   6  245.03    2.05   0
   0   2  -6  256.55    2.13   0
   0  -2  -6  247.81    2.00   0
  -1  -2  -6   18.02    0.95   0
  -1   2  -6   18.71    0.69   0
   1   2   6   17.73    0.97   0
  -2  -2  -6    8.75    0.87   0
   2   2   6    9.30    0.86   0
  -2   2  -6    8.50    0.70   0
  -3  -2  -6   33.48    1.07   0
   3   2   6   27.63    0.92   0
  -3   2  -6   32.60    0.73   0
  -4   2  -6    0.93    0.45   0
  -4  -2  -6    0.97    0.74   0
  -5  -2  -6   25.30    0.92   0
  -5  -2  -6   26.22    0.99   0
  -5   2  -6   27.80    0.67   0
  -6  -2  -6    0.52    0.66   0
  -6  -2  -6    0.61    0.74   0
  -6   2  -6    2.04    0.68   0
  -7  -2  -6    3.13    0.94   0
  -7  -2  -6    2.99    0.87   0
  -7   2  -6    2.07    0.69   0
  -8  -2  -6    1.15    0.76   0
  -8  -2  -6    0.60    0.79   0
  -8   2  -6    0.53    0.72   0
  -9   2  -6    5.65    0.84   0
  -9  -2  -6    4.93    1.08   0
  -9  -2  -6    4.03    1.02   0
 -10  -2  -6    0.22    1.12   0
 -10  -2  -6    0.77    1.21   0
 -10   2  -6    0.65    0.65   0
 -10   3   6    0.94    0.86   0
  10  -3  -6   -0.01    0.87   0
   9  -3  -6    0.62    0.80   0
  -9   3   6    1.05    0.82   0
   8  -3  -6    0.36    0.75   0
  -8   3   6   -0.11    0.75   0
   7  -3  -6   -0.02    0.45   0
  -7   3   6    1.20    0.68   0
   6  -3  -6   -0.29    0.44   0
  -6   3   6    0.77    0.70   0
   5  -3  -6    4.01    0.66   0
  -5   3   6    4.59    0.50   0
   4  -3  -6    2.41    0.65   0
  -4   3   6    2.75    0.46   0
   3   3  -6   99.00    3.10   0
   3   3  -6   96.41    2.97   0
  -3   3   6   97.90    1.19   0
   3  -3  -6   97.10    1.18   0
  -2   3   6  101.71    1.24   0
   2   3  -6  106.81    1.80   0
   2  -3  -6  102.64    1.25   0
   2   3  -6  106.70    1.90   0
   1   3  -6    0.74    0.61   0
  -1   3   6   63.27    1.06   0
   1  -3  -6   62.98    0.95   0
   0  -3  -6   16.48    0.65   0
   0   3  -6    3.22    0.60   0
   0   3   6   14.39    0.65   0
   1   3   6   89.53    1.35   0
  -1  -3  -6   88.82    1.33   0
  -1   3  -6   81.67    1.12   0
  -2   3  -6    0.07    0.61   0
   2  -3   6    1.11    0.61   0
  -2  -3  -6    0.80    0.69   0
   2   3   6    1.30    0.73   0
  -3  -3  -6   75.37    1.36   0
   3  -3   6   71.69    1.04   0
   3   3   6   78.72    1.48   0
  -3   3  -6   73.62    0.92   0
   4  -3   6   59.42    0.86   0
  -4  -3  -6   61.47    1.43   0
   4   3   6   62.75    1.43   0
  -4   3  -6   63.58    0.96   0
  -5  -3  -6    0.64    0.92   0
  -5   3  -6   -0.12    0.68   0
  -6   3  -6   22.38    0.78   0
  -6  -3  -6   21.46    1.12   0
  -6  -3  -6   20.89    1.17   0
  -7  -3  -6    0.60    0.85   0
  -7   3  -6   -0.09    0.51   0
  -7  -3  -6    0.65    0.95   0
  -8   3  -6    4.26    0.79   0
  -8  -3  -6    3.58    1.03   0
  -8  -3  -6    3.79    1.11   0
  -9  -3  -6    1.21    1.28   0
  -9   3  -6    1.62    0.57   0
  -9  -3  -6    2.05    1.17   0
 -10   3  -6   -0.62    0.94   0
 -10  -3  -6    0.52    1.67   0
 -10  -3  -6    0.61    1.41   0
 -10   4   6    0.72    0.95   0
  10  -4  -6    0.77    0.94   0
   9  -4  -6   -0.07    0.89   0
  -9   4   6    1.61    0.88   0
   8  -4  -6    0.23    0.80   0
  -8   4   6    0.04    0.78   0
  -7   4   6    1.19    0.69   0
   7  -4  -6    0.91    0.54   0
   6  -4  -6    0.07    0.65   0
  -6   4   6    0.71    0.66   0
   5  -4  -6    0.77    0.63   0
  -5   4   6    1.53    0.46   0
   4  -4  -6   11.92    0.55   0
  -4   4   6   12.95    0.56   0
   3   4  -6   10.65    1.28   0
   3  -4  -6   10.01    0.67   0
   3   4  -6   11.25    1.35   0
  -3   4   6    9.65    0.74   0
   2   4  -6    1.39    0.81   0
   2   4  -6    1.58    0.72   0
   2  -4  -6    1.82    0.48   0
  -2   4   6    1.07    0.61   0
   1   4  -6    0.38    0.63   0
  -1   4   6    1.83    0.51   0
   1  -4  -6    0.72    0.68   0
   0  -4  -6    0.11    0.66   0
   0   4  -6    0.76    0.67   0
   0   4   6    0.46    0.70   0
   1  -4   6   10.47    0.82   0
  -1   4  -6   10.96    0.61   0
   1   4   6   12.16    0.78   0
  -1  -4  -6   11.31    0.75   0
   2   4   6   54.24    1.17   0
   2  -4   6   54.84    0.87   0
  -2   4  -6   54.11    0.97   0
  -2  -4  -6   53.66    1.13   0
   3   4   6   -0.09    0.72   0
  -3   4  -6   -0.47    0.60   0
   3  -4   6    0.18    0.46   0
  -3  -4  -6    0.20    0.68   0
   4   4   6   87.82    1.54   0
  -4   4  -6   88.03    0.95   0
  -4  -4  -6   85.34    1.60   0
   4  -4   6   88.69    1.13   0
   5  -4   6    1.62    0.46   0
  -5   4  -6    0.91    0.47   0
  -5  -4  -6    2.04    0.93   0
  -6   4  -6   14.51    0.78   0
  -6  -4  -6   16.12    1.25   0
  -6  -4  -6   14.75    1.15   0
  -7  -4  -6    0.78    1.36   0
  -7   4  -6    0.66    0.53   0
  -7  -4  -6    1.02    1.39   0
  -8   4  -6   -0.42    0.78   0
  -9   4  -6    0.43    0.62   0
   9  -5  -6    0.44    0.93   0
  -9   5   6   -0.41    0.66   0
   8  -5  -6   -0.06    0.80   0
  -8   5   6   -0.42    0.58   0
  -7   5   6    0.26    0.51   0
   7  -5  -6   -0.03    0.55   0
   6  -5  -6   -0.58    0.50   0
  -6   5   6   -0.23    0.72   0
  -5   5   6    2.55    0.52   0
   5  -5  -6    2.92    0.70   0
   4  -5  -6    3.56    0.48   0
  -4   5   6    4.03    0.50   0
   3   5  -6    5.86    1.12   0
  -3   5   6    5.45    0.53   0
   3  -5  -6    4.63    0.70   0
   3   5  -6    5.70    1.11   0
   2  -5  -6    0.05    0.47   0
   2   5  -6    0.28    0.80   0
  -2   5   6   -0.03    0.71   0
   1   5  -6    6.47    0.74   0
   1  -5  -6    7.20    0.73   0
  -1   5   6    6.85    0.58   0
   0   5  -6    8.19    0.73   0
   0   5   6    6.28    0.72   0
   0  -5  -6    6.63    0.70   0
   1   5   6   24.81    0.94   0
   1  -5   6   24.55    0.87   0
  -1   5  -6   24.56    0.84   0
  -1  -5  -6   23.99    0.90   0
   2  -5   6   43.14    0.83   0
  -2  -5  -6   44.53    1.08   0
   2   5   6   44.28    1.23   0
  -2   5  -6   42.09    0.77   0
   3  -5   6    5.45    0.55   0
  -3   5  -6    5.32    0.53   0
   3   5   6    5.36    0.90   0
  -3  -5  -6    5.81    0.86   0
   4  -5   6    3.73    0.68   0
  -4  -5  -6    3.33    0.95   0
   4   5   6    3.80    0.97   0
  -4   5  -6    3.41    0.51   0
   5  -5   6    1.68    0.66   0
  -5   5  -6    1.77    0.51   0
  -5  -5  -6    1.19    1.05   0
  -6   5  -6    0.44    0.54   0
  -7   5  -6   -0.31    0.56   0
  -8   5  -6    0.35    0.85   0
  -8   6   6   -0.41    0.65   0
   7  -6  -6    2.10    0.85   0
  -7   6   6    1.66    0.86   0
   6  -6  -6    0.60    0.55   0
  -6   6   6    0.39    0.52   0
   5  -6  -6    2.59    0.55   0
  -5   6   6    2.30    0.80   0
  -4   6   6    3.64    0.76   0
   4  -6  -6    3.46    0.57   0
   3   6  -6    0.38    1.04   0
  -3   6   6    1.55    0.70   0
   3   6  -6    0.24    1.03   0
   3  -6  -6    1.05    0.68   0
   2  -6  -6   -0.38    0.67   0
   2   6  -6    0.31    0.88   0
  -2   6   6    0.24    0.67   0
  -1   6   6    4.05    0.55   0
   1  -6  -6    4.48    0.73   0
   1   6  -6    4.16    0.74   0
   0   6  -6    0.97    0.72   0
   0  -6  -6    1.13    0.71   0
   0   6   6    1.29    0.70   0
  -1   6  -6    0.16    0.72   0
   1   6   6    0.49    0.70   0
  -1  -6  -6    0.14    0.73   0
   2   6   6    0.85    0.78   0
  -2  -6  -6    1.37    0.74   0
  -2   6  -6    1.16    0.52   0
   2  -6   6    1.25    0.74   0
   3  -6   6    1.31    0.70   0
  -3   6  -6    1.32    0.76   0
  -3  -6  -6    1.40    0.74   0
   3   6   6    1.14    0.77   0
  -4   6  -6    0.32    0.76   0
   4  -6   6    0.86    0.76   0
  -4  -6  -6    0.15    0.93   0
   4   6   6    0.16    1.01   0
  -5  -6  -6    0.64    1.48   0
  -5   6  -6    0.46    0.75   0
  -6   6  -6    0.07    0.78   0
  -6   7   6    0.58    0.62   0
   6  -7  -6    0.62    0.88   0
  -5   7   6    1.26    0.85   0
   5  -7  -6    1.87    0.82   0
  -4   7   6    1.01    0.81   0
   4  -7  -6    0.44    0.79   0
   3   7  -6    0.38    1.15   0
   3  -7  -6    0.33    0.74   0
   3   7  -6    0.00    1.00   0
  -3   7   6   -0.57    0.77   0
  -2   7   6    1.30    0.81   0
   2  -7  -6    2.19    0.78   0
   2   7  -6    1.28    0.81   0
   1   7  -6    0.17    0.75   0
  -1   7   6    0.45    0.56   0
   1  -7  -6   -0.16    0.54   0
   0   7   6    0.77    0.76   0
   0   7  -6   -0.07    0.81   0
   0  -7  -6    0.60    0.75   0
   1   7   6   -0.04    0.82   0
  -1   7  -6    0.12    0.78   0
  -1  -7  -6    0.37    0.78   0
  -2   7  -6    0.51    0.76   0
   2   7   6    1.10    0.81   0
  -2  -7  -6    1.30    0.98   0
  -3   7  -6    1.18    0.80   0
   3   7   6    0.51    0.86   0
  -3  -7  -6    0.17    1.00   0
  -4   7  -6    1.66    0.85   0
   4   7   6    1.92    1.25   0
  -4  -7  -6    1.28    1.22   0
  -5   7  -6    1.11    0.85   0
  -6   7  -6    1.06    0.91   0
  -4   8   6    0.56    0.93   0
   4  -8  -6    0.37    0.65   0
   3   8  -6    0.20    1.30   0
   3  -8  -6    0.36    0.91   0
  -3   8   6    0.85    0.92   0
   3   8  -6    0.36    1.31   0
   2   8  -6    0.06    0.90   0
  -2   8   6    0.32    0.84   0
   2  -8  -6   -0.21    0.59   0
   2   8  -6    0.21    0.89   0
  -1   8   6    1.42    0.90   0
   1  -8  -6    1.33    0.88   0
   1   8  -6    0.41    0.89   0
   0  -8  -6    0.06    0.90   0
   0   8   6    0.71    0.88   0
   0   8  -6    0.52    0.88   0
   1   8   6    1.22    0.89   0
  -1  -8  -6    0.85    1.07   0
  -1   8  -6    1.36    0.88   0
   2   8   6    0.32    0.89   0
  -2  -8  -6    0.47    0.88   0
  -2   8  -6   -0.11    0.65   0
   3   8   6   -0.08    1.17   0
  -3  -8  -6    0.49    0.92   0
  -3   8  -6    0.76    0.89   0
   4   8   6    0.29    1.39   0
  -4  -8  -6    0.19    1.41   0
  -4   8  -6   -0.01    0.66   0
 -11   1   7    0.21    0.99   0
 -11  -1   7    0.10    1.00   0
  10  -1  -7    0.06    0.89   0
 -10  -1   7    0.35    0.85   0
 -10   1   7    0.90    0.86   0
   9  -1  -7    0.39    0.53   0
  -9  -1   7    1.02    0.79   0
  -9   1   7    0.43    0.77   0
   8   1  -7    0.71    0.77   0
   8  -1  -7    1.39    0.75   0
  -8  -1   7    1.76    0.91   0
  -8   1   7    1.13    0.77   0
   7   1  -7    0.87    0.80   0
  -7  -1   7    0.88    0.83   0
  -7   1   7    0.72    0.69   0
   7  -1  -7    1.41    0.71   0
   6   1  -7    2.32    0.62   0
  -6  -1   7    3.09    0.73   0
  -6   1   7    2.66    0.49   0
   6  -1  -7    2.26    0.69   0
   5   1  -7    4.87    0.86   0
   5  -1  -7    5.87    0.75   0
  -5  -1   7    4.72    0.77   0
  -5   1   7    5.30    0.77   0
  -4   1   7  850.43    3.30   0
   4   1  -7  826.53    4.52   0
   4  -1  -7  846.08    3.30   0
  -4  -1   7  855.36    4.48   0
  -3  -1   7  163.43    2.14   0
   3   1  -7  157.63    2.21   0
   3  -1  -7  158.16    1.60   0
  -3   1   7  160.50    1.62   0
  -2  -1   7  509.13    3.57   0
   2   1  -7  506.85    3.66   0
  -2   1   7  498.51    2.77   0
   2  -1  -7  493.73    2.78   0
  -1   1   7   17.18    0.97   0
   1  -1  -7   17.83    0.78   0
  -1  -1   7   19.82    1.07   0
   1   1  -7   20.13    1.07   0
   0  -1   7    2.04    0.81   0
   0   1  -7    1.23    0.61   0
   0  -1  -7    1.66    0.88   0
   0   1   7    1.73    0.88   0
  -1   1  -7   13.15    0.87   0
   1   1   7   14.01    0.92   0
  -1  -1  -7   12.04    0.72   0
   2   1   7   15.47    0.91   0
  -2  -1  -7   15.65    0.73   0
  -3  -1  -7    3.54    0.80   0
  -3   1  -7    2.19    0.67   0
  -4   1  -7   17.22    0.61   0
  -4  -1  -7   17.96    0.89   0
  -5   1  -7    0.79    0.43   0
  -5  -1  -7    0.56    0.61   0
  -5  -1  -7    1.30    0.67   0
  -6   1  -7    2.28    0.65   0
  -6  -1  -7    2.01    0.66   0
  -6  -1  -7    1.84    0.71   0
  -7  -1  -7    1.34    0.76   0
  -7   1  -7    2.11    0.66   0
  -7  -1  -7    1.81    0.73   0
  -8   1  -7    5.66    0.81   0
  -8  -1  -7    5.77    0.81   0
  -8  -1  -7    5.75    0.81   0
  -8   1  -7    6.84    0.82   0
  -9   1  -7    1.31    0.57   0
  -9   1  -7    2.01    0.86   0
  -9  -1  -7    1.44    0.78   0
  -9  -1  -7    2.31    0.86   0
 -10   1  -7    0.68    0.68   0
 -10  -1  -7   -0.09    0.89   0
 -10  -1  -7    1.02    0.93   0
 -10   1  -7   -0.23    0.92   0
 -10  -2   7    0.27    1.47   0
 -10  -2   7    0.11    1.63   0
 -10   2   7    0.36    0.87   0
  10  -2  -7   -0.11    0.88   0
  -9  -2   7    1.66    1.20   0
   9  -2  -7    0.61    0.81   0
  -9   2   7    0.89    0.55   0
  -9  -2   7    1.38    1.19   0
  -8  -2   7    0.42    1.09   0
  -8   2   7    0.66    0.69   0
   8  -2  -7    0.40    0.53   0
  -7  -2   7    0.15    1.07   0
   7  -2  -7    0.88    0.70   0
  -7   2   7    0.41    0.69   0
   6   2  -7   17.10    1.25   0
   6  -2  -7   17.37    0.78   0
  -6  -2   7   17.04    1.30   0
  -6   2   7   16.97    0.81   0
   5  -2  -7   34.99    0.76   0
   5   2  -7   38.74    1.59   0
  -5  -2   7   40.32    1.80   0
  -5   2   7   39.55    0.90   0
   4  -2  -7  126.33    1.21   0
  -4  -2   7  141.76    2.69   0
   4   2  -7  127.42    2.55   0
  -4   2   7  131.80    1.21   0
   3   2  -7    0.39    0.97   0
  -3  -2   7    0.07    0.97   0
  -3   2   7    0.39    0.67   0
   3  -2  -7    0.63    0.65   0
   2  -2  -7    2.62    0.69   0
  -2   2   7    2.31    0.72   0
   2   2  -7    2.70    0.80   0
   1  -2  -7   32.03    0.80   0
   1   2  -7   35.91    1.13   0
  -1   2   7   31.42    0.80   0
   0   2  -7    7.04    0.77   0
   0   2   7    7.39    0.81   0
   0  -2  -7    7.28    0.80   0
   0   2  -7    7.99    0.80   0
   1   2   7   89.50    1.39   0
  -1  -2  -7   89.81    1.28   0
  -1   2  -7   91.03    1.27   0
  -2  -2  -7   99.75    1.37   0
  -2   2  -7   99.06    1.23   0
   2   2   7   99.70    1.47   0
   3   2   7    3.17    0.71   0
  -3   2  -7    3.22    0.46   0
  -3  -2  -7    3.53    0.75   0
  -4   2  -7   36.15    0.85   0
  -4  -2  -7   35.44    1.03   0
  -5  -2  -7    5.50    0.71   0
  -5  -2  -7    5.52    0.79   0
  -5   2  -7    5.17    0.63   0
  -6  -2  -7    4.06    0.74   0
  -6  -2  -7    4.27    0.81   0
  -6   2  -7    4.88    0.48   0
  -7  -2  -7    2.60    0.66   0
  -7  -2  -7    4.98    0.80   0
  -7   2  -7    3.35    0.71   0
  -8  -2  -7    4.26    0.80   0
  -8   2  -7    4.98    0.78   0
  -8  -2  -7    4.77    0.85   0
  -9   2  -7    5.80    0.67   0
  -9  -2  -7    4.95    1.18   0
  -9  -2  -7    7.00    0.89   0
 -10   2  -7    0.66    0.93   0
 -10   2  -7    0.20    0.64   0
 -10  -2  -7    0.58    1.21   0
 -10  -2  -7    0.15    1.12   0
  10  -3  -7    0.38    0.89   0
 -10   3   7    0.76    0.90   0
   9  -3  -7    1.24    0.83   0
  -9   3   7    1.62    0.81   0
   8  -3  -7   -0.56    0.75   0
  -8   3   7    0.06    0.52   0
   7  -3  -7    1.28    0.69   0
  -7   3   7   -0.26    0.49   0
   6  -3  -7    0.46    0.69   0
  -6   3   7    0.42    0.66   0
  -5   3   7    0.63    0.44   0
   5  -3  -7   -0.28    0.67   0
  -4   3   7   17.28    0.73   0
   4  -3  -7   16.20    0.72   0
   3   3  -7    0.73    1.03   0
   3   3  -7    0.83    1.03   0
   3  -3  -7    0.67    0.65   0
  -3   3   7    1.18    0.46   0
   2   3  -7    1.13    0.87   0
   2   3  -7    1.10    0.79   0
  -2   3   7    1.50    0.68   0
   2  -3  -7    1.89    0.65   0
   1   3  -7   10.96    0.76   0
   1  -3  -7   10.37    0.74   0
   1   3  -7   10.15    0.77   0
  -1   3   7    9.71    0.70   0
   0   3   7   48.96    0.93   0
   0  -3  -7   49.28    1.02   0
   0   3  -7   50.90    1.03   0
   1   3   7   22.16    0.90   0
  -1   3  -7   22.34    0.84   0
  -1  -3  -7   21.77    0.85   0
  -2   3  -7   51.13    0.87   0
  -2  -3  -7   79.36    1.29   0
   2   3   7   82.89    1.33   0
  -3   3  -7    4.75    0.65   0
   3   3   7    4.23    0.75   0
  -3  -3  -7    4.25    0.72   0
  -4   3  -7  168.23    1.37   0
   4   3   7  167.92    1.86   0
  -4  -3  -7  165.31    1.87   0
  -5   3  -7   25.58    0.80   0
  -5  -3  -7   24.96    0.98   0
  -6  -3  -7   11.77    0.89   0
  -6   3  -7   11.86    0.72   0
  -6  -3  -7   11.44    0.94   0
  -7  -3  -7   10.09    1.06   0
  -7   3  -7   10.09    0.81   0
  -7  -3  -7    8.97    0.95   0
  -8  -3  -7    1.04    0.96   0
  -8  -3  -7    0.41    1.06   0
  -8   3  -7    1.27    0.78   0
  -9  -3  -7    9.57    1.36   0
  -9   3  -7    9.57    0.95   0
  -9  -3  -7    7.86    1.30   0
 -10  -3  -7    0.56    1.47   0
 -10   3  -7    1.14    0.99   0
 -10  -3  -7    0.64    1.43   0
   9  -4  -7    0.50    0.62   0
  -9   4   7    0.32    0.86   0
   8  -4  -7    2.69    0.79   0
  -8   4   7    0.68    0.84   0
   7  -4  -7    3.60    0.54   0
  -7   4   7    3.67    0.76   0
  -6   4   7    0.96    0.68   0
   6  -4  -7    0.51    0.66   0
   5  -4  -7    3.70    0.51   0
  -5   4   7    3.87    0.69   0
   4  -4  -7    3.22    0.68   0
  -4   4   7    2.64    0.50   0
   3  -4  -7   53.11    0.81   0
  -3   4   7   55.69    0.97   0
   3   4  -7   60.21    1.84   0
   3   4  -7   55.42    1.75   0
  -2   4   7   10.08    0.57   0
   2  -4  -7   10.06    0.70   0
   2   4  -7   11.36    0.84   0
   2   4  -7   11.16    0.94   0
   1  -4  -7  131.26    1.34   0
  -1   4   7  130.20    1.35   0
   1   4  -7  132.65    1.52   0
   0   4   7    0.73    0.71   0
   0   4  -7    0.64    0.63   0
   0  -4  -7    2.30    0.73   0
  -1  -4  -7  116.66    1.38   0
   1   4   7  115.30    1.37   0
  -1   4  -7  115.48    1.30   0
  -2   4  -7   -0.23    0.61   0
   2   4   7    0.23    0.65   0
  -2  -4  -7    0.32    0.64   0
   3   4   7   40.33    1.09   0
  -3  -4  -7   39.66    1.07   0
  -3   4  -7   36.92    0.72   0
  -4  -4  -7   34.10    1.07   0
  -4   4  -7   34.53    0.84   0
   4   4   7   32.51    1.06   0
  -5  -4  -7   -0.13    0.91   0
  -5   4  -7    0.32    0.46   0
  -6  -4  -7    3.17    0.93   0
  -6   4  -7    3.99    0.73   0
  -6  -4  -7    3.54    0.93   0
  -7  -4  -7    0.26    1.10   0
  -7   4  -7    0.65    0.74   0
  -7  -4  -7    0.40    1.14   0
  -8  -4  -7    1.24    1.76   0
  -8  -4  -7    0.84    1.75   0
  -8   4  -7    1.33    0.79   0
  -9   4  -7    0.51    0.88   0
  -9   5   7    0.59    0.64   0
   9  -5  -7    0.22    0.64   0
  -8   5   7    1.30    0.85   0
   8  -5  -7    0.08    0.59   0
   7  -5  -7   -0.21    0.54   0
  -7   5   7    0.55    0.51   0
   6  -5  -7    0.34    0.69   0
  -6   5   7    0.84    0.51   0
   5  -5  -7    1.33    0.71   0
  -5   5   7    1.13    0.72   0
  -4   5   7    4.63    0.71   0
   4  -5  -7    3.98    0.67   0
   3  -5  -7    0.54    0.49   0
  -3   5   7    0.80    0.67   0
   3   5  -7    0.15    0.88   0
   3   5  -7    0.56    1.03   0
   2   5  -7   11.81    0.83   0
   2   5  -7   12.52    0.83   0
  -2   5   7   12.13    0.75   0
   2  -5  -7   12.75    0.75   0
   1   5  -7   37.68    0.99   0
  -1   5   7   36.49    0.78   0
   1  -5  -7   36.22    0.76   0
   0   5   7    3.29    0.75   0
   0   5  -7    2.43    0.69   0
   0  -5  -7    2.40    0.73   0
   1   5   7  139.28    1.48   0
  -1   5  -7  137.61    1.27   0
  -1  -5  -7  140.52    1.49   0
  -2   5  -7    1.56    0.68   0
  -2  -5  -7    2.23    0.68   0
   2   5   7    1.99    0.75   0
  -3  -5  -7   20.43    0.90   0
   3   5   7   21.42    0.92   0
  -3   5  -7   18.79    0.62   0
  -4  -5  -7    6.35    0.94   0
  -4   5  -7    6.08    0.54   0
   4   5   7    6.82    0.96   0
  -5  -5  -7    0.05    1.04   0
  -5   5  -7    0.45    0.69   0
  -6  -5  -7    3.96    1.55   0
  -6   5  -7    4.21    0.79   0
  -6  -5  -7    4.06    1.44   0
  -7   5  -7    0.85    0.78   0
  -8   5  -7   -0.44    0.59   0
  -8   6   7    1.02    0.92   0
  -7   6   7    0.37    0.61   0
   7  -6  -7    0.77    0.84   0
   6  -6  -7   -0.81    0.77   0
  -6   6   7   -0.12    0.55   0
   5  -6  -7   -0.39    0.52   0
  -5   6   7    0.64    0.78   0
  -4   6   7    1.15    0.51   0
   4  -6  -7    0.70    0.51   0
   3   6  -7    2.73    1.06   0
  -3   6   7    2.15    0.53   0
   3  -6  -7    2.86    0.51   0
   3   6  -7    2.41    0.94   0
   2  -6  -7    0.61    0.69   0
   2   6  -7    0.50    0.88   0
  -2   6   7   -0.34    0.68   0
   2   6  -7    0.29    0.71   0
   1   6  -7    4.33    0.74   0
  -1   6   7    5.66    0.75   0
   1  -6  -7    3.81    0.55   0
   0   6  -7   -0.29    0.70   0
   0  -6  -7   -0.09    0.71   0
   0   6   7   -0.01    0.73   0
   1   6   7    0.23    0.77   0
  -1   6  -7    0.16    0.50   0
  -1  -6  -7   -0.61    0.75   0
   2   6   7    4.62    0.81   0
  -2   6  -7    4.94    0.72   0
  -2  -6  -7    4.58    0.78   0
  -3  -6  -7    8.30    0.86   0
  -3   6  -7    9.28    0.80   0
   3   6   7    7.44    0.99   0
   4   6   7    0.69    0.98   0
  -4  -6  -7    0.14    0.95   0
  -4   6  -7    0.61    0.75   0
  -5  -6  -7    4.32    1.24   0
  -6   6  -7    0.16    0.58   0
  -7   6  -7    0.38    0.61   0
  -6   7   7    0.64    0.60   0
  -5   7   7    1.25    0.87   0
   5  -7  -7    0.51    0.64   0
  -4   7   7    2.25    0.81   0
   4  -7  -7    0.85    0.82   0
   3   7  -7    0.02    0.98   0
   3   7  -7   -0.08    1.16   0
   3  -7  -7   -0.03    0.78   0
  -3   7   7    0.14    0.55   0
   2   7  -7    2.74    0.79   0
  -2   7   7    2.41    0.58   0
   2   7  -7    2.71    0.98   0
   2  -7  -7    0.97    0.81   0
  -1   7   7    1.38    0.77   0
   1  -7  -7    0.86    0.79   0
   1   7  -7    0.51    0.79   0
   0   7   7    1.57    0.59   0
   0   7  -7    2.10    0.80   0
   0  -7  -7    2.62    0.75   0
   1   7   7    0.93    0.79   0
  -1  -7  -7    0.77    0.80   0
  -1   7  -7    0.95    0.78   0
  -2   7  -7    3.18    0.80   0
  -2  -7  -7    2.30    0.79   0
   2   7   7    2.47    0.84   0
  -3   7  -7    0.14    0.79   0
   3   7   7   -0.15    1.05   0
  -3  -7  -7    0.35    1.01   0
  -4   7  -7   -0.01    0.85   0
  -4  -7  -7    0.39    0.99   0
   4   7   7    0.47    1.03   0
  -5   7  -7    0.27    0.61   0
  -6   7  -7    0.03    0.62   0
  -4   8   7   -0.02    0.67   0
   4  -8  -7    0.58    0.93   0
   3   8  -7    0.41    1.33   0
   3  -8  -7    0.46    0.94   0
  -3   8   7    1.35    0.94   0
   3   8  -7    0.53    1.35   0
   2   8  -7    0.77    0.90   0
   2  -8  -7   -1.13    0.84   0
   2   8  -7    0.74    1.11   0
  -2   8   7    0.16    0.91   0
   1  -8  -7   -0.07    0.86   0
   1   8  -7    0.13    1.08   0
  -1   8   7    0.34    0.88   0
   0  -8  -7    0.80    0.62   0
   0   8   7    0.80    0.63   0
   0   8  -7    1.00    0.89   0
   1   8   7    0.07    0.94   0
  -1  -8  -7    0.52    0.90   0
  -1   8  -7    0.38    0.89   0
  -2  -8  -7    0.42    0.87   0
   2   8   7   -0.22    0.90   0
  -2   8  -7    0.44    0.90   0
  -3   8  -7    0.30    0.67   0
   3   8   7    0.37    1.19   0
  -3  -8  -7    0.30    1.15   0
   4   8   7    0.24    1.41   0
  -4  -8  -7    0.30    1.40   0
  -4   8  -7    0.05    0.92   0
 -11   0   8   -0.10    0.97   0
  10   0  -8    1.80    0.85   0
 -10   0   8    1.40    0.89   0
  -9   0   8    0.19    0.95   0
   9   0  -8    0.16    0.76   0
  -8   0   8    5.19    0.78   0
   8   0  -8    4.47    0.78   0
   7   0  -8   14.26    0.86   0
  -7   0   8   14.96    0.88   0
   6   0  -8   26.66    0.89   0
  -6   0   8   27.06    0.89   0
  -5   0   8    0.84    0.67   0
   5   0  -8    1.22    0.63   0
   4   0  -8  186.48    1.82   0
  -4   0   8  175.76    1.65   0
  -3   0   8  168.00    1.79   0
   3   0  -8  164.71    1.80   0
  -2   0   8  153.39    1.76   0
   2   0  -8  155.70    1.71   0
  -1   0   8   29.86    0.94   0
   1   0  -8   29.53    1.11   0
   0   0   8  714.06    3.51   0
   0   0  -8  706.73    3.47   0
  -1   0  -8    0.47    0.77   0
   1   0   8    0.51    0.54   0
  -2   0  -8   28.00    0.90   0
  -3   0  -8   24.79    0.72   0
  -4   0  -8    3.27    0.69   0
  -4   0  -8    0.11    0.62   0
  -5   0  -8    0.59    0.69   0
  -5   0  -8    0.81    0.71   0
  -6   0  -8   14.13    0.78   0
  -6   0  -8   13.70    0.77   0
  -7   0  -8    4.74    0.71   0
  -7   0  -8    4.31    0.71   0
  -8   0  -8    2.23    0.73   0
  -8   0  -8    2.65    0.78   0
  -9   0  -8   10.12    0.93   0
  -9   0  -8   10.86    0.91   0
 -10   0  -8    2.66    0.93   0
 -10   0  -8    2.53    0.94   0
 -11  -1   8   -0.20    1.03   0
 -11   1   8    0.38    1.01   0
  11  -1  -8   -0.34    1.03   0
 -10  -1   8    0.17    1.08   0
  10  -1  -8    0.25    0.88   0
 -10   1   8    0.85    0.90   0
  -9   1   8    0.27    0.54   0
  -9  -1   8    0.32    0.80   0
   9   1  -8    0.47    0.94   0
   9  -1  -8    0.29    0.74   0
  -8  -1   8    0.68    0.93   0
   8   1  -8    0.70    0.76   0
   8  -1  -8    0.85    0.73   0
  -8   1   8   -0.16    0.77   0
  -7  -1   8    6.58    0.77   0
   7   1  -8    6.08    0.73   0
  -7   1   8    6.40    0.79   0
   7  -1  -8    7.86    0.74   0
  -6  -1   8   29.11    1.03   0
  -6   1   8   28.67    0.91   0
   6  -1  -8   28.15    0.75   0
   6   1  -8   28.12    1.11   0
  -5   1   8   47.97    0.91   0
  -5  -1   8   48.18    1.19   0
   5  -1  -8   46.73    0.93   0
   5   1  -8   47.47    1.26   0
   4  -1  -8   99.38    1.31   0
  -4   1   8   98.11    1.32   0
   4   1  -8  100.24    1.62   0
  -4  -1   8  106.11    1.66   0
  -3  -1   8  265.25    2.49   0
  -3   1   8  253.09    1.88   0
   3   1  -8  262.04    2.50   0
   3  -1  -8  249.71    1.89   0
   2   1  -8    3.07    0.84   0
  -2  -1   8    3.00    0.85   0
  -2   1   8    3.55    0.58   0
   2  -1  -8    2.10    0.72   0
  -1   1   8   47.28    0.99   0
   1  -1  -8   46.42    0.97   0
  -1  -1   8   50.82    1.27   0
   1   1  -8   48.46    1.26   0
   0  -1  -8   25.80    0.84   0
   0  -1   8   25.92    0.99   0
   0   1  -8   26.98    1.02   0
   0   1   8   25.21    0.83   0
   1   1   8    6.62    0.86   0
  -1   1  -8    8.07    0.58   0
  -1  -1  -8    7.71    0.67   0
  -2   1  -8   74.57    1.14   0
  -2  -1  -8   74.60    1.33   0
   2   1   8   72.51    1.25   0
  -3   1  -8   44.80    0.94   0
  -3   1  -8   46.77    0.84   0
  -3  -1  -8   46.94    1.06   0
  -4   1  -8    3.95    0.66   0
  -4  -1  -8    3.98    0.74   0
  -5  -1  -8   29.68    0.79   0
  -5   1  -8   32.46    0.83   0
  -5  -1  -8   32.89    0.97   0
  -6  -1  -8    3.06    0.68   0
  -6   1  -8   -0.11    0.61   0
  -6  -1  -8    3.25    0.74   0
  -7   1  -8    8.98    0.74   0
  -7   1  -8    8.75    0.78   0
  -7  -1  -8    6.11    0.70   0
  -7  -1  -8    7.81    0.84   0
  -8   1  -8    0.82    0.74   0
  -8   1  -8    0.29    0.52   0
  -8  -1  -8    0.10    0.80   0
  -8  -1  -8    0.27    0.76   0
  -9   1  -8   -0.04    0.84   0
  -9   1  -8    0.52    0.79   0
  -9  -1  -8    0.02    0.85   0
  -9  -1  -8    0.17    0.84   0
 -10  -1  -8    0.09    0.91   0
 -10   1  -8    0.14    0.92   0
 -10  -1  -8    0.72    0.95   0
 -10   1  -8    0.11    0.94   0
  10  -2  -8    0.39    0.88   0
 -10  -2   8    0.28    1.64   0
 -10   2   8    1.52    0.87   0
 -10  -2   8    0.33    1.62   0
  -9  -2   8    0.15    1.14   0
   9  -2  -8    0.20    0.77   0
  -9   2   8    0.08    0.86   0
  -9  -2   8    0.06    1.31   0
  -8  -2   8    2.53    1.01   0
   8  -2  -8    3.01    0.70   0
  -8   2   8    2.32    0.51   0
   7  -2  -8    0.26    0.69   0
  -7   2   8    1.24    0.50   0
   7   2  -8    1.52    1.04   0
  -7  -2   8    1.11    0.97   0
   6   2  -8   48.80    1.62   0
  -6   2   8   46.38    0.82   0
   6  -2  -8   46.45    0.97   0
  -6  -2   8   50.69    1.69   0
   5  -2  -8    5.16    0.51   0
  -5   2   8    5.00    0.71   0
  -5  -2   8    5.19    1.17   0
   5   2  -8    4.57    1.04   0
  -4  -2   8   47.60    1.56   0
  -4   2   8   44.13    0.91   0
   4   2  -8   43.74    1.48   0
   4  -2  -8   42.78    0.90   0
   3   2  -8    2.44    0.82   0
   3  -2  -8    2.57    0.46   0
  -3   2   8    3.40    0.69   0
  -3  -2   8    0.22    0.82   0
   2  -2  -8   16.06    0.79   0
   2   2  -8   14.13    0.96   0
  -2   2   8   14.29    0.66   0
  -1   2   8   21.62    0.89   0
   1   2  -8   20.57    0.97   0
   1  -2  -8   20.83    0.85   0
   0   2  -8  284.22    2.06   0
   0  -2  -8  270.43    2.00   0
   0   2   8  265.70    1.98   0
  -1   2  -8  612.51    2.74   0
  -1  -2  -8  617.92    3.02   0
   1   2   8  604.52    2.98   0
  -2  -2  -8 1045.71    3.98   0
   2   2   8 1046.92    3.95   0
  -2   2  -8 1095.17    3.49   0
   3   2   8   12.28    0.81   0
  -3   2  -8   13.25    0.72   0
  -3  -2  -8   13.06    0.83   0
  -4  -2  -8   24.32    0.91   0
  -4   2  -8   23.17    0.63   0
  -5   2  -8    1.30    0.57   0
  -5  -2  -8    1.88    0.72   0
  -6   2  -8    1.06    0.45   0
  -6  -2  -8    0.85    0.65   0
  -6  -2  -8    0.98    0.78   0
  -7   2  -8    3.60    0.73   0
  -7  -2  -8    3.27    0.81   0
  -7  -2  -8    2.70    0.72   0
  -8   2  -8    0.24    0.75   0
  -8  -2  -8    0.51    1.01   0
  -8  -2  -8    0.07    0.77   0
  -9  -2  -8    0.14    0.87   0
  -9  -2  -8    0.14    0.83   0
  -9   2  -8    0.41    0.77   0
  -9   2  -8    0.59    0.57   0
 -10  -2  -8    0.72    1.17   0
 -10   2  -8    0.25    0.93   0
 -10   2  -8    0.27    0.66   0
 -10  -2  -8    0.25    1.22   0
  10  -3  -8    0.41    0.61   0
 -10   3   8   -0.71    0.86   0
   9  -3  -8   -0.09    0.60   0
  -9   3   8    0.81    0.82   0
   8  -3  -8    1.65    0.71   0
  -8   3   8    2.42    0.77   0
   7  -3  -8   -0.17    0.71   0
  -7   3   8    0.91    0.69   0
  -6   3   8   13.54    0.76   0
   6  -3  -8   10.19    0.74   0
   5  -3  -8    5.98    0.72   0
  -5   3   8    7.80    0.56   0
   4  -3  -8    0.49    0.45   0
  -4   3   8   -0.23    0.64   0
   3   3  -8    0.75    0.99   0
   3  -3  -8    0.55    0.46   0
  -3   3   8    0.21    0.67   0
   3   3  -8    0.40    0.80   0
   2   3  -8    3.87    0.68   0
  -2   3   8    3.79    0.50   0
   2  -3  -8    4.72    0.67   0
   2   3  -8    3.84    0.74   0
  -1   3   8   14.40    0.75   0
   1   3  -8   16.52    0.83   0
   1   3  -8   15.04    0.79   0
   1  -3  -8   14.24    0.71   0
   0   3   8    6.97    0.74   0
   0  -3  -8    6.02    0.79   0
   0   3  -8    9.87    0.74   0
   1   3   8   84.51    1.27   0
  -1  -3  -8   86.60    1.28   0
  -1   3  -8   85.59    1.06   0
  -2  -3  -8   24.54    0.90   0
  -2   3  -8   25.43    0.77   0
   2   3   8   24.56    0.93   0
  -3  -3  -8  100.45    1.41   0
  -3   3  -8    0.40    0.36   0
   3   3   8  101.09    1.42   0
  -4   3  -8   19.90    0.60   0
  -4  -3  -8   17.48    0.92   0
   4   3   8   19.53    0.90   0
  -5  -3  -8   11.82    0.86   0
  -5   3  -8   12.28    0.74   0
  -6  -3  -8    0.33    0.91   0
  -6  -3  -8    0.61    0.86   0
  -6   3  -8    0.45    0.47   0
  -7  -3  -8    2.04    0.80   0
  -7  -3  -8    1.89    0.87   0
  -7   3  -8    1.41    0.78   0
  -8  -3  -8    3.35    1.09   0
  -8   3  -8    2.97    0.59   0
  -8  -3  -8    3.78    1.01   0
  -9  -3  -8    3.09    1.15   0
  -9   3  -8    5.17    0.69   0
  -9  -3  -8    5.53    1.22   0
  -9   4   8   -0.23    0.85   0
   9  -4  -8   -0.59    0.89   0
  -8   4   8    0.55    0.78   0
   8  -4  -8    0.69    0.77   0
   7  -4  -8   -0.55    0.67   0
  -7   4   8    0.24    0.73   0
   6  -4  -8    1.89    0.71   0
  -6   4   8    3.15    0.68   0
  -5   4   8    1.16    0.65   0
   5  -4  -8    0.62    0.48   0
   4  -4  -8   38.44    0.88   0
  -4   4   8   38.74    0.88   0
   3  -4  -8    2.12    0.64   0
   3   4  -8    1.30    1.00   0
  -3   4   8    1.75    0.67   0
   3   4  -8    1.16    1.08   0
   2  -4  -8   22.82    0.78   0
  -2   4   8   21.90    0.77   0
   2   4  -8   22.53    1.06   0
   2   4  -8   24.54    1.09   0
   1  -4  -8    2.76    0.69   0
  -1   4   8    3.42    0.70   0
   1   4  -8    2.32    0.65   0
   0   4  -8   12.60    0.79   0
   0   4   8   12.51    0.81   0
   0  -4  -8   12.58    0.81   0
   1   4   8    3.19    0.76   0
  -1  -4  -8    3.04    0.71   0
  -1   4  -8    2.44    0.51   0
  -2   4  -8    1.19    0.41   0
  -2  -4  -8    0.76    0.64   0
   2   4   8    0.93    0.68   0
   3   4   8    6.22    0.82   0
  -3   4  -8    6.90    0.69   0
  -3  -4  -8    6.33    0.80   0
   4   4   8    1.51    0.69   0
  -4  -4  -8    1.25    0.86   0
  -4   4  -8    1.85    0.66   0
  -5  -4  -8    3.35    0.95   0
  -5   4  -8    3.23    0.51   0
  -6  -4  -8    0.29    0.94   0
  -6   4  -8    0.25    0.70   0
  -6  -4  -8    0.58    0.86   0
  -7  -4  -8    0.90    1.08   0
  -7   4  -8    1.78    0.73   0
  -7  -4  -8    1.97    1.00   0
  -8  -4  -8    3.54    1.46   0
  -8  -4  -8    3.30    1.27   0
  -8   4  -8    2.36    0.82   0
  -9   4  -8    0.14    0.60   0
   9  -5  -8    0.33    0.91   0
  -9   5   8    0.08    0.91   0
   8  -5  -8    0.58    0.84   0
  -8   5   8    0.72    0.86   0
   7  -5  -8    0.03    0.74   0
  -7   5   8   -0.13    0.56   0
  -6   5   8    0.54    0.50   0
   6  -5  -8   -0.18    0.71   0
  -5   5   8    0.85    0.71   0
   5  -5  -8    2.29    0.70   0
  -4   5   8    2.95    0.49   0
   4  -5  -8    2.62    0.65   0
   3  -5  -8    4.46    0.69   0
   3   5  -8    4.32    1.04   0
  -3   5   8    4.69    0.69   0
   3   5  -8    3.97    0.97   0
   2   5  -8    9.45    0.78   0
   2  -5  -8    9.10    0.56   0
  -2   5   8    9.74    0.55   0
   2   5  -8    8.86    0.76   0
   1   5  -8   30.69    0.97   0
   1  -5  -8   29.87    0.86   0
  -1   5   8   29.24    0.72   0
   0   5  -8   45.82    1.00   0
   0   5   8   45.41    0.99   0
   0  -5  -8   43.24    0.85   0
  -1  -5  -8   56.15    1.08   0
   1   5   8   55.14    1.09   0
  -1   5  -8   52.60    1.01   0
   2   5   8    8.25    0.81   0
  -2   5  -8    6.80    0.56   0
  -2  -5  -8    7.34    0.78   0
  -3   5  -8    6.19    0.71   0
  -3  -5  -8    6.56    0.88   0
   3   5   8    6.41    0.76   0
   4   5   8   -0.05    0.71   0
  -4   5  -8    0.25    0.45   0
  -4  -5  -8    0.10    0.84   0
  -5   5  -8    1.68    0.65   0
  -5  -5  -8    2.22    0.92   0
  -6  -5  -8   -0.20    1.26   0
  -6   5  -8   -0.56    0.76   0
  -6  -5  -8   -0.04    1.13   0
  -7   5  -8   -0.18    0.58   0
  -8   5  -8   -0.22    0.86   0
  -8   6   8    1.02    0.91   0
   7  -6  -8    0.48    0.60   0
  -7   6   8    0.24    0.61   0
   6  -6  -8    1.04    0.78   0
  -6   6   8   -0.31    0.56   0
  -5   6   8    0.07    0.76   0
   5  -6  -8    1.04    0.75   0
   4  -6  -8   -0.08    0.50   0
  -4   6   8   -0.37    0.50   0
   3   6  -8    0.48    1.04   0
  -3   6   8   -0.14    0.76   0
   3   6  -8    0.26    1.03   0
   3  -6  -8    0.27    0.54   0
   2   6  -8    0.54    0.89   0
  -2   6   8    0.15    0.71   0
   2   6  -8    0.66    0.91   0
   2  -6  -8    1.46    0.70   0
   1  -6  -8    0.93    0.71   0
  -1   6   8    0.47    0.72   0
   1   6  -8   -0.04    0.70   0
   0   6  -8    0.50    0.73   0
   0   6   8    0.97    0.72   0
   0  -6  -8    0.38    0.72   0
   1   6   8   11.42    0.84   0
  -1   6  -8   10.22    0.79   0
  -1  -6  -8   11.34    0.81   0
   2   6   8    5.94    0.81   0
  -2  -6  -8    6.49    0.81   0
  -2   6  -8    5.64    0.76   0
  -3   6  -8    1.53    0.77   0
  -3  -6  -8    2.03    0.72   0
   3   6   8    1.12    0.75   0
  -4   6  -8    6.10    0.56   0
  -4  -6  -8    6.28    1.01   0
   4   6   8    6.37    1.02   0
  -5  -6  -8    0.30    0.99   0
  -6   6  -8    1.68    0.83   0
  -7   6  -8   -0.37    0.86   0
  -6   7   8    0.57    0.87   0
   5  -7  -8    0.89    0.86   0
  -5   7   8    1.66    0.83   0
   4  -7  -8   -0.17    0.84   0
  -4   7   8    0.14    0.82   0
   3   7  -8    1.14    1.05   0
  -3   7   8    0.85    0.56   0
   3   7  -8    1.15    1.03   0
   3  -7  -8    0.78    0.80   0
   2   7  -8    0.68    0.98   0
  -2   7   8    0.10    0.78   0
   2   7  -8   -0.20    1.00   0
   2  -7  -8   -0.13    0.80   0
   1   7  -8    0.11    0.92   0
  -1   7   8    0.23    0.78   0
   1  -7  -8    0.07    0.79   0
   0   7   8    0.80    0.80   0
   0  -7  -8    1.10    0.80   0
   0   7  -8    0.40    0.79   0
   1   7   8    3.49    0.76   0
  -1   7  -8    1.97    0.80   0
  -1  -7  -8    2.14    0.74   0
  -2  -7  -8    2.44    1.02   0
  -2   7  -8    1.43    0.80   0
   2   7   8    2.82    0.83   0
  -3   7  -8    1.39    0.61   0
  -3  -7  -8    2.05    0.83   0
   3   7   8    1.57    0.90   0
  -4  -7  -8    2.69    1.09   0
  -4   7  -8    2.02    0.64   0
   4   7   8    2.91    1.12   0
  -5  -7  -8    0.63    1.60   0
  -5   7  -8    0.73    0.88   0
  -6   7  -8    0.21    0.90   0
  -4   8   8   -0.12    0.67   0
   4  -8  -8    0.54    0.97   0
   3   8  -8    0.40    1.35   0
   3  -8  -8   -0.31    0.97   0
   3   8  -8    0.71    1.35   0
  -3   8   8    0.52    0.96   0
   2   8  -8   -0.01    1.10   0
   2  -8  -8    0.50    0.90   0
  -2   8   8    0.52    0.85   0
   2   8  -8    0.10    0.88   0
   1   8  -8    0.67    0.89   0
   1  -8  -8   -0.23    0.90   0
  -1   8   8    0.55    0.86   0
   1   8  -8    0.48    0.92   0
   0  -8  -8    0.82    0.88   0
   0   8   8    0.20    0.62   0
   0   8  -8    0.00    0.87   0
   1   8   8   -0.17    0.89   0
  -1  -8  -8    0.48    0.90   0
  -1   8  -8    0.32    0.89   0
   2   8   8    0.42    0.91   0
  -2  -8  -8    0.23    0.89   0
  -2   8  -8   -0.20    0.94   0
  -3   8  -8   -0.49    0.86   0
   3   8   8   -0.41    0.93   0
  -3  -8  -8    0.42    1.16   0
 -11  -1   9    0.52    1.25   0
 -11   1   9   -0.28    0.99   0
  11  -1  -9    0.26    1.02   0
 -10   1   9    0.11    0.89   0
 -10  -1   9    0.73    1.07   0
  10  -1  -9    0.99    0.89   0
   9   1  -9    0.25    0.79   0
   9  -1  -9   -0.01    0.81   0
  -9   1   9    0.29    0.80   0
  -9  -1   9    0.80    0.94   0
   8   1  -9    0.12    0.74   0
   8  -1  -9    0.07    0.70   0
  -8  -1   9    0.13    0.94   0
  -8   1   9   -0.01    0.75   0
   7   1  -9   -0.14    0.77   0
  -7   1   9    0.49    0.64   0
  -7  -1   9   -0.11    0.67   0
   7  -1  -9    0.51    0.67   0
  -6  -1   9   27.63    0.99   0
  -6   1   9   27.70    0.90   0
   6  -1  -9   25.38    0.74   0
   6   1  -9   26.44    1.11   0
  -5  -1   9    2.00    0.73   0
  -5   1   9    2.11    0.77   0
   5  -1  -9    1.80    0.68   0
   5   1  -9    2.21    0.67   0
   4  -1  -9   70.20    1.18   0
  -4  -1   9   72.77    1.36   0
   4   1  -9   72.11    1.46   0
  -4   1   9   72.98    1.18   0
   3   1  -9   13.38    0.89   0
   3  -1  -9   12.74    0.60   0
  -3  -1   9   13.85    0.90   0
  -3   1   9   13.23    0.62   0
   2   1  -9    1.11    0.79   0
  -2   1   9    1.61    0.72   0
  -2  -1   9    0.87    0.79   0
   2  -1  -9    1.46    0.70   0
  -1   1   9   89.71    1.29   0
   1  -1  -9   85.44    1.25   0
  -1  -1   9   92.12    1.47   0
   1   1  -9   99.23    1.52   0
   0  -1  -9  165.99    1.67   0
   0   1   9  157.51    1.62   0
   0   1  -9  173.67    1.76   0
   0  -1   9  162.99    1.64   0
   1   1   9   84.32    1.31   0
  -1   1  -9   91.48    1.26   0
  -1  -1  -9   88.24    1.21   0
  -2   1  -9  370.71    2.06   0
   2   1   9  369.28    2.30   0
  -2  -1  -9  384.71    2.32   0
   3   1   9    7.52    0.71   0
  -3   1  -9    7.58    0.71   0
  -3   1  -9    6.77    0.72   0
  -3  -1  -9    7.36    0.77   0
  -4   1  -9   34.70    0.90   0
  -4   1  -9   33.01    0.84   0
  -4  -1  -9   33.80    0.95   0
  -5  -1  -9    0.88    0.68   0
  -5   1  -9    1.17    0.66   0
  -5   1  -9    1.13    0.64   0
  -5  -1  -9    0.80    0.70   0
  -6  -1  -9    5.40    0.70   0
  -6   1  -9    4.84    0.69   0
  -6   1  -9    5.42    0.74   0
  -6  -1  -9    6.08    0.77   0
  -7   1  -9    8.46    0.59   0
  -7  -1  -9    7.83    0.57   0
  -7  -1  -9    8.40    0.79   0
  -7   1  -9    9.42    0.77   0
  -8  -1  -9   12.34    0.90   0
  -8   1  -9   11.36    0.84   0
  -8  -1  -9   10.45    0.84   0
  -8   1  -9   11.06    0.84   0
  -9   1  -9    0.17    0.57   0
  -9  -1  -9    1.33    0.80   0
  -9   1  -9    1.06    0.83   0
  -9  -1  -9    0.90    0.82   0
 -10   1  -9   -0.06    0.93   0
 -10   1  -9    0.09    0.90   0
 -10  -1  -9    0.36    0.94   0
 -10  -1  -9    0.06    0.92   0
 -10  -2   9    0.33    1.50   0
 -10   2   9    0.99    0.88   0
 -10  -2   9    0.18    1.62   0
  10  -2  -9   -0.63    0.93   0
   9  -2  -9   -0.09    0.82   0
  -9   2   9    0.20    0.54   0
  -9  -2   9    0.03    1.33   0
   8  -2  -9    0.68    0.75   0
  -8  -2   9    1.58    1.03   0
  -8   2   9    1.78    0.74   0
   7   2  -9    0.14    0.90   0
  -7  -2   9    0.11    0.95   0
   7  -2  -9   -0.21    0.68   0
  -7   2   9    0.31    0.51   0
   6   2  -9    6.52    1.01   0
  -6   2   9   74.26    0.97   0
   6  -2  -9   71.31    0.99   0
  -6  -2   9   78.82    1.81   0
   5  -2  -9  123.10    1.31   0
   5   2  -9  121.59    2.17   0
  -5   2   9  127.72    1.18   0
  -5  -2   9  135.71    2.35   0
   4   2  -9    1.85    0.72   0
   4  -2  -9    1.74    0.46   0
  -4   2   9    1.30    0.65   0
  -4  -2   9    2.24    0.92   0
   3   2  -9   43.38    1.34   0
  -3   2   9   46.51    0.97   0
  -3  -2   9   46.85    1.37   0
   3  -2  -9   43.95    0.83   0
  -2   2   9    6.26    0.53   0
   2   2  -9    7.30    0.80   0
   2  -2  -9    5.30    0.70   0
  -2  -2   9    6.76    0.79   0
  -1   2   9  212.94    1.74   0
   1  -2  -9  215.25    1.66   0
   1   2  -9  230.87    2.06   0
   0   2   9   25.98    0.75   0
   0  -2  -9   25.74    0.75   0
   0   2  -9   27.43    0.78   0
  -1   2  -9   51.58    0.89   0
  -1  -2  -9   50.96    1.11   0
  -1   2  -9   50.61    1.02   0
   1   2   9   50.43    0.95   0
  -2   2  -9   64.64    1.04   0
   2   2   9   63.58    1.17   0
  -2  -2  -9   62.16    1.21   0
  -3   2  -9    5.84    0.49   0
   3   2   9    5.94    0.57   0
  -3  -2  -9    6.52    0.81   0
  -4   2  -9   10.69    0.52   0
  -4  -2  -9   10.67    0.79   0
  -5   2  -9    1.21    0.63   0
  -5  -2  -9    1.29    0.77   0
  -6  -2  -9    7.94    0.75   0
  -6   2  -9    8.58    0.52   0
  -6  -2  -9    9.88    0.84   0
  -7  -2  -9    3.27    0.99   0
  -7  -2  -9    2.84    0.73   0
  -7   2  -9    2.94    0.72   0
  -8   2  -9    2.46    0.74   0
  -8  -2  -9    1.74    0.95   0
  -8  -2  -9    2.22    0.82   0
  -9   2  -9    0.25    0.56   0
  -9   2  -9    0.62    0.77   0
  -9  -2  -9    0.44    0.82   0
  -9  -2  -9    0.71    0.90   0
 -10   2  -9    0.14    0.93   0
 -10   2  -9    1.55    0.92   0
 -10  -2  -9    0.23    0.97   0
 -10  -2  -9    0.41    1.30   0
  10  -3  -9    0.20    0.88   0
 -10   3   9    1.16    0.92   0
  -9   3   9    0.20    0.82   0
   9  -3  -9   -0.11    0.59   0
   8  -3  -9    0.18    0.54   0
  -8   3   9    0.60    0.75   0
  -7   3   9   -0.16    0.54   0
   7  -3  -9    0.20    0.71   0
  -6   3   9    2.87    0.52   0
   6  -3  -9    3.51    0.52   0
   5  -3  -9    3.34    0.70   0
  -5   3   9    3.58    0.67   0
  -4   3   9   35.12    0.84   0
   4  -3  -9   33.11    0.84   0
   4   3  -9   36.45    1.76   0
   4   3  -9   33.57    1.78   0
   3   3  -9    1.67    0.91   0
   3   3  -9    1.51    0.82   0
   3  -3  -9    1.09    0.65   0
  -3   3   9    1.11    0.65   0
   2   3  -9    9.88    0.89   0
   2  -3  -9   10.05    0.72   0
  -2   3   9    9.66    0.72   0
   2   3  -9   10.41    0.81   0
  -1   3   9    4.15    0.68   0
   1  -3  -9    4.71    0.65   0
   1   3  -9    5.25    0.68   0
   1   3  -9    4.96    0.72   0
   0   3  -9   12.02    0.77   0
   0  -3  -9   12.51    0.80   0
   0   3   9   12.14    0.62   0
   0   3  -9   12.36    0.81   0
   1   3   9   38.03    1.01   0
  -1  -3  -9   38.13    0.99   0
  -1   3  -9   37.99    0.80   0
  -2  -3  -9    2.68    0.73   0
   2   3   9    2.23    0.74   0
  -2   3  -9    1.56    0.61   0
  -3   3  -9   17.29    0.72   0
  -3  -3  -9   16.73    0.88   0
   3   3   9   19.03    0.90   0
  -4   3  -9   51.89    0.79   0
  -4  -3  -9   52.72    1.28   0
   4   3   9   53.21    1.11   0
  -5   3  -9    1.10    0.66   0
  -5  -3  -9    0.11    0.74   0
  -6  -3  -9    6.57    0.91   0
  -6  -3  -9    7.18    0.84   0
  -6   3  -9    6.11    0.54   0
  -7  -3  -9    2.50    1.01   0
  -7  -3  -9    1.58    0.76   0
  -7   3  -9    1.31    0.52   0
  -8  -3  -9    2.34    1.07   0
  -8   3  -9    2.80    0.81   0
  -8  -3  -9    2.52    0.98   0
  -9  -3  -9    0.74    1.21   0
  -9  -3  -9    0.82    1.11   0
  -9   3  -9    1.64    0.92   0
  -9   4   9    0.86    0.86   0
   9  -4  -9    0.03    0.86   0
   8  -4  -9    0.22    0.54   0
  -8   4   9   -0.11    0.81   0
   7  -4  -9    0.71    0.71   0
  -7   4   9    1.13    0.51   0
  -6   4   9    2.67    0.53   0
   6  -4  -9    3.00    0.72   0
  -5   4   9    1.44    0.49   0
   5  -4  -9   -0.03    0.47   0
   4  -4  -9   39.77    0.75   0
  -4   4   9   38.74    0.89   0
   3   4  -9   11.02    1.04   0
  -3   4   9   10.68    0.73   0
   3   4  -9   10.89    0.98   0
   3  -4  -9    9.77    0.54   0
   2   4  -9   14.98    0.85   0
   2  -4  -9   13.31    0.56   0
  -2   4   9   14.43    0.76   0
   2   4  -9   15.65    1.02   0
   1   4  -9   37.42    0.96   0
  -1   4   9   35.99    0.78   0
   1   4  -9   38.50    1.00   0
   1  -4  -9   37.10    0.78   0
   0   4   9   20.74    0.88   0
   0   4  -9   21.04    0.83   0
   0  -4  -9   20.42    0.86   0
  -1   4  -9   15.27    0.77   0
  -1  -4  -9   15.24    0.83   0
   1   4   9   15.49    0.87   0
  -2   4  -9   12.95    0.71   0
  -2  -4  -9   14.04    0.80   0
   2   4   9   15.27    0.83   0
  -3  -4  -9   91.70    1.35   0
   3   4   9   94.59    1.36   0
  -3   4  -9   97.37    1.11   0
  -4  -4  -9    7.41    0.75   0
   4   4   9    7.51    0.77   0
  -4   4  -9    7.86    0.68   0
  -5   4  -9   20.59    0.80   0
  -5  -4  -9   19.56    0.99   0
  -6  -4  -9    7.02    0.99   0
  -6  -4  -9    6.96    0.82   0
  -6   4  -9    5.95    0.54   0
  -7  -4  -9    1.49    1.03   0
  -7   4  -9    1.91    0.55   0
  -7  -4  -9    1.51    1.00   0
  -8   4  -9    0.63    0.85   0
  -8  -4  -9    0.51    1.11   0
  -8  -4  -9    0.61    1.20   0
  -9  -4  -9    2.15    1.74   0
  -9   4  -9    1.22    0.94   0
  -9  -4  -9    1.42    1.76   0
   9  -5  -9   -0.25    0.67   0
  -9   5   9    0.51    0.93   0
   8  -5  -9    0.49    0.60   0
  -8   5   9    1.28    0.88   0
   7  -5  -9    0.48    0.78   0
  -7   5   9    0.17    0.55   0
  -6   5   9    2.60    0.75   0
   6  -5  -9    1.63    0.73   0
   5  -5  -9    1.26    0.70   0
  -5   5   9   -0.43    0.51   0
  -4   5   9    0.71    0.71   0
   4  -5  -9    1.18    0.65   0
   3   5  -9    2.38    0.89   0
  -3   5   9    2.83    0.51   0
   3  -5  -9    2.83    0.70   0
   3   5  -9    2.79    0.95   0
   2  -5  -9   26.48    0.83   0
   2   5  -9   27.82    1.07   0
  -2   5   9   26.30    0.86   0
   2   5  -9   27.34    0.95   0
   1  -5  -9    6.40    0.56   0
   1   5  -9    7.17    0.77   0
  -1   5   9    7.62    0.76   0
   1   5  -9    6.85    0.73   0
   0  -5  -9   21.51    0.82   0
   0   5   9   21.96    0.86   0
   0   5  -9   22.16    0.83   0
  -1  -5  -9    0.98    0.71   0
   1   5   9   -0.06    0.73   0
  -1   5  -9    0.18    0.67   0
  -2   5  -9    1.33    0.51   0
   2   5   9    1.56    0.77   0
  -2  -5  -9    1.44    0.74   0
  -3   5  -9    1.51    0.69   0
   3   5   9    1.72    0.73   0
  -3  -5  -9    1.90    0.72   0
  -4   5  -9    1.13    0.66   0
   4   5   9    1.95    0.77   0
  -4  -5  -9    1.71    0.75   0
  -5  -5  -9    1.65    0.92   0
  -5   5  -9    1.64    0.48   0
  -6   5  -9    3.08    0.77   0
  -6  -5  -9    2.85    1.02   0
  -6  -5  -9    2.56    1.17   0
  -7  -5  -9    1.48    1.52   0
  -7  -5  -9    1.40    1.52   0
  -7   5  -9    2.15    0.82   0
  -8   5  -9    1.45    0.88   0
  -8   6   9    0.24    0.92   0
   7  -6  -9    0.49    0.84   0
  -7   6   9    0.28    0.62   0
   6  -6  -9   -0.07    0.59   0
  -6   6   9    0.37    0.57   0
  -5   6   9    1.96    0.55   0
   5  -6  -9    0.83    0.76   0
  -4   6   9    1.26    0.74   0
   4  -6  -9    0.74    0.70   0
   3   6  -9    0.36    0.91   0
  -3   6   9    1.38    0.75   0
   3  -6  -9    0.56    0.79   0
   3   6  -9    0.44    0.93   0
   2   6  -9    1.22    0.73   0
  -2   6   9    0.90    0.52   0
   2  -6  -9    2.04    0.70   0
   2   6  -9    0.63    0.70   0
   1   6  -9    0.41    0.70   0
  -1   6   9    1.39    0.72   0
   1  -6  -9    0.87    0.68   0
   0   6   9   -0.02    0.75   0
   0  -6  -9    0.65    0.74   0
   0   6  -9    0.59    0.71   0
   1   6   9    0.24    0.76   0
  -1  -6  -9    1.08    0.72   0
  -1   6  -9    0.42    0.77   0
  -2  -6  -9    3.03    0.74   0
  -2   6  -9    3.03    0.74   0
   2   6   9    3.55    0.79   0
  -3   6  -9    0.79    0.74   0
   3   6   9    1.01    0.99   0
  -3  -6  -9    0.27    0.75   0
  -4   6  -9    5.31    0.80   0
   4   6   9    5.42    1.06   0
  -4  -6  -9    5.31    1.10   0
  -5  -6  -9    2.75    1.04   0
   5   6   9    2.37    1.07   0
  -5   6  -9    2.47    0.80   0
  -6  -6  -9    0.31    1.74   0
  -6   6  -9   -0.14    0.82   0
  -6  -6  -9    0.07    1.65   0
  -7   6  -9    0.44    0.87   0
   6  -7  -9   -0.08    0.85   0
  -6   7   9    1.61    0.89   0
   5  -7  -9    0.46    0.62   0
  -5   7   9    0.74    0.88   0
  -4   7   9    1.10    0.84   0
   4  -7  -9    1.59    0.58   0
  -3   7   9    2.36    0.59   0
   3   7  -9    2.71    1.18   0
   3   7  -9    2.17    1.24   0
   3  -7  -9    0.84    0.83   0
   2   7  -9    4.83    0.86   0
  -2   7   9    4.98    0.86   0
   2   7  -9    0.84    0.96   0
   2  -7  -9    4.30    0.83   0
   1   7  -9    7.23    0.88   0
  -1   7   9    6.92    0.84   0
   1   7  -9    6.33    0.87   0
   1  -7  -9    7.07    0.80   0
   0   7  -9    0.67    0.75   0
   0  -7  -9    0.78    0.81   0
   0   7   9    0.05    0.79   0
   1   7   9    1.19    0.82   0
  -1   7  -9    1.82    0.86   0
  -1  -7  -9    0.82    0.84   0
  -2   7  -9    2.00    0.60   0
  -2  -7  -9    1.90    0.82   0
   2   7   9    1.97    0.84   0
  -3  -7  -9    0.07    0.83   0
  -3   7  -9    0.32    0.83   0
   3   7   9   -0.13    1.04   0
  -4  -7  -9    0.49    0.87   0
  -4   7  -9    0.69    0.87   0
   4   7   9    0.35    1.11   0
  -5   7  -9    0.76    0.90   0
  -5  -7  -9    0.04    1.43   0
  -4   8   9    0.57    0.96   0
   4  -8  -9    1.20    0.65   0
   3  -8  -9    0.95    0.93   0
   3   8  -9    0.13    1.36   0
  -3   8   9    0.76    0.64   0
   3   8  -9    0.22    1.38   0
   2  -8  -9    1.26    0.90   0
  -2   8   9    0.51    0.96   0
   2   8  -9    0.92    0.94   0
   2   8  -9    1.72    0.94   0
   1  -8  -9   -0.85    0.93   0
   1   8  -9   -0.21    0.91   0
  -1   8   9    0.90    0.90   0
   1   8  -9    0.07    0.92   0
   0   8   9    1.04    0.65   0
   0   8  -9    1.43    0.94   0
   0  -8  -9    1.70    0.90   0
   1   8   9    0.08    0.96   0
  -1   8  -9    0.54    0.89   0
  -1  -8  -9   -0.06    0.91   0
  -2  -8  -9    0.24    1.11   0
   2   8   9    0.06    1.15   0
  -2   8  -9    0.03    0.65   0
  -3   8  -9    0.41    0.66   0
  -3  -8  -9    0.17    0.92   0
   3   8   9    0.21    0.99   0
 -11   0  10    1.35    1.00   0
  11   0 -10    0.24    0.95   0
 -10   0  10    0.34    1.04   0
  10   0 -10    0.41    0.84   0
  -9   0  10    2.60    0.83   0
   9   0 -10    2.56    0.79   0
   8   0 -10    0.35    0.65   0
  -8   0  10    7.63    0.82   0
  -7   0  10    2.98    0.77   0
   7   0 -10    1.89    0.74   0
  -6   0  10    4.34    0.72   0
   6   0 -10    3.74    0.53   0
   5   0 -10   41.15    1.03   0
  -5   0  10   44.99    1.07   0
  -4   0  10   43.05    1.04   0
   4   0 -10   43.40    1.03   0
  -3   0  10    4.51    0.58   0
   3   0 -10    4.93    0.74   0
   2   0 -10    7.44    0.77   0
  -2   0  10    6.81    0.81   0
   1   0 -10  166.23    1.68   0
  -1   0  10  166.33    1.72   0
   0   0  10  188.75    1.65   0
   0   0 -10  194.73    1.73   0
   1   0  10  217.50    1.72   0
  -1   0 -10  223.58    1.79   0
  -2   0 -10    1.90    0.71   0
   2   0  10    2.34    0.68   0
  -3   0 -10   33.20    0.91   0
  -4   0 -10    0.56    0.70   0
  -5   0 -10   11.87    0.76   0
  -5   0 -10   11.85    0.59   0
  -6   0 -10   27.67    0.84   0
  -6   0 -10   29.21    0.90   0
  -7   0 -10    1.56    0.71   0
  -7   0 -10    1.74    0.74   0
  -8   0 -10    1.20    0.75   0
  -8   0 -10   -0.03    0.80   0
  -9   0 -10    5.19    0.86   0
  -9   0 -10    6.62    0.87   0
 -10   0 -10    0.29    0.94   0
 -10   0 -10    0.10    0.95   0
  11  -1 -10    0.06    1.00   0
 -11   1  10    0.87    0.99   0
  10  -1 -10    0.09    0.86   0
 -10  -1  10    0.30    0.88   0
 -10   1  10    0.31    0.90   0
   9   1 -10   -0.05    0.83   0
  -9   1  10    0.39    0.77   0
   9  -1 -10    0.42    0.81   0
  -9  -1  10    0.19    0.79   0
   8  -1 -10    0.34    0.72   0
  -8  -1  10    0.39    0.73   0
   8   1 -10    0.60    0.89   0
  -8   1  10    1.34    0.77   0
   7   1 -10    6.43    0.90   0
  -7  -1  10    6.26    0.76   0
  -7   1  10    5.99    0.57   0
   7  -1 -10    5.20    0.55   0
  -6  -1  10    8.63    0.98   0
   6   1 -10    7.13    0.79   0
   6  -1 -10    6.79    0.74   0
  -6   1  10    8.04    0.78   0
  -5  -1  10   28.09    1.00   0
   5   1 -10   25.80    0.96   0
   5  -1 -10   26.37    0.91   0
  -5   1  10   27.81    0.91   0
  -4   1  10   35.23    0.95   0
   4   1 -10   35.99    1.06   0
   4  -1 -10   34.29    0.95   0
  -4  -1  10   37.31    1.07   0
  -3  -1  10   18.40    0.94   0
  -3   1  10   17.10    0.66   0
   3   1 -10   20.05    0.91   0
   3  -1 -10   18.40    0.66   0
   2   1 -10   48.22    1.19   0
   2  -1 -10   43.95    1.00   0
  -2   1  10   46.46    1.03   0
  -2  -1  10   48.76    1.18   0
  -1   1  10   12.88    0.62   0
   1  -1 -10   14.19    0.80   0
  -1  -1  10   13.17    0.88   0
   1   1 -10   13.14    0.70   0
   0  -1 -10  181.95    1.62   0
   0  -1  10  183.43    1.66   0
   0   1 -10  193.01    1.75   0
   0   1  10  185.18    1.63   0
   1   1  10  727.03    3.10   0
  -1   1 -10  736.67    2.99   0
  -1  -1 -10  742.11    3.16   0
   2   1  10    8.99    0.76   0
  -2   1 -10    9.87    0.73   0
  -2  -1 -10   11.33    0.82   0
  -3   1 -10   74.83    1.06   0
   3   1  10   71.43    1.14   0
  -3  -1 -10   73.49    1.20   0
  -3   1 -10   74.60    1.07   0
  -4   1 -10   40.07    0.75   0
  -4  -1 -10   39.68    1.01   0
  -4   1 -10   39.95    0.92   0
  -5   1 -10    0.13    0.63   0
  -5  -1 -10    0.35    0.65   0
  -5  -1 -10    0.83    0.70   0
  -5   1 -10    0.96    0.42   0
  -6  -1 -10    0.59    0.68   0
  -6   1 -10    0.15    0.68   0
  -6  -1 -10    0.67    0.72   0
  -6   1 -10    0.51    0.69   0
  -7   1 -10    3.32    0.76   0
  -7  -1 -10    3.38    0.75   0
  -7   1 -10    3.49    0.53   0
  -7  -1 -10    4.14    0.80   0
  -8   1 -10    1.43    0.78   0
  -8  -1 -10    2.18    0.78   0
  -8  -1 -10    2.03    0.79   0
  -8   1 -10    2.76    0.75   0
  -9   1 -10    0.16    0.55   0
  -9   1 -10    1.03    0.86   0
  -9  -1 -10    3.06    0.92   0
  -9  -1 -10    2.51    0.86   0
 -10  -1 -10    0.34    0.94   0
 -10   1 -10   -0.25    0.91   0
 -10  -1 -10   -0.10    0.99   0
 -10   1 -10    0.41    0.95   0
  10  -2 -10    0.16    0.92   0
 -10  -2  10    0.23    1.66   0
 -10   2  10   -0.19    0.87   0
 -10  -2  10    0.08    1.46   0
   9  -2 -10    0.22    0.83   0
  -9   2  10    0.46    0.83   0
  -9  -2  10    0.94    1.24   0
   8  -2 -10    0.78    0.75   0
   8   2 -10   -0.09    1.12   0
  -8   2  10    1.50    0.76   0
  -8  -2  10    0.56    1.15   0
   7  -2 -10    2.54    0.74   0
   7   2 -10    2.95    0.93   0
  -7   2  10    4.40    0.73   0
  -7  -2  10    3.21    1.16   0
   6  -2 -10   28.96    0.88   0
  -6   2  10   26.74    0.71   0
  -6  -2  10   28.29    1.40   0
   6   2 -10   27.53    1.22   0
   5   2 -10    0.41    0.84   0
   5  -2 -10    1.15    0.62   0
  -5   2  10    0.31    0.66   0
  -5  -2  10    1.00    0.94   0
  -4   2  10   57.66    0.87   0
   4   2 -10   58.89    1.39   0
  -4  -2  10   65.29    1.55   0
   4  -2 -10   59.36    0.98   0
   3   2 -10   32.02    1.06   0
  -3   2  10   31.85    0.76   0
  -3  -2  10   33.76    1.21   0
   3  -2 -10   33.19    0.89   0
  -2   2  10   66.44    0.95   0
  -2  -2  10   68.81    1.28   0
   2  -2 -10   63.68    1.04   0
   2   2 -10   71.11    1.33   0
   1   2 -10   93.23    1.38   0
  -1   2  10   90.03    1.22   0
   1  -2 -10   84.80    1.19   0
   0   2  10    1.46    0.53   0
   0  -2 -10    1.72    0.52   0
   0   2 -10    1.99    0.69   0
  -1  -2 -10   62.17    1.01   0
  -1   2 -10   63.33    0.96   0
   1   2  10   63.78    1.01   0
   2   2  10    1.19    0.69   0
  -2  -2 -10    1.29    0.72   0
  -2   2 -10    1.70    0.68   0
  -2   2 -10    1.32    0.62   0
  -3  -2 -10   34.94    1.00   0
   3   2  10   33.27    0.93   0
  -3   2 -10   34.21    0.85   0
  -4   2 -10    6.49    0.47   0
  -4  -2 -10    6.73    0.79   0
  -5   2 -10   64.07    0.96   0
  -5  -2 -10   65.43    1.17   0
  -6   2 -10    4.86    0.70   0
  -6  -2 -10    6.14    0.74   0
  -6  -2 -10    4.98    0.81   0
  -7  -2 -10   51.95    1.15   0
  -7   2 -10   50.88    0.88   0
  -7  -2 -10   53.03    1.16   0
  -7   2 -10   49.04    0.87   0
  -8  -2 -10    3.18    0.78   0
  -8   2 -10    4.41    0.81   0
  -8   2 -10    4.59    0.78   0
  -8  -2 -10    3.78    0.89   0
  -9   2 -10   -0.14    0.64   0
  -9   2 -10    0.40    0.83   0
  -9  -2 -10    1.09    0.93   0
  -9  -2 -10    0.02    0.84   0
 -10   2 -10   -0.26    0.66   0
 -10  -2 -10    0.54    0.92   0
 -10  -2 -10    0.56    1.22   0
 -10   2 -10    0.59    0.92   0
 -10   3  10    1.40    0.88   0
  10  -3 -10   -0.57    0.87   0
  -9   3  10    0.62    0.58   0
   9  -3 -10   -0.41    0.85   0
  -8   3  10    5.45    0.56   0
   8  -3 -10    3.64    0.60   0
   7  -3 -10   -0.48    0.73   0
  -7   3  10    0.43    0.72   0
   6  -3 -10   16.35    0.62   0
  -6   3  10   17.29    0.82   0
   5  -3 -10    5.62    0.51   0
  -5   3  10    7.14    0.71   0
   4   3 -10    0.65    1.02   0
   4  -3 -10    0.26    0.47   0
  -4   3  10    1.13    0.65   0
   4   3 -10    0.76    0.88   0
   3  -3 -10    0.35    0.63   0
   3   3 -10    0.44    0.81   0
  -3   3  10    0.31    0.46   0
   3   3 -10    0.48    0.90   0
   2   3 -10   18.04    0.84   0
  -2   3  10   17.35    0.60   0
   2  -3 -10   17.59    0.61   0
   2   3 -10   18.25    0.91   0
   1  -3 -10    1.31    0.63   0
  -1   3  10    0.96    0.66   0
   1   3 -10    0.31    0.64   0
   1   3 -10    0.65    0.69   0
   0   3  10   78.03    1.20   0
   0  -3 -10   79.22    1.17   0
   0   3 -10   80.28    1.07   0
   0   3 -10   81.15    1.20   0
  -1  -3 -10   38.29    0.99   0
  -1   3 -10   39.64    0.91   0
   1   3  10   39.31    0.85   0
  -2  -3 -10    4.79    0.78   0
   2   3  10    5.67    0.78   0
  -2   3 -10    5.74    0.48   0
  -3  -3 -10    0.44    0.66   0
   3   3  10    0.15    0.67   0
  -3   3 -10    0.30    0.60   0
  -4  -3 -10    1.09    0.78   0
   4   3  10    1.14    0.71   0
  -4   3 -10    0.53    0.46   0
  -5   3 -10    1.98    0.66   0
  -5  -3 -10    1.34    0.72   0
  -6  -3 -10    2.75    0.74   0
  -6   3 -10    2.88    0.72   0
  -6  -3 -10    2.67    0.80   0
  -7  -3 -10    7.95    0.89   0
  -7  -3 -10    7.52    0.82   0
  -7   3 -10    8.52    0.78   0
  -8  -3 -10    0.14    1.00   0
  -8  -3 -10    0.25    1.08   0
  -8   3 -10    0.88    0.81   0
  -9  -3 -10    1.79    1.10   0
  -9   3 -10    2.09    0.88   0
  -9   3 -10    2.21    0.88   0
  -9  -3 -10    2.54    0.99   0
   9  -4 -10    0.73    0.63   0
  -9   4  10    0.46    0.86   0
   8  -4 -10   -0.66    0.81   0
  -8   4  10    0.74    0.80   0
   7  -4 -10    0.62    0.73   0
  -7   4  10   -0.08    0.71   0
  -6   4  10   -0.31    0.74   0
   6  -4 -10    0.51    0.70   0
  -5   4  10    0.83    0.65   0
   5  -4 -10    1.00    0.44   0
   4   4 -10    2.44    1.41   0
   4   4 -10    2.25    1.47   0
   4  -4 -10    2.47    0.49   0
  -4   4  10    2.07    0.70   0
   3  -4 -10   39.87    0.77   0
   3   4 -10   43.46    1.34   0
  -3   4  10   43.60    0.80   0
   3   4 -10   44.54    1.39   0
   2  -4 -10    0.01    0.62   0
   2   4 -10    0.30    0.77   0
  -2   4  10    0.65    0.67   0
   2   4 -10    0.72    0.70   0
  -1   4  10  145.63    1.28   0
   1   4 -10  158.29    1.60   0
   1   4 -10  166.99    1.62   0
   1  -4 -10  155.35    1.39   0
   0   4  10   80.06    1.18   0
   0   4 -10   87.29    1.18   0
   0   4 -10   87.82    1.24   0
   0  -4 -10   81.77    1.18   0
   1   4  10   50.76    0.92   0
  -1   4 -10   32.00    0.80   0
  -1  -4 -10   51.59    1.04   0
  -2  -4 -10  143.55    1.53   0
  -2   4 -10  156.36    1.37   0
   2   4  10  156.91    1.58   0
   3   4  10    0.56    0.79   0
  -3   4 -10   -0.49    0.65   0
  -3  -4 -10    0.76    0.73   0
   4   4  10   23.77    1.04   0
  -4  -4 -10   23.02    0.92   0
  -4   4 -10   23.37    0.61   0
  -5   4 -10    0.47    0.69   0
  -5  -4 -10    0.51    0.74   0
  -6   4 -10    0.01    0.69   0
  -6  -4 -10    0.30    0.72   0
  -7  -4 -10    0.18    0.97   0
  -7  -4 -10    0.06    0.99   0
  -7   4 -10    0.29    0.75   0
  -8  -4 -10    0.12    1.05   0
  -8  -4 -10    0.70    1.25   0
  -8   4 -10    0.09    0.57   0
  -9  -4 -10    0.15    1.38   0
  -9  -4 -10    0.24    1.58   0
  -9   4 -10    0.30    0.93   0
   9  -5 -10   -0.25    0.95   0
  -9   5  10    0.40    0.93   0
   8  -5 -10    0.57    0.83   0
  -8   5  10   -0.04    0.86   0
   7  -5 -10    0.45    0.56   0
  -7   5  10    1.55    0.79   0
  -6   5  10    4.18    0.78   0
   6  -5 -10    3.54    0.55   0
  -5   5  10    3.88    0.74   0
   5  -5 -10    4.90    0.74   0
  -4   5  10    0.57    0.45   0
   4  -5 -10    0.58    0.68   0
   3   5 -10    2.18    0.92   0
   3  -5 -10    1.91    0.67   0
  -3   5  10    2.73    0.68   0
   3   5 -10    2.50    1.09   0
   2  -5 -10    2.06    0.66   0
  -2   5  10    1.54    0.70   0
   2   5 -10    1.51    0.68   0
   2   5 -10    2.40    0.83   0
   1  -5 -10    9.39    0.77   0
  -1   5  10    9.96    0.80   0
   1   5 -10   10.64    0.83   0
   1   5 -10   10.04    0.79   0
   0  -5 -10   15.06    0.78   0
   0   5 -10   13.75    0.79   0
   0   5  10   14.46    0.63   0
   1   5  10   36.15    0.98   0
  -1   5 -10   36.83    0.93   0
  -1  -5 -10   37.20    0.96   0
  -2   5 -10   44.23    0.94   0
  -2  -5 -10   42.86    1.03   0
   2   5  10   41.50    0.92   0
  -3  -5 -10    3.57    0.89   0
  -3   5 -10    2.57    0.46   0
   3   5  10    3.33    0.77   0
   4   5  10    5.72    0.76   0
  -4   5 -10    5.57    0.73   0
  -4  -5 -10    5.56    0.81   0
  -5   5 -10    1.15    0.69   0
   5   5  10    1.19    0.89   0
  -5  -5 -10    1.27    0.74   0
  -6   5 -10    4.90    0.79   0
  -6  -5 -10    4.17    1.04   0
  -7  -5 -10    1.79    1.28   0
  -7   5 -10    1.26    0.84   0
  -7  -5 -10    1.89    1.28   0
  -8   5 -10   -0.21    0.62   0
  -8   6  10    0.38    0.65   0
   7  -6 -10   -0.21    0.59   0
  -7   6  10   -0.17    0.83   0
   6  -6 -10    0.57    0.80   0
  -6   6  10    0.95    0.57   0
  -5   6  10    1.15    0.54   0
   5  -6 -10    1.16    0.55   0
  -4   6  10    0.41    0.76   0
   4  -6 -10    0.66    0.75   0
   3   6 -10    0.88    0.94   0
  -3   6  10    0.94    0.50   0
   3  -6 -10    1.04    0.74   0
   3   6 -10    0.98    0.94   0
   2   6 -10    0.46    0.71   0
  -2   6  10    0.67    0.74   0
   2  -6 -10    0.13    0.73   0
   2   6 -10   -0.00    0.94   0
  -1   6  10    0.75    0.70   0
   1   6 -10    0.88    0.73   0
   1  -6 -10    0.47    0.73   0
   1   6 -10    1.07    0.90   0
   0   6  10    2.47    0.76   0
   0  -6 -10    1.21    0.54   0
   0   6 -10    1.50    0.75   0
   1   6  10    1.02    0.55   0
  -1  -6 -10    1.21    0.76   0
  -1   6 -10    0.88    0.77   0
  -2  -6 -10    2.19    0.76   0
  -2   6 -10    2.50    0.72   0
   2   6  10    2.25    0.78   0
  -3  -6 -10    1.02    0.75   0
  -3   6 -10    1.36    0.51   0
   3   6  10    0.54    0.78   0
  -4   6 -10    0.89    0.53   0
   4   6  10    0.41    0.84   0
  -4  -6 -10    0.37    0.80   0
  -5  -6 -10   -0.15    0.96   0
  -5   6 -10    1.20    0.80   0
   5   6  10    0.09    0.82   0
  -6   6 -10    0.79    0.59   0
  -6  -6 -10    0.17    1.41   0
  -6  -6 -10    0.20    1.25   0
  -7   6 -10    0.81    0.61   0
   6  -7 -10    0.86    0.91   0
  -6   7  10    0.59    0.88   0
  -5   7  10    0.17    0.63   0
   5  -7 -10    0.54    0.80   0
  -4   7  10    0.24    0.87   0
   4  -7 -10    0.11    0.83   0
  -3   7  10    0.70    0.81   0
   3   7 -10    0.37    1.18   0
   3   7 -10    0.06    1.07   0
   3  -7 -10   -0.58    0.56   0
   2  -7 -10    1.10    0.83   0
  -2   7  10    0.69    0.82   0
   2   7 -10    0.71    1.00   0
   2   7 -10    0.76    0.83   0
   1   7 -10    0.17    0.82   0
  -1   7  10   -0.01    0.60   0
   1   7 -10    0.48    0.81   0
   1  -7 -10    1.07    0.81   0
   0  -7 -10    0.58    0.60   0
   0   7 -10    0.58    0.83   0
   0   7  10    0.43    0.84   0
   1   7  10    1.18    0.82   0
  -1   7 -10   -0.13    0.76   0
  -1  -7 -10   -0.11    0.61   0
  -2   7 -10    0.47    0.83   0
  -2  -7 -10    0.43    0.80   0
   2   7  10    1.00    0.82   0
  -3   7 -10    0.54    0.85   0
  -3  -7 -10    0.35    0.85   0
   3   7  10    0.14    0.88   0
  -4   7 -10    0.46    0.60   0
   4   7  10    0.27    0.89   0
  -4  -7 -10    0.49    1.10   0
  -5   7 -10    0.10    0.62   0
   5   7  10   -0.14    1.13   0
  -5  -7 -10    0.44    1.14   0
   4  -8 -10    0.36    0.94   0
  -4   8  10    1.38    0.94   0
   3  -8 -10    0.63    0.91   0
  -3   8  10    0.42    0.67   0
   3   8 -10    0.18    1.36   0
   3   8 -10    0.61    1.38   0
   2   8 -10    0.56    0.93   0
   2   8 -10    0.34    1.15   0
   2  -8 -10    0.09    0.67   0
  -2   8  10   -0.16    0.90   0
   1  -8 -10    0.64    0.89   0
  -1   8  10    0.90    0.93   0
   1   8 -10    1.19    1.10   0
   1   8 -10    0.76    0.90   0
   0   8  10    1.14    0.92   0
   0   8 -10    0.94    0.88   0
   0   8 -10    1.20    0.92   0
   0  -8 -10    1.28    0.95   0
  -1   8 -10   -0.11    0.89   0
   1   8  10    0.64    0.91   0
  -1  -8 -10    0.21    0.94   0
  -2   8 -10    0.93    0.95   0
   2   8  10    1.20    0.96   0
  -2  -8 -10    1.40    0.97   0
  -3   8 -10   -0.30    0.99   0
  -3  -8 -10    0.40    1.21   0
   3   8  10    0.42    1.22   0
 -10  -1  11    0.38    0.91   0
  10   1 -11    0.08    1.10   0
 -10   1  11    1.16    0.88   0
  10  -1 -11    0.79    0.88   0
  -9  -1  11    0.29    0.81   0
   9  -1 -11   -0.14    0.79   0
   9   1 -11    0.57    0.99   0
  -9   1  11    1.23    0.83   0
  -8  -1  11    0.72    0.95   0
  -8   1  11    0.12    0.75   0
   8   1 -11    0.17    0.73   0
   8  -1 -11    0.29    0.73   0
  -7  -1  11    1.92    0.90   0
  -7   1  11    1.80    0.72   0
   7  -1 -11    1.87    0.71   0
   7   1 -11    2.06    0.84   0
  -6  -1  11   98.03    1.47   0
   6  -1 -11   90.46    1.26   0
  -6   1  11   91.99    1.11   0
   6   1 -11   94.22    1.61   0
  -5  -1  11   11.91    0.99   0
   5  -1 -11   10.50    0.59   0
  -5   1  11   10.91    0.60   0
   5   1 -11    9.75    0.79   0
  -4   1  11   36.60    0.92   0
   4  -1 -11   36.19    0.93   0
   4   1 -11   36.64    1.06   0
  -4  -1  11   38.49    1.05   0
  -3   1  11   39.85    0.95   0
   3   1 -11   39.19    1.04   0
   3  -1 -11   38.66    0.93   0
  -3  -1  11   39.83    1.06   0
   2   1 -11    0.38    0.76   0
  -2   1  11    0.59    0.50   0
   2  -1 -11    0.11    0.69   0
  -2  -1  11   -0.36    0.75   0
  -1  -1  11  110.63    1.42   0
   1  -1 -11  105.75    1.22   0
   1   1 -11  111.28    1.34   0
  -1   1  11  108.14    1.23   0
   0  -1 -11   66.94    1.16   0
   0   1  11   64.82    1.02   0
   0  -1  11   67.85    1.18   0
   0   1 -11   66.84    1.05   0
  -1   1 -11   74.84    1.14   0
   1   1  11   69.33    1.18   0
  -1  -1 -11   69.59    1.18   0
  -2   1 -11   73.60    1.08   0
   2   1  11   69.47    1.12   0
  -2  -1 -11   70.31    1.15   0
   3   1  11   25.23    0.73   0
  -3   1 -11   15.73    0.68   0
  -3  -1 -11   26.67    0.92   0
  -4  -1 -11    1.35    0.55   0
  -4   1 -11    1.92    0.62   0
  -4   1 -11    1.58    0.65   0
  -5   1 -11    2.84    0.64   0
  -5   1 -11    2.50    0.64   0
  -5  -1 -11    3.11    0.76   0
  -6  -1 -11   17.26    0.83   0
  -6  -1 -11   17.82    0.67   0
  -6   1 -11   17.84    0.79   0
  -6   1 -11   18.12    0.83   0
  -7   1 -11   -0.12    0.67   0
  -7   1 -11    8.86    0.76   0
  -7  -1 -11    9.35    0.82   0
  -7  -1 -11    7.95    0.60   0
  -8   1 -11    1.56    0.81   0
  -8  -1 -11    1.63    0.80   0
  -8  -1 -11    1.56    0.83   0
  -8   1 -11    0.45    0.75   0
  -9   1 -11    0.21    0.85   0
  -9   1 -11    0.93    0.87   0
  -9  -1 -11    1.93    0.91   0
  -9  -1 -11    1.60    0.62   0
 -10   1 -11    0.38    0.93   0
 -10   1 -11   -0.29    0.92   0
 -10  -1 -11    0.21    0.94   0
 -10  -1 -11    0.21    1.24   0
 -10   2  11    0.75    0.87   0
 -10  -2  11    0.30    1.49   0
  10  -2 -11    0.45    0.85   0
 -10  -2  11    0.45    1.66   0
   9  -2 -11   -0.18    0.80   0
  -9   2  11    0.60    0.82   0
  -9  -2  11    0.32    1.24   0
   8   2 -11    3.91    1.04   0
  -8   2  11    5.58    0.77   0
  -8  -2  11    4.58    1.24   0
   8  -2 -11    3.26    0.80   0
   7  -2 -11    8.18    0.60   0
   7   2 -11    8.26    1.03   0
  -7   2  11    8.44    0.76   0
  -7  -2  11    9.42    1.07   0
   6  -2 -11   41.26    0.97   0
  -6   2  11   40.53    0.80   0
   6   2 -11   38.94    1.39   0
  -6  -2  11   43.28    1.43   0
   5   2 -11   11.74    1.00   0
   5  -2 -11   12.11    0.74   0
  -5   2  11   12.60    0.71   0
  -5  -2  11   12.87    0.90   0
  -4   2  11   13.85    0.79   0
   4   2 -11   14.13    1.02   0
  -4  -2  11   14.38    0.91   0
   4  -2 -11   14.05    0.73   0
   3   2 -11    3.37    0.73   0
   3  -2 -11    2.62    0.68   0
  -3   2  11    3.14    0.69   0
  -3  -2  11    3.07    0.75   0
   2   2 -11    3.49    0.74   0
  -2   2  11    3.10    0.69   0
  -2  -2  11    3.02    0.72   0
   2  -2 -11    2.22    0.69   0
  -1   2  11   23.44    0.71   0
   1  -2 -11   23.11    0.89   0
   1   2 -11   24.78    0.93   0
   0  -2 -11    0.58    0.75   0
   0   2 -11    0.82    0.70   0
   0   2  11    1.17    0.72   0
  -1   2 -11   -0.17    0.60   0
  -1  -2 -11    6.56    0.59   0
   1   2  11    6.81    0.59   0
  -2   2 -11   12.14    0.72   0
  -2   2 -11   11.65    0.55   0
   2   2  11   12.27    0.83   0
  -2  -2 -11   12.57    0.85   0
  -3   2 -11   21.94    0.61   0
  -3   2 -11   22.60    0.61   0
   3   2  11   20.77    0.85   0
  -3  -2 -11   22.93    0.74   0
  -4   2 -11   17.42    0.59   0
   4   2  11   18.22    0.78   0
  -4   2 -11   17.74    0.59   0
  -4  -2 -11   17.76    0.72   0
  -5   2 -11   27.03    0.81   0
  -5   2 -11   24.73    0.65   0
  -5  -2 -11   27.72    0.96   0
  -6  -2 -11   37.57    0.98   0
  -6   2 -11    2.53    0.66   0
  -6   2 -11   36.80    0.75   0
  -6  -2 -11   39.73    1.08   0
  -7   2 -11   51.53    1.01   0
  -7  -2 -11   49.95    1.13   0
  -7   2 -11   50.75    1.00   0
  -7  -2 -11   50.17    1.17   0
  -8   2 -11    0.18    0.75   0
  -8  -2 -11    0.56    0.84   0
  -8  -2 -11   -0.15    0.74   0
  -8   2 -11    0.06    0.78   0
  -9   2 -11   -0.28    0.65   0
  -9   2 -11    0.62    0.57   0
  -9  -2 -11    1.11    0.94   0
  -9  -2 -11    0.28    1.06   0
 -10   3  11    0.72    0.91   0
  10  -3 -11    0.39    0.65   0
  -9   3  11    0.91    0.86   0
   9  -3 -11   -0.31    0.83   0
   8  -3 -11    2.60    0.76   0
  -8   3  11    2.87    0.80   0
  -7   3  11    0.15    0.56   0
   7  -3 -11    1.10    0.72   0
   6  -3 -11    1.52    0.48   0
  -6   3  11    2.07    0.72   0
   5   3 -11    6.40    1.23   0
   5  -3 -11    6.36    0.52   0
  -5   3  11    6.04    0.71   0
   4   3 -11    0.96    0.89   0
  -4   3  11    0.50    0.69   0
   4  -3 -11    0.73    0.46   0
   3   3 -11   65.35    1.39   0
   3  -3 -11   60.88    0.96   0
  -3   3  11   65.48    0.99   0
   2  -3 -11    6.43    0.53   0
  -2   3  11    5.97    0.54   0
   2   3 -11    6.55    0.76   0
   1  -3 -11    0.34    0.44   0
  -1   3  11    0.70    0.64   0
   1   3 -11    0.42    0.64   0
   1   3 -11    0.67    0.67   0
   0   3 -11    0.57    0.61   0
   0   3  11    5.71    0.58   0
   0   3 -11    8.54    0.74   0
   0  -3 -11   -2.14    0.70   0
  -1  -3 -11    8.64    0.78   0
  -1   3 -11    9.63    0.77   0
  -1   3 -11    9.84    0.69   0
   1   3  11    9.43    0.80   0
  -2   3 -11   70.75    0.89   0
  -2  -3 -11   69.73    1.08   0
   2   3  11   72.03    1.06   0
  -3  -3 -11   -0.36    0.68   0
   3   3  11    0.90    0.69   0
  -3   3 -11   -0.42    0.64   0
  -4  -3 -11    6.41    0.79   0
  -4   3 -11    7.23    0.68   0
   4   3  11    6.63    0.75   0
  -5  -3 -11    4.33    0.92   0
  -5   3 -11    3.36    0.48   0
  -6   3 -11    4.54    0.55   0
  -6  -3 -11    5.55    0.84   0
  -7  -3 -11    4.83    0.88   0
  -7   3 -11    4.20    0.53   0
  -7  -3 -11    4.66    0.82   0
  -8  -3 -11    0.11    0.93   0
  -8   3 -11    0.43    0.81   0
  -8  -3 -11    0.22    0.82   0
  -8   3 -11    0.26    0.56   0
  -9   3 -11   -0.24    0.60   0
  -9   3 -11   -0.01    0.85   0
  -9  -3 -11    0.29    0.98   0
  -9  -3 -11   -0.04    1.12   0
   9  -4 -11   -0.68    0.86   0
  -9   4  11   -0.07    0.87   0
   8  -4 -11    0.36    0.80   0
  -8   4  11    1.10    0.58   0
  -7   4  11    0.65    0.74   0
   7  -4 -11    0.73    0.54   0
  -6   4  11    4.00    0.55   0
   6  -4 -11    2.79    0.53   0
   5  -4 -11    5.35    0.55   0
  -5   4  11    6.15    0.53   0
   4  -4 -11    2.49    0.48   0
   4   4 -11    2.52    1.18   0
  -4   4  11    2.98    0.50   0
   4   4 -11    2.86    1.16   0
   3  -4 -11   42.56    0.92   0
  -3   4  11   40.95    0.77   0
   3   4 -11   42.25    1.24   0
   3   4 -11   44.51    1.24   0
  -2   4  11   57.92    0.97   0
   2   4 -11   61.26    1.29   0
   2   4 -11   64.04    1.24   0
   2  -4 -11   58.14    0.96   0
   1   4 -11   86.86    1.23   0
  -1   4  11   81.68    0.99   0
   1  -4 -11   86.84    1.09   0
   1   4 -11   91.13    1.26   0
   0   4  11   70.14    1.12   0
   0  -4 -11   68.49    1.12   0
   0   4 -11   70.32    1.12   0
   0   4 -11   74.18    1.14   0
   1   4  11   18.66    0.88   0
  -1   4 -11   19.40    0.80   0
  -1  -4 -11   18.27    0.85   0
  -2   4 -11  136.26    1.25   0
   2   4  11  140.38    1.48   0
  -2  -4 -11  133.88    1.45   0
  -3   4 -11    0.53    0.65   0
  -3  -4 -11    0.21    0.74   0
   3   4  11    1.20    0.76   0
  -4   4 -11    4.43    0.65   0
  -4  -4 -11    2.73    0.73   0
   4   4  11    3.80    0.88   0
  -5  -4 -11    6.88    0.82   0
  -5   4 -11    7.02    0.56   0
  -6  -4 -11    0.25    0.95   0
  -6   4 -11   -0.57    0.70   0
  -7  -4 -11    0.36    0.84   0
  -7  -4 -11    0.73    0.96   0
  -7   4 -11    0.01    0.76   0
  -8  -4 -11    1.03    1.09   0
  -8   4 -11    0.96    0.83   0
  -8  -4 -11    1.13    1.13   0
   8  -5 -11   -0.11    0.59   0
  -8   5  11    1.59    0.87   0
  -7   5  11    1.80    0.80   0
   7  -5 -11    2.11    0.80   0
   6  -5 -11    1.24    0.73   0
  -6   5  11    0.13    0.76   0
  -5   5  11    4.86    0.76   0
   5  -5 -11    4.63    0.54   0
   4   5 -11    0.51    1.56   0
   4  -5 -11    0.57    0.47   0
  -4   5  11    1.05    0.70   0
   4   5 -11    0.57    1.54   0
   3  -5 -11   -0.04    0.66   0
  -3   5  11    0.27    0.45   0
   3   5 -11   -0.12    0.91   0
   3   5 -11    0.82    0.91   0
   2  -5 -11    2.80    0.72   0
  -2   5  11    3.28    0.50   0
   2   5 -11    3.99    0.74   0
   2   5 -11    3.84    0.67   0
   1  -5 -11   22.46    0.83   0
  -1   5  11   21.66    0.68   0
   1   5 -11   21.75    0.91   0
   1   5 -11   22.00    0.89   0
   0   5  11   19.11    0.82   0
   0   5 -11   17.90    0.67   0
   0   5 -11   17.10    0.84   0
   0  -5 -11   17.33    0.61   0
   1   5  11    0.31    0.71   0
  -1   5 -11    0.14    0.72   0
  -1  -5 -11    0.29    0.71   0
  -2   5 -11    2.45    0.52   0
  -2  -5 -11    3.17    0.75   0
   2   5  11    3.03    0.77   0
   3   5  11    9.18    0.84   0
  -3   5 -11    9.61    0.70   0
  -3  -5 -11   10.07    0.83   0
  -4   5 -11    6.86    0.58   0
   4   5  11    7.82    0.96   0
  -4  -5 -11    7.61    0.81   0
   5   5  11    3.39    0.97   0
  -5   5 -11    3.15    0.50   0
  -5  -5 -11    3.38    0.80   0
  -6  -5 -11    0.22    1.01   0
  -6   5 -11    0.92    0.79   0
  -7  -5 -11    0.03    1.07   0
  -7   5 -11   -0.51    0.57   0
  -7  -5 -11    0.09    1.27   0
  -8  -5 -11    0.16    1.86   0
  -8   5 -11    0.80    0.64   0
  -8  -5 -11    0.31    1.95   0
   7  -6 -11    0.22    0.84   0
  -7   6  11    0.66    0.85   0
  -6   6  11    0.19    0.56   0
   6  -6 -11    0.14    0.57   0
  -5   6  11   -0.61    0.54   0
   5  -6 -11    0.17    0.76   0
  -4   6  11    1.66    0.74   0
   4  -6 -11    1.66    0.54   0
   3   6 -11    0.51    0.95   0
  -3   6  11    1.09    0.73   0
   3  -6 -11    0.13    0.76   0
   3   6 -11    0.50    0.89   0
   2   6 -11    1.02    0.92   0
  -2   6  11   -0.29    0.77   0
   2   6 -11    0.02    0.91   0
   2  -6 -11    0.68    0.75   0
  -1   6  11    0.52    0.72   0
   1  -6 -11    1.26    0.73   0
   1   6 -11    0.83    0.68   0
   1   6 -11    0.11    0.72   0
   0   6  11    9.15    0.80   0
   0  -6 -11    8.88    0.82   0
   0   6 -11    7.92    0.80   0
   0   6 -11    8.95    0.81   0
  -1  -6 -11    2.65    0.74   0
   1   6  11    2.60    0.77   0
  -1   6 -11    1.69    0.54   0
  -2  -6 -11    4.94    0.81   0
  -2   6 -11    4.78    0.57   0
   2   6  11    5.01    0.83   0
  -3  -6 -11    1.49    0.75   0
  -3   6 -11    1.78    0.76   0
   3   6  11    0.74    0.79   0
  -4  -6 -11    2.44    0.80   0
  -4   6 -11    2.08    0.79   0
   4   6  11    2.77    0.99   0
  -5  -6 -11    0.51    1.01   0
   5   6  11    0.16    0.86   0
  -5   6 -11    0.71    0.56   0
  -6  -6 -11    0.57    1.29   0
  -6   6 -11   -0.69    0.82   0
  -7   6 -11   -0.10    0.65   0
   6  -7 -11   -0.24    0.62   0
  -6   7  11   -0.22    0.62   0
  -5   7  11    0.49    0.63   0
   5  -7 -11   -0.29    0.62   0
  -4   7  11    0.37    0.86   0
   4  -7 -11    0.46    0.57   0
   3   7 -11    1.63    1.05   0
  -3   7  11    2.30    0.82   0
   3  -7 -11    1.88    0.83   0
   3   7 -11    2.89    1.08   0
   2  -7 -11    0.44    0.59   0
  -2   7  11    0.00    0.78   0
   2   7 -11    0.31    1.01   0
   2   7 -11    0.30    0.83   0
   1   7 -11    4.14    0.87   0
  -1   7  11    4.03    0.64   0
   1   7 -11    5.31    0.88   0
   1  -7 -11    4.30    0.83   0
   0   7  11    0.79    0.84   0
   0   7 -11    0.46    0.83   0
   0   7 -11   -0.70    0.85   0
   0  -7 -11    0.72    0.82   0
   1   7  11    1.19    0.86   0
  -1   7 -11    0.64    0.83   0
  -1  -7 -11    1.62    0.82   0
  -2   7 -11    3.40    0.83   0
  -2  -7 -11    3.05    0.86   0
   2   7  11    3.50    0.84   0
  -3   7 -11    5.48    0.91   0
  -3  -7 -11    7.91    0.99   0
   3   7  11    8.67    0.99   0
  -4   7 -11    0.56    0.89   0
  -4  -7 -11    0.17    0.90   0
   4   7  11    0.17    1.13   0
  -5   7 -11    2.07    0.93   0
   5   7  11    2.35    1.22   0
  -5  -7 -11    2.60    1.21   0
  -3   8  11   -0.40    0.95   0
   3   8 -11    0.10    1.35   0
   3   8 -11    0.12    1.36   0
   3  -8 -11    0.53    0.66   0
  -2   8  11    0.39    0.61   0
   2   8 -11    0.63    1.13   0
   2   8 -11    0.20    1.13   0
   2  -8 -11    0.85    0.93   0
  -1   8  11    0.73    0.87   0
   1   8 -11    0.11    0.92   0
   1   8 -11   -0.10    0.89   0
   1  -8 -11    1.03    0.89   0
   0  -8 -11   -0.15    0.65   0
   0   8  11    0.01    0.89   0
   0   8 -11   -0.49    0.93   0
   0   8 -11    0.31    0.92   0
  -1   8 -11   -0.01    0.91   0
   1   8  11   -0.13    0.94   0
  -1  -8 -11    0.11    0.93   0
  -2   8 -11    0.88    0.90   0
  -2  -8 -11   -0.05    0.90   0
   2   8  11    0.50    0.94   0
  -3  -8 -11   -0.02    1.23   0
  -3   8 -11    0.42    0.66   0
   3   8  11    0.08    1.22   0
  10   0 -12    0.38    0.87   0
 -10   0  12   -0.06    0.88   0
  -9   0  12    3.42    1.02   0
   9   0 -12    2.61    0.82   0
  -8   0  12    8.47    0.84   0
   8   0 -12    7.84    0.82   0
  -7   0  12    1.03    0.73   0
   7   0 -12    0.53    0.70   0
  -6   0  12    5.07    0.74   0
   6   0 -12    4.30    0.71   0
  -5   0  12   20.63    0.85   0
   5   0 -12   18.65    0.83   0
  -4   0  12    0.46    0.73   0
   4   0 -12    1.30    0.70   0
  -3   0  12    4.34    0.77   0
   3   0 -12    4.07    0.73   0
  -2   0  12    7.55    0.58   0
   2   0 -12    7.87    0.75   0
   1   0 -12   70.11    1.16   0
  -1   0  12   69.92    1.16   0
   0   0  12   73.50    1.16   0
   0   0 -12   73.65    1.05   0
   1   0  12  162.54    1.41   0
  -1   0 -12  161.58    1.39   0
   2   0  12   51.24    0.99   0
  -2   0 -12   53.29    0.88   0
  -3   0 -12  121.72    1.28   0
  -4   0 -12    1.49    0.49   0
  -5   0 -12   21.13    0.80   0
  -5   0 -12   22.06    0.87   0
  -6   0 -12    3.75    0.47   0
  -6   0 -12    3.71    0.75   0
  -7   0 -12   43.84    1.01   0
  -7   0 -12   42.23    0.99   0
  -8   0 -12    5.53    0.86   0
  -8   0 -12    5.40    0.83   0
  -9   0 -12    0.92    0.87   0
  -9   0 -12    0.90    0.85   0
 -10   0 -12    0.90    0.97   0
 -10   0 -12    0.97    1.02   0
 -10  -1  12    0.44    0.91   0
 -10   1  12    0.79    0.88   0
  10   1 -12    0.29    0.91   0
  10  -1 -12   -0.15    0.95   0
   9   1 -12    0.14    0.96   0
  -9  -1  12    0.61    0.82   0
   9  -1 -12   -0.09    0.77   0
  -9   1  12   -0.26    0.83   0
  -8  -1  12    0.68    0.78   0
   8   1 -12    1.03    0.86   0
  -8   1  12    0.79    0.56   0
   8  -1 -12    1.00    0.77   0
  -7  -1  12    1.87    0.73   0
   7   1 -12    1.29    0.68   0
  -7   1  12    1.50    0.73   0
   7  -1 -12    1.22    0.52   0
  -6  -1  12   -0.04    0.90   0
   6   1 -12    0.90    0.72   0
   6  -1 -12   -0.16    0.50   0
  -6   1  12   -0.72    0.72   0
  -5  -1  12    2.48    0.72   0
   5  -1 -12    1.84    0.70   0
  -5   1  12    2.72    0.71   0
   5   1 -12    1.95    0.65   0
  -4   1  12   16.00    0.70   0
   4   1 -12   18.14    0.86   0
   4  -1 -12   18.01    0.67   0
  -4  -1  12   18.65    0.88   0
  -3   1  12   33.33    0.92   0
   3   1 -12   32.20    0.98   0
   3  -1 -12   31.50    0.75   0
  -3  -1  12   32.07    0.99   0
  -2   1  12  143.37    1.34   0
   2  -1 -12  133.46    1.41   0
  -2  -1  12  143.82    1.57   0
   2   1 -12  147.47    1.59   0
   1  -1 -12  190.46    1.53   0
  -1  -1  12  196.30    1.73   0
   1   1 -12  194.47    1.72   0
  -1   1  12  197.47    1.62   0
   0  -1  12    8.54    0.67   0
   0  -1 -12   13.71    0.64   0
   0   1 -12    8.80    0.59   0
   0   1  12    7.89    0.59   0
  -1   1 -12   35.40    0.76   0
   1  -1  12   34.82    0.76   0
   1   1  12   34.66    0.89   0
  -1  -1 -12   34.89    0.78   0
   2   1  12   21.08    0.82   0
  -2   1 -12   20.30    0.65   0
  -2  -1 -12   20.57    0.83   0
   3   1  12    2.30    0.71   0
  -3   1 -12    2.64    0.67   0
  -3  -1 -12    2.39    0.74   0
  -4   1 -12   70.95    0.89   0
  -4   1 -12   70.50    0.88   0
  -4  -1 -12   76.25    1.14   0
  -5  -1 -12    4.40    0.76   0
  -5   1 -12    3.69    0.48   0
  -5   1 -12   -0.06    0.40   0
  -6  -1 -12   20.25    0.84   0
  -6  -1 -12   21.55    0.87   0
  -6   1 -12   -0.02    0.42   0
  -6   1 -12   19.06    0.64   0
  -7  -1 -12    4.26    0.79   0
  -7   1 -12    3.82    0.70   0
  -7   1 -12    2.35    0.71   0
  -7  -1 -12    4.89    0.79   0
  -8   1 -12    3.49    0.81   0
  -8  -1 -12    2.54    0.85   0
  -8   1 -12    3.25    0.59   0
  -8  -1 -12    3.69    0.63   0
  -9  -1 -12    0.07    0.89   0
  -9   1 -12   -0.19    0.86   0
  -9   1 -12    0.05    0.89   0
  -9  -1 -12    0.54    0.87   0
 -10   1 -12   -0.05    0.95   0
 -10  -1 -12   -0.38    0.96   0
 -10   2  12   -0.22    0.94   0
  10  -2 -12    0.18    0.62   0
 -10  -2  12    0.13    1.54   0
  -9   2  12    0.48    0.86   0
  -9  -2  12    0.40    1.25   0
   9  -2 -12   -0.03    0.82   0
   8   2 -12    1.07    0.99   0
  -8   2  12    1.90    0.75   0
  -8  -2  12    1.40    1.05   0
   8  -2 -12    0.47    0.77   0
   7   2 -12    3.64    0.92   0
  -7   2  12    4.29    0.72   0
   7  -2 -12    3.79    0.54   0
  -7  -2  12    3.05    0.99   0
   6  -2 -12    2.78    0.73   0
   6   2 -12    2.65    0.88   0
  -6   2  12    2.74    0.53   0
  -6  -2  12    2.56    1.00   0
   5  -2 -12   14.16    0.57   0
  -5   2  12   14.50    0.72   0
  -5  -2  12   14.87    1.06   0
   5   2 -12   13.55    0.89   0
  -4   2  12   16.78    0.75   0
   4   2 -12   15.39    0.89   0
   4  -2 -12   15.43    0.75   0
  -4  -2  12   16.03    1.04   0
   3   2 -12   45.94    1.12   0
  -3   2  12   45.37    0.94   0
  -3  -2  12   43.54    1.11   0
   3  -2 -12   42.89    0.93   0
  -2   2  12    8.15    0.76   0
  -2  -2  12    8.97    0.78   0
   2  -2 -12    8.14    0.74   0
   2   2 -12    8.86    0.79   0
  -1   2  12  590.39    2.49   0
   1  -2 -12  604.20    2.62   0
   1   2 -12  652.37    2.96   0
   0  -2 -12  611.61    2.59   0
   0   2 -12  647.68    2.74   0
   0   2  12  599.80    2.57   0
  -1  -2 -12   92.81    1.20   0
  -1   2 -12   94.39    1.14   0
   1   2  12   93.77    1.21   0
  -2  -2 -12    1.49    0.77   0
  -2   2 -12    1.95    0.47   0
  -2   2 -12    1.38    0.48   0
   2   2  12    1.28    0.55   0
  -3  -2 -12   28.19    0.94   0
  -3   2 -12   26.85    0.74   0
  -3   2 -12   28.29    0.65   0
   3   2  12   26.58    0.88   0
   4   2  12    7.38    0.77   0
  -4   2 -12    8.73    0.69   0
  -4   2 -12    8.09    0.72   0
  -4  -2 -12    8.02    0.84   0
  -5  -2 -12    3.07    0.75   0
  -5   2 -12    3.83    0.50   0
  -5   2 -12    3.97    0.66   0
  -6   2 -12    1.82    0.68   0
  -6   2 -12    1.49    0.71   0
  -6  -2 -12    1.73    0.76   0
  -6  -2 -12    2.26    0.79   0
  -7   2 -12    8.49    0.79   0
  -7   2 -12    8.45    0.58   0
  -7  -2 -12    9.40    0.85   0
  -7  -2 -12    7.94    0.88   0
  -8   2 -12    0.75    0.57   0
  -8  -2 -12    0.52    0.81   0
  -8  -2 -12    1.06    0.85   0
  -8   2 -12    0.68    0.78   0
  -9  -2 -12    0.52    0.87   0
  -9   2 -12    1.25    0.85   0
  -9   2 -12    1.35    0.88   0
  -9  -2 -12    1.08    1.15   0
 -10   3  12    1.24    0.94   0
  10  -3 -12    0.08    0.93   0
   9  -3 -12    0.16    0.62   0
  -9   3  12    1.04    0.82   0
  -8   3  12    5.18    0.84   0
   8  -3 -12    5.31    0.84   0
  -7   3  12    0.67    0.75   0
   7  -3 -12    0.09    0.75   0
   6  -3 -12    0.24    0.48   0
  -6   3  12   -0.18    0.50   0
   6   3 -12    0.20    1.58   0
   5  -3 -12    6.53    0.53   0
  -5   3  12    7.57    0.71   0
   5   3 -12    6.78    1.12   0
   4  -3 -12    5.55    0.70   0
   4   3 -12    5.57    0.93   0
  -4   3  12    6.05    0.72   0
   3   3 -12   13.96    0.91   0
  -3   3  12   15.11    0.74   0
   3  -3 -12   13.12    0.72   0
   2   3 -12   35.80    1.00   0
   2  -3 -12   32.25    0.70   0
  -2   3  12   33.76    0.71   0
  -1   3  12    6.82    0.68   0
   1   3 -12    6.40    0.77   0
   1  -3 -12    7.00    0.52   0
   1   3 -12    5.91    0.53   0
   0   3  12   43.30    0.99   0
   0   3 -12   45.69    1.02   0
   0  -3 -12   41.58    0.96   0
   0   3 -12   45.75    0.98   0
  -1  -3 -12    3.73    0.59   0
   1   3  12    4.07    0.83   0
  -1   3 -12    4.07    0.68   0
  -1   3 -12    3.99    0.53   0
  -2  -3 -12    5.34    0.56   0
  -2   3 -12    4.90    0.48   0
  -2   3 -12    6.12    0.67   0
   2   3  12    5.25    0.76   0
  -3  -3 -12    5.42    0.77   0
  -3   3 -12    5.00    0.50   0
   3   3  12    4.63    0.72   0
  -3   3 -12    5.11    0.49   0
   4   3  12    2.33    0.74   0
  -4   3 -12    3.30    0.65   0
  -4  -3 -12    1.94    0.78   0
  -5  -3 -12    1.78    0.77   0
  -5   3 -12    1.18    0.62   0
  -6  -3 -12   13.49    0.95   0
  -6   3 -12   12.77    0.76   0
  -7  -3 -12    6.33    0.88   0
  -7   3 -12    6.43    0.80   0
  -7   3 -12    5.58    0.81   0
  -7  -3 -12    5.55    0.81   0
  -8   3 -12    0.47    0.85   0
  -8  -3 -12    0.07    0.88   0
  -8   3 -12    0.29    0.82   0
  -8  -3 -12    0.05    1.03   0
  -9   3 -12    0.07    0.86   0
  -9   3 -12    0.21    0.87   0
  -9  -3 -12    0.60    1.24   0
  -9  -3 -12   -0.26    0.91   0
   9  -4 -12    0.19    0.58   0
  -9   4  12    0.36    0.90   0
  -8   4  12    0.27    0.57   0
   8  -4 -12   -0.25    0.58   0
  -7   4  12    1.86    0.55   0
   7  -4 -12    1.45    0.78   0
  -6   4  12    2.63    0.74   0
   6  -4 -12    3.27    0.54   0
   5  -4 -12    0.22    0.47   0
  -5   4  12    0.25    0.75   0
   4  -4 -12    0.65    0.46   0
   4   4 -12    0.39    0.81   0
   4   4 -12    0.34    1.05   0
  -4   4  12    1.62    0.69   0
   3  -4 -12    3.23    0.51   0
   3   4 -12    3.70    0.70   0
  -3   4  12    3.07    0.70   0
   3   4 -12    4.53    0.92   0
   2  -4 -12    4.41    0.68   0
  -2   4  12    5.85    0.53   0
   2   4 -12    5.89    0.96   0
   2   4 -12    5.46    0.76   0
  -1   4  12    0.98    0.67   0
   1   4 -12    0.53    0.66   0
   1  -4 -12   -0.16    0.66   0
   1   4 -12    0.33    0.67   0
   0   4  12   24.59    0.87   0
   0   4 -12   25.36    0.88   0
   0  -4 -12   24.10    0.82   0
   0   4 -12   24.87    0.82   0
  -1  -4 -12   18.66    0.88   0
  -1   4 -12   19.50    0.79   0
   1   4  12   19.71    0.92   0
  -1   4 -12   20.10    0.77   0
  -2   4 -12    1.52    0.66   0
  -2  -4 -12    2.93    0.73   0
   2   4  12    2.59    0.54   0
  -3   4 -12    0.04    0.42   0
   3   4  12   18.33    0.91   0
  -3  -4 -12   17.39    0.87   0
  -4   4 -12    2.00    0.66   0
  -4  -4 -12    3.48    0.82   0
   4   4  12    3.77    0.74   0
  -5  -4 -12   15.52    0.92   0
  -5   4 -12   12.93    0.79   0
  -6  -4 -12    0.54    0.81   0
  -6   4 -12    0.52    0.53   0
  -7  -4 -12    0.54    0.84   0
  -7   4 -12   -0.20    0.55   0
  -7  -4 -12    0.53    0.81   0
  -8  -4 -12    0.71    1.14   0
  -8  -4 -12   -0.12    1.10   0
  -8   4 -12    1.27    0.85   0
  -8   4 -12    0.88    0.88   0
  -8   5  12    0.79    0.87   0
   8  -5 -12    0.98    0.87   0
  -7   5  12    0.88    0.82   0
   7  -5 -12    0.87    0.58   0
  -6   5  12    2.71    0.78   0
   6  -5 -12    1.86    0.77   0
  -5   5  12   -0.05    0.51   0
   5  -5 -12    0.87    0.69   0
   4   5 -12    4.83    1.26   0
   4   5 -12    4.85    1.28   0
   4  -5 -12    4.04    0.51   0
  -4   5  12    5.74    0.70   0
   3  -5 -12    1.70    0.47   0
  -3   5  12    2.30    0.70   0
   3   5 -12    2.39    0.90   0
   3   5 -12    2.29    0.95   0
   2  -5 -12   17.15    0.63   0
  -2   5  12   16.61    0.79   0
   2   5 -12   18.79    0.88   0
   2   5 -12   18.31    0.87   0
   1  -5 -12   10.27    0.60   0
  -1   5  12    9.59    0.78   0
   1   5 -12   11.29    0.85   0
   1   5 -12   10.89    0.80   0
   0   5 -12    7.07    0.77   0
   0   5  12    8.36    0.58   0
   0  -5 -12    7.73    0.57   0
   0   5 -12    8.45    0.56   0
   1   5  12    4.90    0.59   0
  -1  -5 -12    4.74    0.77   0
  -1   5 -12    5.51    0.76   0
  -2  -5 -12    0.27    0.72   0
   2   5  12    0.97    0.75   0
  -2   5 -12    0.23    0.49   0
  -3  -5 -12    0.59    0.72   0
   3   5  12    0.39    0.75   0
  -3   5 -12    1.34    0.68   0
   4   5  12    0.81    0.78   0
  -4   5 -12    1.34    0.71   0
  -4  -5 -12    0.49    0.72   0
  -5   5 -12   -0.26    0.75   0
   5   5  12    0.12    0.98   0
  -5  -5 -12    0.23    0.81   0
  -6   5 -12    0.84    0.54   0
  -6  -5 -12    0.50    0.84   0
  -7   5 -12    2.05    0.62   0
  -7  -5 -12    3.10    1.28   0
  -7  -5 -12    2.17    1.13   0
  -8  -5 -12    0.35    1.41   0
  -8   5 -12    0.84    0.93   0
   7  -6 -12    0.27    0.88   0
  -7   6  12    0.60    0.88   0
  -6   6  12    0.87    0.58   0
   6  -6 -12    0.64    0.82   0
   5  -6 -12    0.06    0.56   0
  -5   6  12    0.03    0.55   0
   4  -6 -12    0.37    0.78   0
  -4   6  12    0.19    0.54   0
   3   6 -12    3.34    0.98   0
   3  -6 -12    2.81    0.51   0
  -3   6  12    2.53    0.78   0
   3   6 -12    2.98    1.01   0
  -2   6  12    0.10    0.50   0
   2   6 -12    0.45    0.75   0
   2  -6 -12    1.22    0.73   0
   2   6 -12    0.91    0.92   0
  -1   6  12    2.93    0.76   0
   1  -6 -12    3.94    0.76   0
   1   6 -12    2.88    0.77   0
   1   6 -12    0.61    0.71   0
   0   6  12   12.86    0.86   0
   0  -6 -12   13.69    0.66   0
   0   6 -12   15.54    0.86   0
   0   6 -12   14.88    0.84   0
  -1  -6 -12    0.97    0.77   0
  -1   6 -12    1.22    0.68   0
   1   6  12    0.78    0.77   0
  -2  -6 -12    1.39    0.78   0
   2   6  12    0.22    0.80   0
  -2   6 -12    0.86    0.71   0
  -3  -6 -12    1.05    0.75   0
  -3   6 -12    1.18    0.75   0
   3   6  12    1.70    0.76   0
  -4  -6 -12    0.62    0.99   0
   4   6  12    0.17    0.82   0
  -4   6 -12    0.30    0.57   0
  -5  -6 -12    0.54    1.03   0
  -5   6 -12   -0.41    0.83   0
   5   6  12    0.39    1.04   0
  -6  -6 -12   -0.42    1.09   0
  -6   6 -12    0.37    0.85   0
   6  -7 -12    0.61    0.89   0
  -6   7  12    0.83    0.62   0
  -5   7  12    0.43    0.58   0
   5  -7 -12    0.50    0.85   0
  -4   7  12    0.21    0.84   0
   4  -7 -12    1.62    0.84   0
  -3   7  12   -0.22    0.84   0
   3  -7 -12   -0.40    0.84   0
   3   7 -12    0.36    1.04   0
   3   7 -12    0.59    1.06   0
  -2   7  12    2.13    0.83   0
   2   7 -12    3.41    1.05   0
   2  -7 -12    2.83    0.84   0
   2   7 -12    2.41    0.84   0
   1   7 -12    0.96    0.85   0
  -1   7  12    0.56    0.56   0
   1  -7 -12    0.18    0.58   0
   1   7 -12    0.56    0.80   0
   0   7  12    1.46    0.83   0
   0   7 -12   -0.06    0.80   0
   0  -7 -12    0.37    0.81   0
   0   7 -12   -0.02    0.82   0
   1   7  12    2.81    0.87   0
  -1   7 -12    2.45    0.82   0
  -1  -7 -12    1.83    0.86   0
  -1   7 -12    1.88    0.83   0
  -2   7 -12    0.29    0.84   0
  -2  -7 -12    0.55    0.85   0
   2   7  12    0.34    0.82   0
  -3   7 -12    1.10    0.64   0
  -3  -7 -12    1.26    0.90   0
   3   7  12    1.54    0.90   0
  -4   7 -12    1.93    0.92   0
  -4  -7 -12    0.21    0.90   0
   4   7  12    0.27    0.92   0
  -5   7 -12    0.64    0.94   0
  -5  -7 -12    0.73    1.15   0
   5   7  12   -0.07    1.18   0
  -3   8  12    0.59    0.93   0
   3   8 -12    0.46    1.20   0
   3   8 -12    0.62    1.21   0
   3  -8 -12    0.59    0.97   0
  -2   8  12   -0.31    0.62   0
   2  -8 -12    0.09    0.91   0
   2   8 -12    0.31    1.15   0
   2   8 -12    0.31    0.96   0
   1   8 -12    0.54    0.92   0
  -1   8  12   -0.57    0.93   0
   1   8 -12   -0.27    0.91   0
   1  -8 -12    0.77    0.95   0
   0   8  12    0.66    0.92   0
   0  -8 -12    0.51    0.96   0
   0   8 -12    0.22    0.94   0
   0   8 -12    0.25    0.95   0
  -1   8 -12    0.24    0.95   0
  -1   8 -12   -0.39    0.68   0
  -1  -8 -12    0.85    0.93   0
   1   8  12    0.41    0.99   0
  -2   8 -12    1.63    0.94   0
  -2  -8 -12    0.58    0.97   0
   2   8  12    1.39    0.97   0
 -10  -1  13   -0.10    1.13   0
 -10   1  13    0.69    0.91   0
  10  -1 -13   -0.15    0.96   0
  10   1 -13    0.18    0.90   0
  -9  -1  13   -0.07    0.82   0
   9  -1 -13   -0.40    0.80   0
  -9   1  13    1.14    0.84   0
   9   1 -13    0.31    0.97   0
   8   1 -13    6.40    0.82   0
  -8  -1  13    8.16    0.80   0
  -8   1  13    7.71    0.81   0
   8  -1 -13    6.02    0.79   0
  -7  -1  13    0.17    0.72   0
  -7   1  13    0.03    0.52   0
   7  -1 -13    0.68    0.71   0
   7   1 -13   -0.29    0.66   0
  -6  -1  13   21.40    0.97   0
   6   1 -13   21.05    0.88   0
   6  -1 -13   22.15    0.82   0
  -6   1  13   22.81    0.84   0
  -5   1  13    8.01    0.76   0
   5   1 -13    8.74    0.77   0
   5  -1 -13    8.99    0.55   0
  -5  -1  13    9.99    0.77   0
  -4   1  13    0.80    0.71   0
   4  -1 -13    0.95    0.67   0
   4   1 -13    0.33    0.67   0
  -4  -1  13    0.73    0.68   0
  -3   1  13   28.28    0.85   0
   3   1 -13   27.96    0.81   0
   3  -1 -13   25.55    0.71   0
  -3  -1  13   29.21    0.98   0
  -2   1  13    3.09    0.52   0
   2   1 -13    1.91    0.74   0
   2  -1 -13    2.93    0.52   0
  -2  -1  13    3.38    0.75   0
  -1  -1  13    7.26    0.58   0
   1  -1 -13    7.28    0.59   0
   1   1 -13    9.33    0.80   0
  -1   1  13    7.69    0.79   0
   0  -1 -13   15.11    0.81   0
   0  -1  13    1.63    0.61   0
   0   1  13   13.78    0.78   0
   0   1 -13   15.06    0.62   0
   1  -1  13    2.57    0.71   0
  -1   1 -13    2.36    0.52   0
   1   1  13    2.09    0.70   0
  -1  -1 -13    2.43    0.68   0
   2   1  13    3.06    0.48   0
  -2   1 -13    3.30    0.69   0
  -2  -1 -13    3.24    0.72   0
   3   1  13   26.02    0.71   0
  -3   1 -13   27.90    0.82   0
  -3  -1 -13   27.45    0.89   0
  -4   1 -13    0.88    0.65   0
  -4   1 -13    0.41    0.64   0
  -4  -1 -13    0.31    0.74   0
  -5   1 -13  101.23    1.15   0
  -5  -1 -13  103.81    1.26   0
  -5   1 -13   96.64    1.13   0
  -6   1 -13   25.65    0.81   0
  -6  -1 -13   26.81    0.89   0
  -6  -1 -13   27.46    0.92   0
  -6   1 -13   26.53    0.85   0
  -7  -1 -13    1.45    0.73   0
  -7   1 -13    0.41    0.72   0
  -7   1 -13    0.40    0.73   0
  -7  -1 -13    0.68    0.76   0
  -8   1 -13    0.03    0.56   0
  -8   1 -13    0.80    0.53   0
  -8  -1 -13    0.56    0.79   0
  -8  -1 -13    0.18    0.83   0
  -9  -1 -13   -0.33    0.92   0
  -9   1 -13   -0.56    0.85   0
  -9  -1 -13   -0.09    0.93   0
  -9   1 -13   -0.16    0.83   0
 -10   2  13   -0.02    0.92   0
 -10  -2  13    0.15    1.53   0
  10  -2 -13    0.11    0.92   0
   9  -2 -13   -0.02    0.57   0
   9   2 -13    0.05    1.19   0
  -9   2  13    0.47    0.81   0
  -9  -2  13    0.22    1.21   0
  -8   2  13    7.07    0.64   0
   8   2 -13    5.27    1.07   0
   8  -2 -13    7.54    0.85   0
  -8  -2  13    6.33    1.12   0
  -7   2  13   14.34    0.62   0
   7  -2 -13   12.83    0.64   0
  -7  -2  13   15.32    1.13   0
   7   2 -13   14.12    1.08   0
   6   2 -13    1.01    0.83   0
   6  -2 -13    0.72    0.50   0
  -6   2  13    0.59    0.71   0
  -6  -2  13    0.72    0.78   0
   5  -2 -13    0.95    0.48   0
  -5   2  13    1.65    0.63   0
   5   2 -13    0.49    0.69   0
  -5  -2  13    0.78    0.90   0
  -4   2  13    3.66    0.66   0
   4   2 -13    3.74    0.72   0
  -4  -2  13    3.73    0.75   0
   4  -2 -13    4.25    0.63   0
   3   2 -13    0.85    0.69   0
  -3   2  13    0.68    0.48   0
  -3  -2  13    0.92    0.68   0
   3  -2 -13    1.43    0.64   0
  -2   2  13   37.67    0.92   0
  -2  -2  13   40.32    1.02   0
   2  -2 -13   35.52    0.89   0
   2   2 -13   42.15    1.04   0
  -1   2  13   10.72    0.79   0
  -1  -2  13   12.13    0.78   0
   1  -2 -13   10.72    0.79   0
   1   2 -13   12.47    0.87   0
   0  -2 -13  123.56    1.30   0
   0   2 -13  128.14    1.28   0
   0   2  13  122.84    1.29   0
  -1  -2 -13   13.38    0.64   0
  -1   2 -13   14.45    0.75   0
   1   2  13   12.85    0.77   0
  -2  -2 -13    2.42    0.77   0
  -2   2 -13    1.73    0.64   0
   2   2  13    1.93    0.54   0
  -3  -2 -13    0.67    0.76   0
  -3   2 -13    0.03    0.64   0
   3   2  13    0.66    0.72   0
  -3   2 -13    1.22    0.61   0
   4   2  13    2.15    0.66   0
  -4   2 -13    1.28    0.48   0
  -4   2 -13    1.89    0.48   0
  -4  -2 -13    2.12    0.75   0
  -5   2 -13   12.56    0.76   0
  -5   2 -13   13.76    0.58   0
  -5  -2 -13   15.80    0.84   0
  -6   2 -13    1.45    0.71   0
  -6  -2 -13    1.21    0.70   0
  -6   2 -13    1.03    0.51   0
  -6  -2 -13    0.63    0.80   0
  -7   2 -13    0.77    0.71   0
  -7   2 -13    0.23    0.77   0
  -7  -2 -13    0.05    0.77   0
  -7  -2 -13   -0.32    0.84   0
  -8   2 -13    0.23    0.57   0
  -8  -2 -13    0.47    0.81   0
  -8   2 -13   -0.14    0.80   0
  -8  -2 -13    0.25    0.87   0
  -9  -2 -13   -0.09    1.10   0
  -9   2 -13   -0.29    0.89   0
  -9   2 -13   -0.07    0.92   0
  -9  -2 -13   -0.09    1.16   0
 -10   3  13    0.07    0.96   0
  10  -3 -13   -0.19    0.70   0
   9  -3 -13    0.63    0.82   0
  -9   3  13    0.63    0.88   0
  -8   3  13    6.63    0.61   0
   8  -3 -13    6.36    0.85   0
   7  -3 -13    1.83    0.54   0
  -7   3  13    3.10    0.80   0
   6  -3 -13    4.14    0.52   0
  -6   3  13    4.25    0.72   0
   6   3 -13    3.34    1.20   0
   5  -3 -13    5.53    0.51   0
  -5   3  13    6.10    0.54   0
   5   3 -13    5.35    0.98   0
   4  -3 -13    9.13    0.56   0
   4   3 -13    8.62    0.83   0
  -4   3  13    9.86    0.75   0
   3   3 -13   44.00    1.14   0
  -3   3  13   43.05    0.77   0
   3  -3 -13   41.44    0.93   0
   2  -3 -13   -0.25    0.44   0
  -2   3  13   -0.54    0.46   0
   2   3 -13    0.23    0.64   0
  -1   3  13    7.34    0.69   0
   1   3 -13    7.33    0.82   0
   1  -3 -13    6.76    0.69   0
   0   3  13    5.01    0.75   0
   0   3 -13    6.06    0.70   0
   0   3 -13    5.99    0.76   0
   0  -3 -13    5.36    0.55   0
  -1  -3 -13   64.98    1.10   0
  -1   3 -13   65.68    1.01   0
  -1   3 -13    1.04    0.64   0
   1   3  13   65.75    1.11   0
  -2   3 -13    5.79    0.63   0
  -2  -3 -13    5.33    0.80   0
  -2   3 -13    6.13    0.49   0
   2   3  13    5.69    0.78   0
  -3   3 -13    8.13    0.71   0
  -3  -3 -13    7.91    0.73   0
  -3   3 -13    7.15    0.52   0
   3   3  13    7.09    0.77   0
  -4  -3 -13    1.37    0.50   0
  -4   3 -13    1.85    0.68   0
  -4   3 -13    1.30    0.65   0
   4   3  13    2.28    0.75   0
  -5  -3 -13    0.40    0.76   0
  -5   3 -13    0.92    0.65   0
  -5   3 -13    0.51    0.67   0
  -6  -3 -13    0.59    0.82   0
  -6   3 -13   -0.16    0.68   0
  -6   3 -13    0.24    0.49   0
  -7  -3 -13    0.96    0.87   0
  -7  -3 -13    0.89    0.76   0
  -7   3 -13    0.95    0.56   0
  -7   3 -13    1.21    0.78   0
  -8   3 -13   -0.42    0.87   0
  -8  -3 -13    0.17    1.06   0
  -8   3 -13   -0.26    0.87   0
  -8  -3 -13    0.16    0.79   0
  -9  -3 -13    0.38    1.19   0
  -9  -3 -13    0.01    1.07   0
  -9   3 -13    0.72    0.94   0
  -9   3 -13    0.73    0.90   0
   9  -4 -13   -0.25    0.87   0
  -9   4  13    0.55    0.91   0
  -8   4  13   -0.12    0.61   0
   8  -4 -13    1.34    0.83   0
  -7   4  13    0.57    0.55   0
   7  -4 -13    0.87    0.76   0
   6  -4 -13    5.88    0.74   0
  -6   4  13    6.01    0.75   0
   5  -4 -13    1.44    0.71   0
  -5   4  13    0.34    0.51   0
   4  -4 -13    1.78    0.66   0
   4   4 -13    2.35    0.87   0
   4   4 -13    2.01    0.93   0
  -4   4  13    1.68    0.50   0
   3  -4 -13    0.43    0.48   0
   3   4 -13   -0.00    0.66   0
  -3   4  13    0.06    0.68   0
   3   4 -13    0.14    0.87   0
   2   4 -13   26.17    0.90   0
  -2   4  13   25.65    0.81   0
   2   4 -13   25.55    0.93   0
   2  -4 -13   24.91    0.65   0
  -1   4  13   12.05    0.75   0
   1   4 -13   12.61    0.77   0
   1   4 -13   13.77    0.81   0
   1  -4 -13   12.31    0.73   0
   0   4  13   31.03    0.94   0
   0  -4 -13   33.54    0.89   0
   0   4 -13   12.73    0.76   0
   0   4 -13   32.51    0.93   0
  -1   4 -13   17.61    0.80   0
  -1  -4 -13   16.18    0.85   0
  -1   4 -13   16.65    0.79   0
   1   4  13   17.38    0.85   0
  -2  -4 -13   40.83    0.97   0
  -2   4 -13   41.60    0.91   0
   2   4  13   41.36    0.99   0
  -2   4 -13   42.75    0.92   0
  -3   4 -13    1.99    0.67   0
  -3  -4 -13    2.63    0.70   0
   3   4  13    1.65    0.72   0
  -4   4 -13   39.00    0.87   0
  -4  -4 -13   39.97    1.20   0
   4   4  13   40.79    1.03   0
  -5   4 -13    1.62    0.73   0
   5   4  13    2.24    0.75   0
  -5  -4 -13    2.35    0.80   0
  -6   4 -13    2.69    0.76   0
  -6  -4 -13    2.50    1.00   0
  -7  -4 -13    2.65    0.81   0
  -7  -4 -13    2.41    0.89   0
  -7   4 -13    2.78    0.84   0
  -7   4 -13    2.24    0.59   0
  -8   4 -13    2.00    0.65   0
  -8  -4 -13    1.42    1.00   0
  -8   4 -13    2.09    0.87   0
  -8  -4 -13    2.28    1.18   0
   8  -5 -13   -0.00    0.62   0
  -8   5  13    0.86    0.91   0
  -7   5  13    0.47    0.81   0
   7  -5 -13   -0.21    0.81   0
  -6   5  13    0.72    0.54   0
   6  -5 -13    1.57    0.75   0
  -5   5  13   -0.08    0.50   0
   5  -5 -13    0.21    0.51   0
   4   5 -13    0.37    1.05   0
   4  -5 -13    0.13    0.69   0
  -4   5  13   -0.55    0.52   0
   4   5 -13    0.08    0.99   0
   3  -5 -13    2.25    0.70   0
  -3   5  13    2.80    0.49   0
   3   5 -13    2.23    0.86   0
   3   5 -13    2.39    0.77   0
   2  -5 -13    3.98    0.52   0
  -2   5  13    4.17    0.50   0
   2   5 -13    3.91    0.73   0
   2   5 -13    3.38    0.72   0
  -1   5  13    2.31    0.55   0
   1   5 -13    3.24    0.76   0
   1   5 -13    2.74    0.75   0
   1  -5 -13    2.72    0.53   0
   0   5  13   62.14    1.06   0
   0   5 -13   68.34    1.08   0
   0   5 -13   68.06    1.12   0
   0  -5 -13   62.23    1.05   0
  -1   5 -13   19.19    0.82   0
  -1   5 -13   21.75    0.84   0
  -1  -5 -13   19.02    0.85   0
   1   5  13   19.45    0.86   0
  -2   5 -13   24.35    0.83   0
  -2   5 -13   24.69    0.71   0
  -2  -5 -13   24.52    0.90   0
   2   5  13   25.58    0.94   0
   3   5  13    5.70    0.63   0
  -3  -5 -13    6.59    0.82   0
  -3   5 -13    5.94    0.57   0
  -4  -5 -13    1.04    0.80   0
   4   5  13    0.69    0.80   0
  -4   5 -13    1.05    0.51   0
  -5  -5 -13    0.42    0.82   0
  -5   5 -13    1.28    0.75   0
   5   5  13    0.27    0.83   0
  -6  -5 -13    0.86    1.06   0
  -6   5 -13    0.17    0.57   0
  -7  -5 -13    0.09    1.12   0
  -7   5 -13    0.59    0.83   0
  -7  -5 -13   -0.10    1.13   0
  -7   6  13    0.83    0.86   0
   7  -6 -13   -0.19    0.63   0
  -6   6  13    0.11    0.59   0
   6  -6 -13   -0.34    0.58   0
  -5   6  13    0.35    0.56   0
   5  -6 -13    0.68    0.77   0
   4   6 -13    2.84    1.47   0
  -4   6  13    3.48    0.55   0
   4  -6 -13    2.61    0.74   0
   4   6 -13    2.79    1.45   0
   3   6 -13    0.38    0.97   0
  -3   6  13    0.91    0.77   0
   3  -6 -13    0.58    0.76   0
   3   6 -13    0.34    0.78   0
   2   6 -13    2.56    0.79   0
  -2   6  13    2.62    0.80   0
   2  -6 -13    1.44    0.57   0
   2   6 -13    2.15    0.80   0
  -1   6  13   -0.09    0.51   0
   1  -6 -13    0.23    0.53   0
   1   6 -13   -0.66    0.76   0
   1   6 -13    0.71    0.74   0
   0   6  13    0.26    0.59   0
   0  -6 -13    1.23    0.74   0
   0   6 -13    0.13    0.52   0
   0   6 -13   -0.38    0.76   0
  -1  -6 -13    0.97    0.74   0
   1   6  13    0.72    0.81   0
  -1   6 -13    1.02    0.57   0
  -1   6 -13    2.06    0.74   0
  -2  -6 -13    4.75    0.83   0
  -2   6 -13    5.01    0.82   0
   2   6  13    4.77    0.85   0
  -3   6 -13    0.39    0.75   0
  -3  -6 -13   -0.05    0.77   0
   3   6  13   -0.18    0.77   0
  -4  -6 -13    2.98    0.84   0
  -4   6 -13    1.97    0.79   0
   4   6  13    1.84    1.05   0
  -5   6 -13    0.95    0.82   0
   5   6  13    1.12    0.86   0
  -5  -6 -13    1.18    1.07   0
  -6  -6 -13    1.42    1.19   0
  -6   6 -13    0.98    0.88   0
  -6   7  13    0.40    0.89   0
  -5   7  13    0.79    0.63   0
   5  -7 -13   -0.22    0.63   0
  -4   7  13    1.15    0.85   0
   4  -7 -13    0.22    0.59   0
  -3   7  13    1.51    0.87   0
   3  -7 -13    2.09    0.89   0
   3   7 -13    1.80    1.10   0
   3   7 -13    2.15    1.12   0
   2   7 -13    2.28    0.85   0
   2  -7 -13    1.99    0.86   0
  -2   7  13    2.64    0.84   0
   2   7 -13    1.71    0.85   0
  -1   7  13    1.19    0.82   0
   1   7 -13    1.73    0.82   0
   1  -7 -13    0.99    0.80   0
   1   7 -13    1.28    0.85   0
   0   7  13    1.32    0.86   0
   0   7 -13    0.72    0.82   0
   0  -7 -13    1.31    0.82   0
   0   7 -13    0.53    0.85   0
  -1  -7 -13    0.02    0.60   0
  -1   7 -13   -0.15    0.62   0
  -1   7 -13    0.78    0.83   0
   1   7  13    0.58    0.85   0
  -2  -7 -13    0.98    0.89   0
  -2   7 -13    1.94    0.86   0
  -2   7 -13    2.32    0.87   0
   2   7  13    1.75    0.87   0
  -3  -7 -13    0.62    1.07   0
  -3   7 -13    1.16    0.82   0
   3   7  13    0.20    1.09   0
  -4   7 -13    0.10    0.83   0
  -4  -7 -13    0.09    1.12   0
   4   7  13   -0.26    1.11   0
  -5   7 -13   -0.25    0.97   0
  -5  -7 -13    0.72    1.20   0
   5   7  13    0.38    0.99   0
  -3   8  13    0.22    0.94   0
   3   8 -13    0.97    1.39   0
   3   8 -13   -0.11    1.19   0
  -2   8  13    0.52    0.66   0
   2   8 -13    1.19    1.22   0
   2  -8 -13   -0.05    0.94   0
   2   8 -13    0.68    1.18   0
  -1   8  13    0.58    0.88   0
   1   8 -13    0.14    0.92   0
   1  -8 -13    0.83    0.93   0
   1   8 -13    0.43    1.00   0
   0   8 -13   -0.01    0.91   0
   0   8  13    0.89    0.95   0
   0   8 -13    0.08    0.90   0
   0  -8 -13    0.14    0.96   0
  -1   8 -13    0.63    0.98   0
  -1  -8 -13    0.60    0.69   0
   1   8  13    0.77    1.03   0
  -1   8 -13    0.69    0.97   0
  -2   8 -13    1.25    0.71   0
  -2  -8 -13    1.24    1.02   0
  -2   8 -13    1.09    0.96   0
   2   8  13    2.16    1.01   0
 -10   0  14    0.60    0.93   0
  10   0 -14    0.99    0.88   0
   9   0 -14   -0.81    0.83   0
  -9   0  14    0.08    0.85   0
  -8   0  14    3.87    0.83   0
   8   0 -14    3.65    0.78   0
  -7   0  14    2.62    0.54   0
   7   0 -14    2.72    0.74   0
   6   0 -14    5.35    0.73   0
  -6   0  14    5.16    0.80   0
  -5   0  14   10.69    0.61   0
   5   0 -14   10.28    0.62   0
  -4   0  14   52.88    1.09   0
   4   0 -14   51.15    1.08   0
   3   0 -14    0.20    0.71   0
  -3   0  14    0.54    0.73   0
   2   0 -14   80.33    1.06   0
  -2   0  14   81.60    1.17   0
   1   0 -14   60.67    1.05   0
  -1   0  14   61.36    1.03   0
   0   0  14  141.80    1.39   0
   0   0 -14  140.00    1.40   0
   1   0  14    1.62    0.51   0
  -1   0 -14    2.27    0.51   0
   2   0  14   75.57    0.96   0
  -2   0 -14   80.28    1.08   0
  -3   0 -14    3.54    0.69   0
  -4   0 -14    7.62    0.68   0
  -5   0 -14   13.90    0.79   0
  -5   0 -14   11.69    0.81   0
  -6   0 -14    0.78    0.76   0
  -6   0 -14    1.05    0.73   0
  -7   0 -14   27.26    0.77   0
  -7   0 -14   28.44    0.97   0
  -8   0 -14    0.90    0.80   0
  -8   0 -14   -0.29    0.82   0
  -9   0 -14    0.17    0.62   0
  -9   0 -14    0.52    0.65   0
 -10  -1  14    0.12    1.16   0
 -10   1  14   -0.19    0.95   0
  10  -1 -14    0.51    0.64   0
  10   1 -14    0.05    1.10   0
   9  -1 -14    0.06    0.82   0
  -9  -1  14    0.42    0.82   0
  -9   1  14   -0.18    0.60   0
   9   1 -14    0.47    1.00   0
  -8  -1  14    0.94    0.77   0
  -8   1  14    0.80    0.79   0
   8   1 -14    0.89    0.76   0
   8  -1 -14    1.15    0.79   0
  -7  -1  14    8.47    0.80   0
  -7   1  14    9.88    0.79   0
   7  -1 -14    7.46    0.77   0
   7   1 -14    6.96    0.77   0
   6   1 -14    3.05    0.68   0
   6  -1 -14    3.20    0.71   0
  -6   1  14    3.09    0.75   0
  -6  -1  14    3.51    0.95   0
   5   1 -14   12.50    0.82   0
  -5   1  14   14.53    0.79   0
   5  -1 -14   12.81    0.57   0
  -5  -1  14   13.03    0.87   0
  -4   1  14    5.22    0.72   0
   4   1 -14    4.51    0.69   0
   4  -1 -14    3.79    0.68   0
  -4  -1  14    3.87    0.71   0
  -3   1  14   52.70    1.01   0
   3   1 -14   51.54    1.11   0
   3  -1 -14   50.18    0.99   0
  -3  -1  14   50.10    1.08   0
  -2   1  14   87.02    1.16   0
  -2  -1  14   88.97    1.27   0
   2  -1 -14   85.44    1.16   0
   2   1 -14   87.45    1.29   0
   1  -1 -14    2.87    0.71   0
  -1  -1  14    3.03    0.70   0
  -1   1  14    4.04    0.71   0
   1   1 -14    2.77    0.50   0
   0  -1 -14   11.89    0.78   0
   0  -1  14    0.05    0.60   0
   0   1  14   12.46    0.78   0
   0   1 -14   10.86    0.72   0
   1  -1  14   50.52    0.84   0
   1   1  14   48.27    0.95   0
  -1   1 -14   53.09    0.99   0
  -1  -1 -14   51.57    0.85   0
  -2   1 -14   23.50    0.66   0
   2   1  14   22.99    0.83   0
  -2  -1 -14   21.92    0.83   0
   3   1  14  136.27    1.33   0
  -3  -1 -14  136.25    1.35   0
  -3   1 -14  141.65    1.26   0
  -4   1 -14    2.65    0.67   0
  -4   1 -14    2.77    0.51   0
  -4  -1 -14    2.10    0.77   0
  -5   1 -14  151.90    1.32   0
  -5  -1 -14  156.85    1.40   0
  -5   1 -14  148.92    1.34   0
  -6  -1 -14    9.82    0.81   0
  -6   1 -14    9.88    0.75   0
  -6  -1 -14    9.45    0.62   0
  -6   1 -14   10.27    0.79   0
  -7  -1 -14    2.03    0.75   0
  -7   1 -14    1.21    0.74   0
  -7   1 -14    0.68    0.77   0
  -7  -1 -14    1.54    0.81   0
  -8   1 -14    1.08    0.81   0
  -8   1 -14    1.32    0.82   0
  -8  -1 -14    0.46    0.83   0
  -8  -1 -14    1.92    0.85   0
  -9  -1 -14    0.40    0.88   0
  -9   1 -14    0.20    0.91   0
  -9  -1 -14    0.01    0.98   0
  -9   1 -14    0.16    0.89   0
 -10   2  14    0.39    0.92   0
  10  -2 -14   -0.16    0.91   0
 -10  -2  14    0.22    1.58   0
   9  -2 -14    0.54    0.81   0
  -9   2  14   -0.20    0.56   0
  -9  -2  14    0.08    1.07   0
   9   2 -14    0.06    1.05   0
  -8   2  14    3.52    0.78   0
   8   2 -14    2.72    0.98   0
   8  -2 -14    2.62    0.82   0
  -8  -2  14    4.48    1.07   0
  -7   2  14    4.17    0.74   0
   7  -2 -14    2.72    0.54   0
   7   2 -14    3.57    0.78   0
  -7  -2  14    4.43    0.96   0
   6   2 -14    3.20    0.90   0
   6  -2 -14    2.96    0.72   0
  -6   2  14    2.98    0.72   0
  -6  -2  14    3.26    0.98   0
   5  -2 -14    2.28    0.50   0
  -5   2  14    1.48    0.70   0
   5   2 -14    2.48    0.89   0
  -5  -2  14    2.31    0.76   0
  -4   2  14    4.68    0.72   0
   4   2 -14    5.71    0.76   0
  -4  -2  14    5.31    0.78   0
   4  -2 -14    6.03    0.68   0
   3   2 -14    8.65    0.74   0
  -3   2  14    8.58    0.71   0
  -3  -2  14    8.52    0.77   0
   3  -2 -14    7.17    0.54   0
   2  -2 -14   74.68    0.98   0
   2   2 -14   81.97    1.27   0
  -2  -2  14   81.11    1.27   0
  -2   2  14   79.88    1.10   0
  -1   2  14   18.08    0.82   0
  -1  -2  14   19.20    0.70   0
   1  -2 -14   17.88    0.63   0
   1   2 -14   19.09    0.89   0
   0  -2 -14   93.04    1.14   0
   0   2 -14   96.11    1.21   0
   0   2  14   91.48    1.14   0
  -1  -2 -14   43.30    0.98   0
  -1   2 -14   48.08    0.90   0
   1   2  14   45.16    0.95   0
  -2  -2 -14   23.95    0.88   0
   2   2  14   22.65    0.84   0
  -2   2 -14   20.83    0.79   0
  -3   2 -14   37.34    0.84   0
  -3  -2 -14   39.28    0.95   0
  -3   2 -14   37.09    0.86   0
   3   2  14   36.60    0.78   0
   4   2  14   16.10    0.64   0
  -4  -2 -14   17.83    0.87   0
  -4   2 -14    8.62    0.69   0
  -4   2 -14   17.61    0.74   0
  -5   2 -14   60.61    0.98   0
  -5   2 -14   62.18    0.86   0
  -5  -2 -14   61.02    1.11   0
  -6   2 -14    1.31    0.52   0
  -6   2 -14    2.21    0.71   0
  -6  -2 -14    1.17    0.80   0
  -7   2 -14    1.04    0.73   0
  -7   2 -14    0.96    0.72   0
  -7  -2 -14    1.63    0.76   0
  -7  -2 -14    1.17    0.80   0
  -8   2 -14    1.49    0.83   0
  -8   2 -14    1.06    0.81   0
  -8  -2 -14    1.31    0.82   0
  -8  -2 -14    1.29    0.94   0
  -9  -2 -14    0.27    0.90   0
  -9   2 -14    0.88    0.87   0
  -9   2 -14   -0.36    0.89   0
  -9  -2 -14    0.84    0.97   0
 -10   3  14   -0.24    0.99   0
  10  -3 -14    0.87    0.97   0
   9  -3 -14   -0.35    0.63   0
  -9   3  14   -0.05    0.90   0
  -8   3  14    4.00    0.82   0
   8  -3 -14    2.58    0.80   0
  -7   3  14    0.44    0.74   0
   7   3 -14    1.08    1.65   0
   7  -3 -14    0.71    0.73   0
   6   3 -14    0.33    0.87   0
   6  -3 -14   -0.19    0.71   0
  -6   3  14    0.28    0.53   0
   5  -3 -14   24.97    0.83   0
  -5   3  14   25.46    0.81   0
   5   3 -14   22.41    1.22   0
   4   3 -14    0.38    0.70   0
  -4   3  14   -0.27    0.68   0
   4  -3 -14    0.32    0.48   0
   3   3 -14   73.56    1.43   0
  -3   3  14   69.50    0.90   0
   3  -3 -14   70.33    0.93   0
  -2   3  14   14.00    0.78   0
   2  -3 -14   12.41    0.75   0
   2   3 -14   15.66    0.81   0
  -1   3  14    9.70    0.53   0
   1  -3 -14    9.16    0.51   0
   1   3 -14    9.80    0.81   0
   0   3 -14    3.95    0.51   0
   0  -3 -14    3.23    0.69   0
   0   3 -14    4.85    0.75   0
   0   3  14    3.79    0.73   0
  -1  -3 -14   24.76    0.88   0
  -1   3 -14   25.00    0.82   0
  -1   3 -14   23.78    0.65   0
   1   3  14   25.51    0.86   0
  -2  -3 -14    5.35    0.77   0
   2   3  14    5.29    0.57   0
  -2   3 -14    5.26    0.47   0
  -2   3 -14    6.24    0.67   0
  -3  -3 -14   13.35    0.83   0
  -3   3 -14   12.61    0.55   0
  -3   3 -14   13.01    0.73   0
   3   3  14   13.49    0.79   0
  -4  -3 -14   12.31    0.83   0
   4   3  14   13.17    0.79   0
  -4   3 -14   13.10    0.57   0
  -4   3 -14   11.87    0.57   0
  -5  -3 -14    0.18    0.53   0
  -5   3 -14   -0.33    0.50   0
  -5   3 -14    0.99    0.69   0
  -6  -3 -14    0.30    0.80   0
  -6   3 -14    0.48    0.49   0
  -6   3 -14   -0.08    0.50   0
  -7   3 -14   -0.15    0.53   0
  -7  -3 -14    0.64    0.91   0
  -7  -3 -14    0.10    0.94   0
  -7   3 -14    0.97    0.53   0
  -8   3 -14    1.01    0.81   0
  -8  -3 -14    0.04    0.93   0
  -8   3 -14   -0.33    0.88   0
  -8  -3 -14    0.01    1.04   0
  -9  -3 -14    0.08    1.04   0
  -9  -3 -14   -0.50    1.21   0
  -9   3 -14    0.06    0.64   0
  -9   3 -14    0.24    0.94   0
   9  -4 -14   -0.24    0.89   0
  -9   4  14    0.40    0.90   0
  -8   4  14    1.36    0.84   0
   8  -4 -14    0.95    0.85   0
  -7   4  14    0.13    0.76   0
   7  -4 -14    0.80    0.56   0
  -6   4  14    2.12    0.51   0
   6  -4 -14    2.65    0.53   0
   5  -4 -14   10.65    0.63   0
  -5   4  14   12.52    0.78   0
   5   4 -14   11.53    1.34   0
   5   4 -14   11.11    1.40   0
   4  -4 -14    0.55    0.68   0
   4   4 -14    0.51    0.89   0
   4   4 -14    0.62    0.95   0
  -4   4  14    1.13    0.68   0
  -3   4  14   54.04    0.82   0
   3   4 -14   55.84    1.21   0
   3   4 -14   58.58    1.35   0
   3  -4 -14   53.84    0.95   0
  -2   4  14   18.90    0.81   0
   2   4 -14   18.32    0.89   0
   2   4 -14   19.04    0.90   0
   2  -4 -14   18.84    0.78   0
  -1   4  14   11.70    0.78   0
   1  -4 -14   11.72    0.59   0
   1   4 -14   11.18    0.75   0
   1   4 -14   12.30    0.79   0
   0   4  14   35.43    0.90   0
   0   4 -14   35.77    0.91   0
   0   4 -14   37.17    0.92   0
   0  -4 -14   34.18    0.92   0
  -1  -4 -14   10.85    0.79   0
  -1   4 -14   10.54    0.77   0
   1   4  14   10.90    0.80   0
  -1   4 -14   10.00    0.73   0
  -2  -4 -14    0.29    0.52   0
  -2   4 -14    0.38    0.70   0
  -2   4 -14    0.40    0.68   0
   2   4  14    1.11    0.72   0
  -3  -4 -14    2.83    0.76   0
  -3   4 -14    2.40    0.48   0
   3   4  14    2.09    0.77   0
  -3   4 -14    2.37    0.67   0
  -4   4 -14   -0.10    0.43   0
  -4  -4 -14   13.12    0.85   0
  -4   4 -14   13.77    0.75   0
   4   4  14   14.17    0.82   0
  -5   4 -14   -0.03    0.49   0
  -5  -4 -14   -0.20    0.82   0
  -5   4 -14    1.58    0.72   0
   5   4  14    0.78    0.77   0
  -6  -4 -14    3.62    0.87   0
  -6   4 -14    4.80    0.77   0
  -6   4 -14    3.97    0.76   0
  -7  -4 -14    0.21    1.10   0
  -7   4 -14    0.44    0.82   0
  -7   4 -14    0.09    0.58   0
  -7  -4 -14    0.34    0.85   0
  -8  -4 -14   -0.13    0.98   0
  -8   4 -14   -0.52    0.64   0
  -8  -4 -14    0.30    1.14   0
  -8   4 -14    0.95    0.90   0
  -8   5  14    0.87    0.85   0
   8  -5 -14    1.38    0.88   0
  -7   5  14    1.25    0.82   0
   7  -5 -14    1.17    0.82   0
  -6   5  14    0.20    0.54   0
   6  -5 -14    0.99    0.76   0
  -5   5  14    0.75    0.72   0
   5  -5 -14   -0.20    0.72   0
   4   5 -14    0.60    0.93   0
   4  -5 -14    1.00    0.52   0
  -4   5  14    1.80    0.70   0
   4   5 -14    1.23    1.01   0
   3  -5 -14    0.75    0.69   0
  -3   5  14    0.82    0.69   0
   3   5 -14    0.87    0.93   0
   3   5 -14    0.90    0.89   0
   2  -5 -14    5.39    0.70   0
   2   5 -14    4.83    0.75   0
  -2   5  14    4.61    0.73   0
   2   5 -14    4.44    0.78   0
  -1   5  14   47.14    0.99   0
   1   5 -14   41.49    0.97   0
   1  -5 -14   46.31    0.95   0
   1   5 -14   48.65    1.05   0
   0   5  14   35.33    0.94   0
   0   5 -14   25.97    0.85   0
   0   5 -14    8.63    0.75   0
   0  -5 -14   36.35    0.91   0
  -1   5 -14    9.99    0.76   0
  -1   5 -14   11.05    0.80   0
  -1  -5 -14   10.74    0.82   0
   1   5  14   10.35    0.83   0
  -2   5 -14    1.48    0.48   0
  -2   5 -14    0.83    0.72   0
   2   5  14    1.17    0.55   0
  -2  -5 -14    1.20    0.75   0
  -3  -5 -14    1.93    0.74   0
  -3   5 -14    2.46    0.72   0
  -3   5 -14    2.90    0.79   0
   3   5  14    2.51    0.75   0
  -4   5 -14    0.43    0.49   0
   4   5  14    0.10    0.81   0
  -4  -5 -14    0.48    0.81   0
  -4   5 -14    1.18    0.74   0
  -5   5 -14    1.47    0.55   0
   5   5  14    1.86    0.82   0
  -5  -5 -14    1.82    0.83   0
  -5   5 -14    1.38    0.76   0
  -6  -5 -14   -0.26    0.92   0
  -6   5 -14    0.25    0.82   0
  -6   5 -14   -0.27    0.58   0
  -7   5 -14   -0.26    0.89   0
  -7  -5 -14    0.16    0.95   0
  -7   5 -14   -0.15    0.86   0
  -7  -5 -14    0.05    0.95   0
  -7   6  14    0.22    0.88   0
   7  -6 -14    1.30    0.88   0
  -6   6  14    0.64    0.59   0
   6  -6 -14    0.11    0.59   0
  -5   6  14   -0.22    0.55   0
   5  -6 -14    0.24    0.54   0
   4   6 -14    0.70    1.36   0
  -4   6  14    0.73    0.52   0
   4  -6 -14    0.49    0.78   0
   4   6 -14    0.76    1.28   0
  -3   6  14    1.75    0.57   0
   3   6 -14    1.94    0.96   0
   3  -6 -14    2.41    0.56   0
   3   6 -14    2.11    0.81   0
  -2   6  14    3.52    0.75   0
   2  -6 -14    4.69    0.77   0
   2   6 -14    3.69    0.80   0
   2   6 -14    4.06    1.01   0
  -1   6  14    2.69    0.74   0
   1  -6 -14    2.49    0.77   0
   1   6 -14    1.97    0.81   0
   1   6 -14    2.80    0.76   0
   0   6  14    0.67    0.59   0
   0  -6 -14    0.76    0.78   0
   0   6 -14    1.38    0.72   0
   0   6 -14    0.89    0.53   0
  -1  -6 -14    1.23    0.55   0
  -1   6 -14    1.51    0.76   0
  -1   6 -14    0.63    0.76   0
   1   6  14    1.30    0.79   0
  -2   6 -14    0.43    0.76   0
  -2   6 -14   -0.01    0.53   0
   2   6  14    0.07    0.80   0
  -2  -6 -14    0.44    0.81   0
  -3   6 -14    0.33    0.60   0
  -3   6 -14    1.20    0.77   0
   3   6  14    0.80    0.85   0
  -3  -6 -14    0.38    0.86   0
   4   6  14    0.44    0.84   0
  -4  -6 -14    0.63    0.84   0
  -4   6 -14    1.33    0.80   0
  -5   6 -14    1.61    0.86   0
   5   6  14    1.53    0.91   0
  -5  -6 -14    3.03    1.13   0
  -6   6 -14    0.81    0.90   0
  -6   6 -14    1.06    0.68   0
  -6  -6 -14    0.82    1.15   0
  -5   7  14    0.75    0.89   0
   5  -7 -14    0.63    0.63   0
  -4   7  14   -0.05    0.87   0
   4  -7 -14    0.02    0.87   0
  -3   7  14    0.17    0.84   0
   3  -7 -14    0.77    0.63   0
   3   7 -14    0.72    1.11   0
   3   7 -14    1.07    1.07   0
   2   7 -14    0.38    1.04   0
  -2   7  14    0.51    0.87   0
   2  -7 -14    0.55    0.85   0
   2   7 -14    1.02    1.02   0
  -1   7  14    0.77    0.84   0
   1   7 -14    0.45    0.83   0
   1  -7 -14    0.22    0.58   0
   1   7 -14    0.82    0.84   0
   0   7  14    0.81    0.85   0
   0  -7 -14    0.88    0.84   0
   0   7 -14    0.53    0.85   0
   0   7 -14    0.44    0.77   0
  -1  -7 -14   -0.23    0.83   0
  -1   7 -14    0.05    0.83   0
  -1   7 -14    0.52    0.62   0
   1   7  14    0.72    0.88   0
  -2   7 -14    0.83    0.87   0
  -2  -7 -14    0.87    0.89   0
  -2   7 -14    0.62    0.63   0
   2   7  14    0.61    0.90   0
  -3  -7 -14    0.95    1.07   0
  -3   7 -14    0.92    0.89   0
  -3   7 -14    0.99    0.64   0
   3   7  14    0.27    0.89   0
  -4  -7 -14    0.24    0.96   0
  -4   7 -14   -0.07    0.64   0
  -4   7 -14    1.12    0.94   0
   4   7  14    0.01    0.97   0
  -2   8  14    0.28    0.96   0
   2  -8 -14    0.32    0.66   0
   2   8 -14    0.02    0.99   0
   2   8 -14    0.38    0.96   0
  -1   8  14   -0.14    0.65   0
   1   8 -14    0.03    1.15   0
   1  -8 -14    0.61    0.99   0
   1   8 -14    0.35    0.99   0
   0   8  14    1.89    0.95   0
   0   8 -14    0.66    0.95   0
   0  -8 -14    0.32    0.70   0
   0   8 -14    0.20    0.95   0
  -1   8 -14   -0.19    0.98   0
  -1  -8 -14    0.62    0.97   0
  -1   8 -14    0.23    0.96   0
   1   8  14    0.53    1.01   0
  10   1 -15    0.08    0.93   0
 -10   1  15   -0.45    0.96   0
  10  -1 -15    0.93    0.91   0
 -10  -1  15    0.21    0.94   0
  -9  -1  15    0.43    1.04   0
  -9   1  15    0.87    0.80   0
   9   1 -15   -0.19    0.81   0
   9  -1 -15    0.66    0.80   0
  -8  -1  15    6.41    1.04   0
  -8   1  15    7.60    0.85   0
   8  -1 -15    6.84    0.81   0
   8   1 -15    6.25    0.84   0
  -7   1  15   -0.16    0.81   0
   7   1 -15    0.90    0.72   0
   7  -1 -15    0.66    0.70   0
  -7  -1  15   -0.05    0.80   0
   6  -1 -15    1.03    0.68   0
  -6   1  15    1.34    0.48   0
  -6  -1  15    0.78    0.78   0
   6   1 -15    1.21    0.71   0
  -5   1  15    8.39    0.80   0
   5   1 -15    7.74    0.77   0
   5  -1 -15    7.68    0.55   0
  -5  -1  15    8.88    0.79   0
  -4   1  15    0.14    0.71   0
   4  -1 -15    0.18    0.49   0
   4   1 -15    0.10    0.68   0
  -4  -1  15   -0.06    0.68   0
  -3   1  15   48.21    0.86   0
   3  -1 -15   47.44    0.87   0
   3   1 -15   48.23    0.95   0
  -3  -1  15   48.22    1.14   0
   2   1 -15   50.74    1.07   0
   2  -1 -15   47.82    0.97   0
  -2  -1  15   51.50    1.07   0
  -2   1  15   52.37    0.96   0
   1  -1 -15   15.75    0.65   0
  -1  -1  15   15.72    0.65   0
  -1   1  15   16.47    0.81   0
   1   1 -15   16.81    0.66   0
   0  -1 -15   17.70    0.82   0
   0  -1  15   -0.11    0.60   0
   0   1  15   18.63    0.82   0
   0   1 -15   17.85    0.78   0
  -1  -1 -15   13.44    0.76   0
   1  -1  15   12.16    0.75   0
   1   1  15   12.43    0.74   0
  -1   1 -15   13.95    0.76   0
  -2   1 -15   35.81    0.72   0
   2   1  15   33.48    0.92   0
  -2  -1 -15   35.31    0.95   0
   3   1  15    1.65    0.72   0
  -3   1 -15    1.88    0.68   0
  -3  -1 -15    1.84    0.69   0
  -4   1 -15   50.19    0.94   0
  -4   1 -15   51.25    0.81   0
  -4  -1 -15   52.62    1.02   0
  -5   1 -15   11.29    0.75   0
  -5   1 -15   10.31    0.78   0
  -5  -1 -15   10.49    0.57   0
  -6   1 -15   10.74    0.77   0
  -6   1 -15   10.21    0.77   0
  -6  -1 -15    9.68    0.79   0
  -6  -1 -15   10.73    0.86   0
  -7  -1 -15    0.05    0.76   0
  -7   1 -15    0.72    0.76   0
  -7   1 -15   -0.18    0.52   0
  -7  -1 -15   -0.38    0.79   0
  -8   1 -15    0.63    0.81   0
  -8   1 -15   -0.08    0.85   0
  -8  -1 -15    0.06    0.85   0
  -8  -1 -15    0.27    0.86   0
  -9  -1 -15    1.53    0.92   0
  -9   1 -15    0.41    0.94   0
  -9  -1 -15    0.47    0.97   0
  -9   1 -15    1.26    0.93   0
  10  -2 -15   -0.08    0.62   0
 -10   2  15    0.21    0.97   0
 -10  -2  15    0.43    1.57   0
   9   2 -15    0.99    1.06   0
  -9   2  15    1.94    0.87   0
  -9  -2  15    1.00    1.12   0
   9  -2 -15    0.56    0.83   0
   8   2 -15    1.05    1.00   0
  -8   2  15    1.20    0.80   0
   8  -2 -15    1.32    0.52   0
  -8  -2  15    1.38    1.07   0
  -7   2  15   13.26    0.82   0
   7  -2 -15   11.99    0.83   0
   7   2 -15   11.46    0.90   0
  -7  -2  15   12.25    0.92   0
   6   2 -15    0.10    0.83   0
   6  -2 -15   -0.35    0.69   0
  -6   2  15   -0.24    0.72   0
  -6  -2  15    0.11    0.73   0
  -5   2  15   19.65    0.83   0
   5   2 -15   20.25    1.06   0
  -5  -2  15   21.19    0.96   0
   5  -2 -15   19.96    0.82   0
  -4   2  15    0.82    0.68   0
   4   2 -15    0.80    0.86   0
  -4  -2  15    0.34    0.72   0
   4  -2 -15   -0.76    0.42   0
   3   2 -15    0.82    0.69   0
  -3   2  15    0.82    0.67   0
   3  -2 -15    0.71    0.62   0
  -3  -2  15    1.84    0.67   0
  -2   2  15    0.27    0.48   0
  -2  -2  15    0.51    0.72   0
   2  -2 -15    0.82    0.67   0
   2   2 -15    1.05    0.78   0
   1   2 -15    6.42    0.81   0
   1  -2 -15    4.74    0.51   0
  -1  -2  15    6.33    0.79   0
  -1   2  15    5.57    0.72   0
   0  -2 -15   24.00    0.66   0
   0   2 -15   26.37    0.89   0
   0   2  15   24.81    0.81   0
  -1  -2 -15    0.89    0.68   0
  -1   2 -15    1.02    0.64   0
   1   2  15    1.19    0.69   0
  -2  -2 -15   10.45    0.80   0
  -2   2 -15   10.53    0.71   0
   2   2  15    9.23    0.74   0
  -3  -2 -15    3.63    0.78   0
  -3   2 -15    2.53    0.66   0
   3   2  15    2.74    0.72   0
  -3   2 -15    3.09    0.69   0
   4   2  15   36.28    0.92   0
  -4   2 -15   36.67    0.72   0
  -4  -2 -15   37.46    0.81   0
  -4   2 -15   37.49    0.87   0
  -5   2 -15   64.15    0.95   0
  -5   2 -15   61.42    0.85   0
  -5  -2 -15   63.59    1.14   0
  -6   2 -15   -0.10    0.50   0
  -6   2 -15    1.15    0.77   0
  -6  -2 -15   -0.35    0.78   0
  -7  -2 -15    0.32    0.78   0
  -7   2 -15   -0.09    0.76   0
  -7  -2 -15    0.44    0.77   0
  -7   2 -15   -0.46    0.79   0
  -8   2 -15   -0.49    0.79   0
  -8   2 -15   -0.14    0.80   0
  -8  -2 -15    0.46    0.86   0
  -8  -2 -15    1.14    0.91   0
  -9  -2 -15   -0.06    1.01   0
  -9  -2 -15    0.29    0.93   0
  -9   2 -15    0.57    0.90   0
  -9   2 -15    0.67    0.95   0
  -9   3  15   -0.24    0.65   0
   9  -3 -15    0.75    0.91   0
  -8   3  15    0.92    0.83   0
   8  -3 -15    0.27    0.81   0
   7   3 -15    0.01    1.20   0
  -7   3  15    0.62    0.76   0
   7  -3 -15   -0.30    0.77   0
   6   3 -15    1.07    0.89   0
   6  -3 -15    1.38    0.70   0
  -6   3  15    1.81    0.71   0
   5  -3 -15    5.82    0.77   0
  -5   3  15    6.07    0.71   0
   5   3 -15    5.38    0.95   0
  -4   3  15    4.37    0.53   0
   4   3 -15    5.24    0.75   0
   4  -3 -15    4.47    0.71   0
   3   3 -15   10.29    0.83   0
  -3   3  15    9.55    0.75   0
   3  -3 -15    9.83    0.73   0
  -2   3  15  116.26    1.25   0
   2  -3 -15  108.24    1.09   0
   2   3 -15  120.74    1.43   0
  -1   3  15   -0.05    0.69   0
   1  -3 -15   -0.25    0.65   0
   1   3 -15    0.24    0.75   0
   0  -3 -15   19.86    0.80   0
   0   3 -15   20.30    0.85   0
   0   3  15   18.25    0.80   0
  -1  -3 -15    2.44    0.50   0
  -1   3 -15    1.80    0.63   0
   1   3  15    2.04    0.49   0
  -1   3 -15    1.88    0.48   0
  -2   3 -15   24.12    0.78   0
  -2  -3 -15   26.13    0.70   0
  -2   3 -15   24.92    0.81   0
   2   3  15   26.26    0.89   0
  -3  -3 -15   47.57    1.01   0
  -3   3 -15   49.14    0.89   0
  -3   3 -15   50.51    0.78   0
   3   3  15   46.14    1.01   0
  -4  -3 -15    1.92    0.77   0
   4   3  15    2.36    0.73   0
  -4   3 -15    2.00    0.66   0
  -4   3 -15    2.38    0.64   0
  -5  -3 -15   -0.04    0.74   0
  -5   3 -15   -0.37    0.50   0
  -5   3 -15    0.07    0.70   0
  -6  -3 -15    6.32    0.84   0
  -6   3 -15    0.18    0.46   0
  -6   3 -15    5.18    0.76   0
  -7   3 -15   -0.02    0.54   0
  -7  -3 -15    0.67    0.85   0
  -7   3 -15    0.48    0.55   0
  -7  -3 -15    0.16    0.83   0
  -8  -3 -15   -0.03    0.90   0
  -8  -3 -15    0.36    0.96   0
  -8   3 -15    0.75    0.84   0
  -8   3 -15   -0.61    0.87   0
   9  -4 -15    0.86    0.67   0
  -9   4  15    1.00    0.92   0
  -8   4  15    0.64    0.85   0
   8  -4 -15    1.34    0.84   0
  -7   4  15    0.17    0.76   0
   7  -4 -15    0.69    0.78   0
  -6   4  15    0.23    0.69   0
   6  -4 -15    0.63    0.70   0
   5   4 -15    4.19    1.08   0
   5  -4 -15    4.66    0.74   0
  -5   4  15    4.34    0.75   0
   5   4 -15    4.08    1.09   0
   4  -4 -15    5.32    0.55   0
   4   4 -15    4.45    0.81   0
  -4   4  15    5.98    0.52   0
   4   4 -15    6.06    0.95   0
  -3   4  15   15.93    0.77   0
   3   4 -15   16.79    0.87   0
   3  -4 -15   14.11    0.59   0
   3   4 -15   16.24    1.07   0
  -2   4  15    5.01    0.71   0
   2   4 -15    5.56    0.80   0
   2  -4 -15    5.47    0.71   0
   2   4 -15    5.59    0.76   0
  -1   4  15   26.28    0.69   0
   1   4 -15   30.04    0.93   0
   1  -4 -15   29.87    0.83   0
   1   4 -15   28.76    0.89   0
   0   4 -15   29.39    0.87   0
   0  -4 -15   29.26    0.88   0
   0   4 -15   30.36    0.74   0
   0   4  15   29.14    0.90   0
  -1   4 -15   16.93    0.62   0
  -1  -4 -15   16.77    0.81   0
  -1   4 -15   15.95    0.65   0
   1   4  15   16.54    0.81   0
   2   4  15    1.49    0.73   0
  -2  -4 -15    1.10    0.55   0
  -2   4 -15    1.05    0.70   0
  -2   4 -15    1.26    0.69   0
  -3  -4 -15    1.47    0.77   0
  -3   4 -15    2.78    0.69   0
  -3   4 -15    0.95    0.64   0
   3   4  15    1.45    0.73   0
  -4  -4 -15    0.64    0.78   0
  -4   4 -15    0.56    0.68   0
  -4   4 -15    0.54    0.70   0
   4   4  15    0.40    0.70   0
  -5   4 -15    2.29    0.52   0
  -5  -4 -15    3.83    0.85   0
   5   4  15    2.56    0.81   0
  -5   4 -15    1.95    0.74   0
  -6   4 -15    2.31    0.76   0
  -6  -4 -15    2.58    0.87   0
  -6   4 -15    2.37    0.77   0
  -7  -4 -15    2.45    0.90   0
  -7  -4 -15    1.03    0.92   0
  -7   4 -15    2.44    0.83   0
  -7   4 -15    1.59    0.61   0
  -8  -4 -15   -0.21    1.15   0
  -8  -4 -15    0.22    1.24   0
  -8   4 -15   -0.12    0.64   0
  -8   4 -15    0.46    0.92   0
  -8   5  15    0.78    0.91   0
   8  -5 -15   -0.29    0.90   0
   7  -5 -15    0.43    0.59   0
  -7   5  15    1.16    0.80   0
  -6   5  15    2.23    0.55   0
   6  -5 -15    1.32    0.78   0
  -5   5  15    1.26    0.77   0
   5  -5 -15    0.90    0.53   0
   4   5 -15    6.14    1.18   0
   4  -5 -15    6.78    0.74   0
  -4   5  15    6.52    0.76   0
   4   5 -15    5.84    1.02   0
   3  -5 -15    7.27    0.75   0
   3   5 -15    7.25    0.79   0
  -3   5  15    6.66    0.75   0
   3   5 -15    6.76    0.83   0
  -2   5  15   31.42    0.88   0
   2   5 -15   16.20    0.83   0
   2   5 -15   30.13    1.00   0
   2  -5 -15   26.94    0.70   0
  -1   5  15    0.45    0.72   0
   1   5 -15    0.59    0.73   0
   1   5 -15   -0.05    0.76   0
   1  -5 -15    0.17    0.51   0
   0   5  15    4.14    0.78   0
   0   5 -15    3.52    0.54   0
   0   5 -15    3.32    0.76   0
   0  -5 -15    3.33    0.74   0
  -1   5 -15   -0.15    0.45   0
  -1   5 -15    1.28    0.76   0
  -1  -5 -15    0.98    0.76   0
   1   5  15    0.43    0.54   0
  -2   5 -15    1.27    0.73   0
  -2   5 -15    1.11    0.54   0
  -2  -5 -15    0.77    0.78   0
   2   5  15    0.63    0.80   0
  -3   5 -15    1.12    0.73   0
  -3   5 -15    1.45    0.53   0
  -3  -5 -15    1.01    0.76   0
   3   5  15    0.88    0.78   0
  -4   5 -15    2.96    0.56   0
  -4  -5 -15    3.70    0.83   0
   4   5  15    4.13    0.82   0
  -4   5 -15    4.27    0.77   0
  -5   5 -15   -0.02    0.56   0
   5   5  15    0.21    0.82   0
  -5  -5 -15   -0.16    0.83   0
  -5   5 -15    0.39    0.55   0
  -6   5 -15    6.41    0.85   0
  -6   5 -15    5.93    0.86   0
  -6  -5 -15    5.69    1.16   0
  -7  -5 -15   -0.42    1.15   0
  -7   5 -15    0.83    0.90   0
  -7   5 -15    0.86    0.90   0
  -7  -5 -15    0.56    1.18   0
  -7   6  15    1.27    0.65   0
   7  -6 -15    0.59    0.92   0
  -6   6  15    0.36    0.57   0
   6  -6 -15   -0.07    0.85   0
  -5   6  15   -0.47    0.56   0
   5  -6 -15   -0.20    0.81   0
   4   6 -15    4.13    1.24   0
   4   6 -15    3.19    1.32   0
  -4   6  15    3.18    0.80   0
   4  -6 -15    2.95    0.56   0
  -3   6  15    1.39    0.52   0
   3  -6 -15    1.30    0.76   0
   3   6 -15    2.43    0.98   0
   3   6 -15    1.55    1.02   0
   2  -6 -15    0.69    0.55   0
  -2   6  15    1.45    0.76   0
   2   6 -15    2.47    0.78   0
   2   6 -15    1.37    0.80   0
   1  -6 -15    4.82    0.57   0
  -1   6  15    6.00    0.79   0
   1   6 -15    5.46    0.80   0
   1   6 -15    4.25    0.80   0
   0  -6 -15   -0.47    0.55   0
   0   6  15   -0.25    0.56   0
   0   6 -15    0.64    0.53   0
   0   6 -15    0.71    0.77   0
  -1   6 -15   10.12    0.65   0
  -1   6 -15   10.00    0.65   0
   1   6  15    8.95    0.69   0
  -1  -6 -15   10.86    0.82   0
  -2   6 -15    0.08    0.76   0
  -2   6 -15    0.40    0.78   0
   2   6  15    0.03    0.80   0
  -2  -6 -15    0.52    0.81   0
  -3   6 -15    4.95    0.82   0
   3   6  15    6.20    0.86   0
  -3   6 -15    5.75    0.82   0
  -3  -6 -15    5.10    0.87   0
  -4   6 -15    0.26    0.85   0
   4   6  15    0.44    0.82   0
  -4   6 -15   -0.39    0.87   0
  -4  -6 -15    0.15    0.89   0
  -5   6 -15    0.85    0.86   0
  -5   6 -15   -0.26    0.62   0
  -5  -6 -15    0.24    1.10   0
   5   6  15    0.03    0.88   0
  -6   6 -15    0.02    0.89   0
  -6   6 -15   -0.21    0.62   0
  -6  -6 -15    0.12    0.98   0
  -5   7  15    0.97    0.94   0
   5  -7 -15   -0.17    0.92   0
  -4   7  15    0.23    0.89   0
   4  -7 -15    1.59    0.89   0
  -3   7  15    1.22    0.88   0
   3  -7 -15    0.75    0.85   0
   3   7 -15    0.38    1.12   0
   3   7 -15    0.63    0.90   0
  -2   7  15    0.62    0.85   0
   2   7 -15    0.30    0.82   0
   2  -7 -15    0.19    0.59   0
   2   7 -15   -0.26    0.83   0
  -1   7  15    0.09    0.60   0
   1   7 -15    0.57    0.83   0
   1  -7 -15   -0.05    0.85   0
   1   7 -15   -0.28    0.84   0
   0   7  15   10.69    0.96   0
   0  -7 -15   10.27    0.97   0
   0   7 -15    8.76    0.96   0
   0   7 -15    7.43    0.97   0
  -1  -7 -15    4.36    0.89   0
  -1   7 -15    4.15    0.91   0
  -1   7 -15    4.82    0.90   0
   1   7  15    4.13    0.93   0
  -2  -7 -15    4.99    0.92   0
  -2   7 -15    5.62    0.89   0
  -2   7 -15    5.33    0.89   0
   2   7  15    3.31    0.98   0
  -3  -7 -15    2.37    0.94   0
  -3   7 -15    2.47    0.63   0
  -3   7 -15    1.93    0.70   0
   3   7  15    2.78    0.94   0
  -4  -7 -15    0.68    0.98   0
   4   7  15    0.68    0.97   0
  -4   7 -15    0.36    0.69   0
  -4   7 -15    1.02    0.95   0
  -2   8  15    0.64    0.96   0
   2   8 -15    0.90    1.24   0
   2   8 -15    0.18    0.99   0
   1   8 -15    0.08    0.95   0
  -1   8  15    0.42    1.01   0
   1   8 -15   -0.34    0.93   0
   1  -8 -15   -0.06    0.97   0
   0   8  15    0.13    1.03   0
   0   8 -15    0.08    0.98   0
   0  -8 -15    0.24    0.99   0
   0   8 -15    0.52    1.01   0
   1   8  15    0.93    1.00   0
 -10   0  16    1.07    0.96   0
  10   0 -16    1.19    0.93   0
  -9   0  16    1.15    0.83   0
   9   0 -16    0.40    0.84   0
  -8   0  16    0.25    0.78   0
   8   0 -16    0.25    0.77   0
  -7   0  16    2.82    0.74   0
   7   0 -16    2.12    0.77   0
  -6   0  16    1.79    0.70   0
   6   0 -16    1.58    0.50   0
  -5   0  16   39.56    0.97   0
   5   0 -16   37.79    0.83   0
   4   0 -16   33.90    0.95   0
  -4   0  16   36.41    0.99   0
   3   0 -16   11.14    0.80   0
  -3   0  16   10.19    0.64   0
   2   0 -16   34.75    0.78   0
  -2   0  16   39.12    0.94   0
   1   0 -16    1.97    0.68   0
  -1   0  16    1.85    0.68   0
   0   0  16   60.63    0.91   0
   0   0 -16   63.10    1.03   0
   1   0  16    7.26    0.72   0
  -1   0 -16    7.98    0.74   0
   2   0  16   37.45    0.84   0
  -2   0 -16   35.85    0.73   0
  -3   0 -16  137.31    1.16   0
  -4   0 -16  175.08    1.30   0
  -5   0 -16   -0.09    0.73   0
  -6   0 -16    2.63    0.69   0
  -6   0 -16    1.70    0.72   0
  -7   0 -16    0.72    0.51   0
  -7   0 -16    1.49    0.78   0
  -8   0 -16    0.11    0.84   0
  -8   0 -16    0.64    0.63   0
  -9   0 -16    2.20    0.96   0
  -9   0 -16    1.84    0.95   0
 -10   1  16    0.34    0.95   0
  10  -1 -16    0.54    0.91   0
  10   1 -16   -0.17    1.14   0
 -10  -1  16    0.27    1.18   0
   9  -1 -16    0.25    0.86   0
   9   1 -16    0.37    0.83   0
  -9   1  16    1.53    0.85   0
  -9  -1  16    0.59    0.85   0
  -8   1  16    0.31    0.79   0
   8  -1 -16   -0.19    0.79   0
   8   1 -16    0.13    0.93   0
  -8  -1  16    0.72    0.80   0
  -7   1  16    0.04    0.75   0
   7   1 -16   -0.04    0.92   0
   7  -1 -16    0.24    0.76   0
  -7  -1  16    0.83    0.74   0
   6  -1 -16    2.24    0.69   0
  -6   1  16    0.89    0.76   0
   6   1 -16    1.60    0.69   0
  -6  -1  16    1.93    0.88   0
  -5   1  16   10.99    0.78   0
   5   1 -16    9.56    0.82   0
   5  -1 -16   10.71    0.76   0
  -5  -1  16   10.95    0.83   0
  -4   1  16    0.84    0.46   0
   4   1 -16    0.79    0.66   0
  -4  -1  16    0.98    0.72   0
   4  -1 -16    1.06    0.66   0
  -3   1  16  139.67    1.37   0
   3   1 -16  136.22    1.50   0
   3  -1 -16  132.42    1.36   0
  -3  -1  16  134.10    1.48   0
   2   1 -16   20.33    0.69   0
   2  -1 -16   20.32    0.62   0
  -2  -1  16   21.55    0.89   0
  -2   1  16   19.04    0.77   0
   1  -1 -16  129.74    1.33   0
  -1  -1  16  134.17    1.37   0
  -1   1  16  138.56    1.35   0
   1   1 -16  139.34    1.31   0
   0  -1 -16   18.31    0.64   0
   0  -1  16    0.54    0.59   0
   0   1  16   17.03    0.63   0
   0   1 -16   17.61    0.76   0
  -1  -1 -16   69.84    0.91   0
  -1   1 -16   69.21    0.90   0
   1  -1  16   70.15    1.01   0
   1   1  16   69.17    1.03   0
   2   1  16    3.91    0.51   0
  -2   1 -16    4.94    0.51   0
  -2  -1 -16    5.57    0.74   0
   3   1  16   90.88    1.14   0
  -3   1 -16   96.36    1.14   0
  -3  -1 -16   93.06    1.01   0
  -4   1 -16    8.22    0.76   0
  -4  -1 -16    8.88    0.79   0
  -5   1 -16   46.47    0.91   0
  -5   1 -16   47.33    0.79   0
  -5  -1 -16   50.14    0.97   0
  -6   1 -16    2.29    0.71   0
  -6  -1 -16    1.67    0.71   0
  -6   1 -16    2.80    0.77   0
  -6  -1 -16    2.00    0.80   0
  -7  -1 -16    3.26    0.80   0
  -7   1 -16    2.91    0.56   0
  -7  -1 -16    4.51    0.80   0
  -7   1 -16    3.46    0.80   0
  -8   1 -16   -0.30    0.82   0
  -8   1 -16    0.60    0.86   0
  -8  -1 -16    0.54    0.94   0
  -8  -1 -16   -0.21    0.90   0
  -9   1 -16    1.30    0.95   0
  -9  -1 -16    0.87    0.92   0
  -9   1 -16    0.43    0.65   0
  -9  -1 -16    0.53    0.99   0
  10  -2 -16    0.36    0.96   0
 -10   2  16    0.39    0.96   0
 -10  -2  16    0.14    1.41   0
  -9   2  16    0.65    0.87   0
  -9  -2  16    0.37    1.28   0
   9  -2 -16   -0.03    0.59   0
   9   2 -16   -0.39    1.05   0
  -8   2  16    1.82    0.77   0
   8  -2 -16    1.20    0.83   0
  -8  -2  16    1.07    0.85   0
   8   2 -16    1.03    0.97   0
  -7   2  16   -0.23    0.75   0
   7  -2 -16   -0.46    0.75   0
   7   2 -16    0.52    0.88   0
  -7  -2  16    0.36    0.95   0
   6  -2 -16    5.28    0.72   0
  -6   2  16    5.87    0.56   0
  -6  -2  16    5.05    0.94   0
   6   2 -16    6.03    0.91   0
  -5   2  16    5.01    0.55   0
   5   2 -16    4.66    0.75   0
  -5  -2  16    4.97    0.79   0
   5  -2 -16    4.29    0.72   0
  -4   2  16    4.39    0.51   0
   4   2 -16    4.54    0.81   0
  -4  -2  16    4.64    0.76   0
   4  -2 -16    4.69    0.67   0
  -3   2  16   12.99    0.78   0
   3   2 -16   12.97    0.82   0
  -3  -2  16   12.43    0.79   0
   3  -2 -16   12.74    0.56   0
  -2   2  16   65.22    0.99   0
   2  -2 -16   64.64    1.00   0
  -2  -2  16   67.79    1.14   0
   2   2 -16   68.12    1.17   0
  -1  -2  16   14.40    0.67   0
   1  -2 -16   14.63    0.76   0
   1   2 -16   15.40    0.86   0
  -1   2  16   15.25    0.60   0
   0  -2 -16   17.14    0.77   0
   0   2 -16   18.22    0.81   0
   0   2  16   17.84    0.76   0
  -1  -2 -16   12.55    0.77   0
   1   2  16   11.98    0.75   0
  -1   2 -16   13.05    0.72   0
  -2  -2 -16   49.88    0.95   0
  -2   2 -16   49.69    0.80   0
   2   2  16   49.83    0.97   0
  -3  -2 -16    2.41    0.74   0
   3   2  16    1.98    0.71   0
  -3   2 -16    2.60    0.66   0
  -3   2 -16    2.45    0.49   0
  -4   2 -16   13.08    0.72   0
   4   2  16   11.12    0.80   0
  -4   2 -16   11.15    0.73   0
  -4  -2 -16   12.66    0.84   0
  -5   2 -16    3.04    0.70   0
  -5   2 -16    3.14    0.69   0
  -5  -2 -16    3.17    0.78   0
  -6   2 -16    0.78    0.51   0
  -6   2 -16    0.63    0.69   0
  -6  -2 -16    1.08    0.83   0
  -7  -2 -16    0.37    0.59   0
  -7   2 -16   -0.18    0.84   0
  -7   2 -16    0.53    0.75   0
  -7  -2 -16    0.36    0.59   0
  -8  -2 -16    1.25    0.88   0
  -8   2 -16    1.55    0.87   0
  -8   2 -16    1.12    0.86   0
  -8  -2 -16    1.16    0.94   0
  -9  -2 -16   -0.30    0.96   0
  -9   2 -16    0.07    0.97   0
  -9   2 -16    0.36    0.91   0
  -9  -2 -16    0.62    1.00   0
  -9   3  16    0.25    0.64   0
   9  -3 -16    0.23    0.67   0
  -8   3  16    1.66    0.83   0
   8  -3 -16    1.28    0.83   0
  -7   3  16    1.32    0.54   0
   7  -3 -16    1.51    0.75   0
   7   3 -16    1.46    1.25   0
   6   3 -16    0.22    0.88   0
   6  -3 -16    1.13    0.67   0
  -6   3  16    0.89    0.48   0
   5  -3 -16    8.52    0.75   0
  -5   3  16    7.50    0.75   0
   5   3 -16    6.89    0.86   0
  -4   3  16   10.50    0.73   0
   4   3 -16   11.90    0.84   0
   4  -3 -16   10.43    0.55   0
   3   3 -16   12.42    0.81   0
  -3   3  16   11.41    0.57   0
   3  -3 -16    9.87    0.57   0
  -2   3  16   12.20    0.59   0
   2  -3 -16   11.02    0.78   0
   2   3 -16   13.43    0.80   0
  -1   3  16   34.48    0.84   0
   1  -3 -16   33.95    0.82   0
   1   3 -16   37.40    0.97   0
   0  -3 -16    5.37    0.49   0
   0   3 -16    4.12    0.50   0
   0   3  16    4.10    0.69   0
  -1   3 -16   25.46    0.78   0
  -1  -3 -16   23.08    0.84   0
  -1   3 -16   24.09    0.82   0
   1   3  16   24.00    0.85   0
  -2  -3 -16   27.31    0.88   0
  -2   3 -16   29.12    0.80   0
  -2   3 -16   29.84    0.85   0
   2   3  16   27.31    0.88   0
  -3  -3 -16   16.70    0.81   0
  -3   3 -16   18.02    0.75   0
  -3   3 -16   18.24    0.74   0
   3   3  16   15.99    0.80   0
  -4   3 -16    1.32    0.69   0
  -4  -3 -16    1.00    0.54   0
   4   3  16    1.02    0.72   0
  -4   3 -16    0.06    0.41   0
  -5  -3 -16    0.67    0.81   0
  -5   3 -16   -0.03    0.69   0
  -5   3 -16    0.86    0.67   0
  -6  -3 -16    3.16    0.81   0
  -6   3 -16    3.79    0.55   0
  -6   3 -16    3.24    0.75   0
  -7  -3 -16    1.96    0.92   0
  -7   3 -16    1.28    0.57   0
  -7  -3 -16    2.02    0.84   0
  -7   3 -16    0.34    0.54   0
  -8  -3 -16    1.07    1.00   0
  -8  -3 -16    0.63    0.94   0
  -8   3 -16    0.86    0.64   0
  -8   3 -16    1.19    0.88   0
  -9   4  16    0.75    0.94   0
   9  -4 -16    0.61    0.93   0
  -8   4  16   -0.68    0.90   0
   8  -4 -16    0.56    0.88   0
  -7   4  16    0.19    0.81   0
   7  -4 -16    0.74    0.80   0
  -6   4  16    1.62    0.75   0
   6  -4 -16    1.10    0.51   0
   5  -4 -16    0.51    0.52   0
  -5   4  16    0.75    0.53   0
   5   4 -16    0.76    0.88   0
   5   4 -16    0.60    1.07   0
   4  -4 -16    6.00    0.75   0
   4   4 -16    5.40    0.99   0
  -4   4  16    5.73    0.78   0
   4   4 -16    5.99    0.93   0
  -3   4  16   12.76    0.74   0
   3   4 -16   13.89    0.84   0
   3  -4 -16   13.99    0.75   0
   3   4 -16   12.63    1.00   0
  -2   4  16   17.35    0.63   0
   2   4 -16   18.68    0.88   0
   2  -4 -16   19.16    0.79   0
   2   4 -16   20.01    0.91   0
  -1   4  16    1.13    0.75   0
   1  -4 -16    0.86    0.72   0
   1   4 -16    0.17    0.74   0
   1   4 -16    0.92    0.68   0
   0   4 -16    1.98    0.69   0
   0  -4 -16    1.88    0.74   0
   0   4 -16    2.64    0.70   0
   0   4  16    1.37    0.50   0
  -1   4 -16    0.07    0.71   0
  -1  -4 -16    0.01    0.75   0
  -1   4 -16    1.00    0.71   0
   1   4  16    0.94    0.72   0
  -2  -4 -16    7.48    0.78   0
   2   4  16    8.03    0.58   0
  -2   4 -16   -0.11    0.66   0
  -2   4 -16    8.29    0.74   0
  -3  -4 -16    2.09    0.77   0
  -3   4 -16    1.30    0.52   0
   3   4  16    0.99    0.76   0
  -3   4 -16    2.14    0.66   0
  -4   4 -16   -0.09    0.50   0
  -4   4 -16   -0.31    0.69   0
  -4  -4 -16    0.58    0.78   0
   4   4  16    0.09    0.75   0
  -5   4 -16    1.19    0.54   0
  -5  -4 -16    0.74    0.83   0
  -5   4 -16    2.38    0.77   0
   5   4  16    1.49    0.77   0
  -6   4 -16    0.15    0.78   0
  -6  -4 -16   -0.13    0.89   0
  -6   4 -16    1.87    0.78   0
  -7  -4 -16    0.21    0.95   0
  -7  -4 -16    0.44    0.90   0
  -7   4 -16    0.71    0.85   0
  -7   4 -16    0.35    0.58   0
  -8  -4 -16    0.37    0.97   0
  -8  -4 -16    0.07    1.30   0
  -8   4 -16    1.06    0.94   0
  -8   4 -16    0.00    0.95   0
  -8   5  16    0.03    0.92   0
   8  -5 -16    0.42    0.93   0
  -7   5  16    0.47    0.84   0
   7  -5 -16    0.46    0.82   0
  -6   5  16    0.69    0.77   0
   6  -5 -16    0.37    0.55   0
  -5   5  16    1.00    0.75   0
   5  -5 -16   -0.49    0.77   0
   5   5 -16    0.30    1.67   0
   5   5 -16    0.17    1.60   0
   4   5 -16    0.07    0.92   0
   4   5 -16   -0.15    1.00   0
   4  -5 -16   -0.56    0.74   0
  -4   5  16    0.42    0.50   0
   3  -5 -16    0.47    0.53   0
  -3   5  16    0.38    0.53   0
   3   5 -16    0.36    0.70   0
   3   5 -16    0.43    0.94   0
  -2   5  16    0.90    0.76   0
   2   5 -16    0.46    0.75   0
   2   5 -16    1.25    0.77   0
   2  -5 -16    0.79    0.74   0
  -1   5  16    6.98    0.77   0
   1   5 -16    8.21    0.77   0
   1   5 -16    8.18    0.80   0
   1  -5 -16    7.88    0.78   0
   0   5  16    1.30    0.74   0
   0   5 -16    0.83    0.78   0
   0   5 -16    1.46    0.75   0
   0  -5 -16    1.76    0.50   0
  -1   5 -16    1.37    0.73   0
  -1   5 -16    1.61    0.70   0
  -1  -5 -16    1.12    0.75   0
   1   5  16    1.90    0.76   0
  -2   5 -16    1.08    0.77   0
  -2   5 -16    0.00    0.47   0
  -2  -5 -16    1.38    0.76   0
   2   5  16    0.24    0.57   0
  -3   5 -16    0.57    0.52   0
  -3   5 -16    0.67    0.76   0
  -3  -5 -16    0.25    0.77   0
   3   5  16    0.69    0.78   0
  -4   5 -16    3.07    0.80   0
  -4   5 -16    2.20    0.78   0
  -4  -5 -16    1.97    0.80   0
   4   5  16    2.48    0.83   0
   5   5  16    2.15    0.87   0
  -5   5 -16    2.81    0.59   0
  -5  -5 -16    2.56    0.91   0
  -5   5 -16    2.47    0.59   0
  -6   5 -16   -0.44    0.86   0
  -6  -5 -16    0.31    1.08   0
  -6   5 -16    0.49    0.80   0
  -7   5 -16    0.13    0.62   0
  -7  -5 -16    0.48    1.01   0
  -7   5 -16   -0.46    0.89   0
  -7  -5 -16   -0.23    0.94   0
  -7   6  16    0.26    0.61   0
   7  -6 -16    0.68    0.93   0
  -6   6  16   -0.59    0.83   0
   6  -6 -16   -0.30    0.86   0
  -5   6  16    1.53    0.61   0
   5  -6 -16    1.53    0.83   0
   4   6 -16    0.27    1.24   0
   4   6 -16    0.07    1.03   0
  -4   6  16    0.92    0.74   0
   4  -6 -16    0.33    0.76   0
  -3   6  16    0.73    0.58   0
   3  -6 -16    1.26    0.77   0
   3   6 -16    0.80    0.80   0
   3   6 -16    0.94    1.04   0
  -2   6  16    7.31    0.79   0
   2  -6 -16    5.20    0.81   0
   2   6 -16    6.81    0.86   0
   2   6 -16    7.78    0.89   0
   1  -6 -16    0.23    0.75   0
  -1   6  16    0.63    0.76   0
   1   6 -16    0.34    0.79   0
   1   6 -16    0.25    0.75   0
   0  -6 -16   -0.01    0.80   0
   0   6  16    0.24    0.58   0
   0   6 -16    0.90    0.75   0
   0   6 -16   -0.57    0.76   0
  -1   6 -16   -0.54    0.80   0
  -1   6 -16    1.87    0.79   0
   1   6  16    1.09    0.78   0
  -1  -6 -16    1.73    0.84   0
  -2   6 -16    0.67    0.77   0
   2   6  16    0.34    0.80   0
  -2   6 -16    0.38    0.78   0
  -2  -6 -16    0.53    0.56   0
  -3   6 -16    0.62    0.80   0
   3   6  16    1.13    0.87   0
  -3   6 -16    1.54    0.80   0
  -3  -6 -16    0.63    0.86   0
  -4   6 -16    1.12    0.84   0
   4   6  16    0.21    0.85   0
  -4   6 -16    0.31    0.57   0
  -4  -6 -16   -0.27    0.89   0
  -5   6 -16    1.92    0.85   0
   5   6  16    2.13    0.94   0
  -5   6 -16    2.67    0.66   0
  -5  -6 -16    2.61    0.94   0
  -6   6 -16    0.50    0.89   0
  -5   7  16    1.09    0.93   0
   5  -7 -16    0.53    0.95   0
  -4   7  16    0.47    0.90   0
   4   7 -16    1.23    1.68   0
   4  -7 -16    1.28    0.91   0
   4   7 -16    1.32    1.81   0
   3   7 -16    0.29    0.88   0
  -3   7  16    0.68    0.64   0
   3  -7 -16    0.22    0.88   0
   3   7 -16    0.32    1.11   0
  -2   7  16    0.22    0.88   0
   2   7 -16    1.36    0.87   0
   2  -7 -16    0.86    0.87   0
   2   7 -16    1.57    0.89   0
  -1   7  16    0.36    0.59   0
   1  -7 -16    0.14    0.83   0
   1   7 -16    0.04    0.87   0
   1   7 -16    0.58    0.88   0
   0   7  16    0.38    0.85   0
   0  -7 -16    0.80    0.61   0
   0   7 -16   -0.06    0.90   0
   0   7 -16    0.89    0.88   0
  -1   7 -16   -0.18    0.88   0
  -1  -7 -16    0.37    0.88   0
  -1   7 -16    0.45    0.84   0
   1   7  16   -0.58    0.90   0
  -2  -7 -16    2.21    0.91   0
  -2   7 -16    1.11    0.91   0
  -2   7 -16    1.38    0.95   0
   2   7  16    2.91    0.95   0
  -3  -7 -16   -0.30    0.97   0
  -3   7 -16    0.56    0.91   0
  -3   7 -16    0.25    0.64   0
   3   7  16   -0.05    0.95   0
  -4  -7 -16    0.34    1.21   0
  -4   7 -16    0.17    0.95   0
  -4   7 -16    0.37    0.96   0
   4   7  16   -0.26    1.17   0
  10  -1 -17    0.15    0.95   0
 -10   1  17    1.59    0.99   0
  10   1 -17    0.10    0.95   0
 -10  -1  17    0.50    0.98   0
   9   1 -17    0.55    1.03   0
  -9   1  17    0.28    0.88   0
   9  -1 -17    0.87    0.87   0
  -9  -1  17    0.52    1.08   0
  -8   1  17    2.11    0.83   0
   8  -1 -17    1.79    0.80   0
   8   1 -17    1.58    0.80   0
  -8  -1  17    2.17    1.01   0
  -7   1  17    0.07    0.75   0
   7   1 -17    0.13    0.76   0
   7  -1 -17    0.23    0.51   0
  -7  -1  17    0.82    0.77   0
  -6   1  17    0.40    0.74   0
   6   1 -17    0.21    0.73   0
  -6  -1  17   -0.08    0.72   0
   6  -1 -17    0.17    0.49   0
  -5   1  17    0.88    0.51   0
   5   1 -17    1.69    0.75   0
   5  -1 -17    1.38    0.69   0
  -5  -1  17    1.35    0.73   0
  -4   1  17    0.73    0.67   0
   4   1 -17    0.92    0.71   0
   4  -1 -17    0.81    0.67   0
  -4  -1  17    0.88    0.71   0
   3   1 -17    3.74    0.58   0
   3  -1 -17    4.74    0.71   0
  -3  -1  17    3.92    0.58   0
  -3   1  17    3.04    0.48   0
   2   1 -17   12.99    0.84   0
   2  -1 -17   13.49    0.72   0
  -2  -1  17   14.60    0.83   0
  -2   1  17   14.06    0.76   0
   1  -1 -17    3.00    0.68   0
  -1  -1  17    1.81    0.54   0
  -1   1  17    2.53    0.68   0
   1   1 -17    1.87    0.54   0
   0  -1 -17    1.66    0.49   0
   0   1 -17    2.28    0.48   0
   0  -1  17    0.86    0.59   0
   0   1  17    1.91    0.69   0
  -1  -1 -17   33.85    0.86   0
   1  -1  17   32.47    0.69   0
   1   1  17   33.25    0.85   0
  -1   1 -17   34.64    0.71   0
  -2   1 -17    4.70    0.51   0
   2   1  17    4.50    0.69   0
  -2  -1 -17    5.11    0.73   0
   3   1  17  154.22    1.37   0
  -3   1 -17  158.52    1.34   0
  -3  -1 -17  158.67    1.39   0
  -4   1 -17   23.14    0.83   0
  -4  -1 -17   24.09    0.71   0
  -5   1 -17   -0.30    0.50   0
  -5   1 -17    0.49    0.66   0
  -5  -1 -17    0.31    0.77   0
  -6   1 -17    1.41    0.70   0
  -6   1 -17    1.27    0.77   0
  -6  -1 -17    1.49    0.82   0
  -6  -1 -17    1.75    0.77   0
  -7   1 -17    0.05    0.80   0
  -7  -1 -17    0.42    0.80   0
  -7   1 -17    0.56    0.53   0
  -7  -1 -17   -0.55    0.82   0
  -8   1 -17    0.36    0.84   0
  -8   1 -17   -0.26    0.92   0
  -8  -1 -17    0.01    0.90   0
  -8  -1 -17    0.18    0.85   0
  -9   1 -17   -0.60    0.98   0
  -9  -1 -17    0.50    0.98   0
  -9   1 -17    0.18    0.94   0
  -9  -1 -17    0.61    1.01   0
  10  -2 -17    0.02    0.99   0
 -10   2  17    0.73    0.99   0
 -10  -2  17    0.21    1.27   0
  10   2 -17    0.48    1.39   0
  -9   2  17    1.32    0.88   0
  -9  -2  17    1.05    1.12   0
   9  -2 -17    1.57    0.88   0
   9   2 -17    0.94    1.09   0
  -8   2  17    2.25    0.83   0
   8  -2 -17    1.66    0.52   0
  -8  -2  17    1.89    1.05   0
   8   2 -17    1.59    0.98   0
  -7   2  17   -0.20    0.53   0
   7   2 -17    0.46    0.76   0
   7  -2 -17    0.68    0.74   0
  -7  -2  17    0.93    0.78   0
   6  -2 -17    0.44    0.70   0
  -6   2  17    0.14    0.71   0
  -6  -2  17    0.32    0.77   0
   6   2 -17    0.44    0.72   0
  -5   2  17    2.05    0.73   0
  -5  -2  17    3.50    0.74   0
   5   2 -17    2.59    0.77   0
   5  -2 -17    2.65    0.69   0
  -4   2  17    1.22    0.68   0
   4   2 -17    0.41    0.75   0
  -4  -2  17    0.84    0.72   0
   4  -2 -17    0.35    0.49   0
  -3   2  17   13.97    0.77   0
   3   2 -17   13.73    0.84   0
   3  -2 -17   13.70    0.59   0
  -3  -2  17   13.52    0.84   0
   2  -2 -17    3.58    0.69   0
  -2  -2  17    3.56    0.75   0
   2   2 -17    3.27    0.79   0
  -2   2  17    3.42    0.50   0
   1  -2 -17   20.33    0.77   0
  -1  -2  17   23.09    0.88   0
   1   2 -17   22.82    0.73   0
  -1   2  17   21.56    0.64   0
   0  -2 -17    5.75    0.71   0
   0   2 -17    7.50    0.74   0
   0   2  17    6.24    0.50   0
  -1  -2 -17    8.46    0.76   0
  -1   2 -17    7.83    0.69   0
   1   2  17    8.93    0.55   0
  -2  -2 -17    0.73    0.70   0
   2   2  17    0.10    0.67   0
  -2   2 -17    0.38    0.69   0
  -3  -2 -17    4.90    0.55   0
  -3   2 -17    5.16    0.71   0
   3   2  17    5.12    0.53   0
  -3   2 -17    4.93    0.70   0
  -4  -2 -17   10.18    0.82   0
  -4   2 -17   10.96    0.71   0
   4   2  17   11.86    0.75   0
  -4   2 -17   11.34    0.75   0
  -5   2 -17    4.27    0.72   0
  -5   2 -17    5.27    0.76   0
  -5  -2 -17    4.11    0.84   0
  -6   2 -17    2.06    0.71   0
  -6  -2 -17    1.02    0.80   0
  -6   2 -17    1.51    0.54   0
  -7  -2 -17    0.47    0.83   0
  -7   2 -17    0.62    0.80   0
  -7   2 -17    0.35    0.80   0
  -7  -2 -17    0.10    0.86   0
  -8  -2 -17   -0.10    0.91   0
  -8   2 -17   -0.71    0.85   0
  -8   2 -17   -0.28    0.85   0
  -8  -2 -17    0.28    0.97   0
  -9   3  17    0.49    0.64   0
   9  -3 -17   -0.25    0.93   0
   8   3 -17    1.43    1.64   0
  -8   3  17    1.60    0.58   0
   8  -3 -17    2.34    0.83   0
  -7   3  17    1.50    0.76   0
   7  -3 -17    1.65    0.57   0
   7   3 -17    1.10    0.98   0
   6  -3 -17    0.92    0.54   0
  -6   3  17    1.29    0.72   0
  -6  -3  17    1.01    0.74   0
   6   3 -17    1.10    0.93   0
   5  -3 -17    8.29    0.56   0
   5   3 -17    7.29    0.87   0
  -5   3  17    7.77    0.53   0
  -4   3  17    4.39    0.51   0
   4   3 -17    4.75    0.75   0
   4  -3 -17    5.07    0.71   0
   3   3 -17    0.56    0.75   0
  -3   3  17    1.30    0.69   0
   3  -3 -17    1.63    0.67   0
  -2   3  17    0.76    0.72   0
   2  -3 -17    0.07    0.69   0
   2   3 -17    0.85    0.68   0
   1  -3 -17    0.60    0.72   0
   1   3 -17    0.29    0.75   0
  -1   3  17   -0.05    0.51   0
   0  -3 -17    3.35    0.72   0
   0   3 -17    2.78    0.70   0
   0   3  17    3.13    0.68   0
  -1  -3 -17    5.21    0.54   0
  -1   3 -17    5.70    0.69   0
  -1   3 -17    4.23    0.50   0
   1   3  17    4.80    0.74   0
  -2  -3 -17   31.11    0.91   0
  -2   3 -17   30.77    0.69   0
  -2   3 -17   33.55    0.82   0
   2   3  17   31.49    0.88   0
  -3  -3 -17    2.74    0.74   0
  -3   3 -17    2.07    0.68   0
  -3   3 -17    2.35    0.65   0
   3   3  17    3.83    0.73   0
  -4  -3 -17    6.75    0.84   0
  -4   3 -17    7.11    0.72   0
   4   3  17    6.66    0.78   0
  -4   3 -17    7.02    0.54   0
  -5  -3 -17    2.16    0.83   0
  -5   3 -17    2.21    0.72   0
  -5   3 -17    1.40    0.72   0
  -6  -3 -17    1.29    0.88   0
  -6   3 -17    1.54    0.54   0
  -6   3 -17    1.84    0.76   0
  -7  -3 -17   -0.07    0.91   0
  -7   3 -17    0.19    0.61   0
  -7   3 -17   -0.18    0.59   0
  -7  -3 -17    0.13    0.86   0
  -8  -3 -17    1.22    1.00   0
  -8  -3 -17    0.56    1.13   0
  -8   3 -17    0.71    0.62   0
  -8   3 -17   -0.87    0.91   0
  -9   4  17    0.40    0.96   0
   9  -4 -17    0.45    0.96   0
   8  -4 -17    0.15    0.89   0
  -8   4  17   -0.50    0.88   0
  -7   4  17    0.67    0.78   0
   7  -4 -17   -0.15    0.56   0
   6   4 -17    1.57    1.27   0
   6   4 -17    1.36    1.39   0
  -6   4  17    1.48    0.75   0
   6  -4 -17    2.03    0.76   0
   5  -4 -17    0.88    0.70   0
  -5   4  17    1.43    0.71   0
   5   4 -17    0.07    0.90   0
   5   4 -17    0.30    0.91   0
   4  -4 -17   44.45    0.98   0
   4   4 -17   43.32    1.19   0
  -4   4  17   42.74    0.81   0
   4   4 -17   48.46    1.19   0
  -3   4  17   15.57    0.60   0
   3   4 -17   18.66    0.89   0
   3  -4 -17   16.28    0.80   0
   3   4 -17   18.70    1.02   0
  -2   4  17   -0.43    0.66   0
   2   4 -17    0.26    0.72   0
   2  -4 -17   -0.71    0.65   0
   2   4 -17    0.01    0.75   0
   1  -4 -17   -0.41    0.70   0
  -1   4  17    1.04    0.72   0
   1   4 -17    0.25    0.69   0
   1   4 -17    1.15    0.72   0
   0  -4 -17    0.27    0.69   0
   0   4 -17    0.50    0.72   0
   0   4 -17    0.44    0.44   0
   0   4  17    0.13    0.50   0
  -1   4 -17    6.59    0.74   0
  -1  -4 -17    5.94    0.77   0
   1   4  17    5.69    0.76   0
  -1   4 -17    6.69    0.56   0
  -2   4 -17    1.93    0.66   0
  -2  -4 -17    2.39    0.75   0
   2   4  17    2.62    0.74   0
  -2   4 -17    2.04    0.67   0
  -3   4 -17    0.86    0.67   0
  -3  -4 -17    0.38    0.78   0
   3   4  17    1.30    0.77   0
  -3   4 -17    0.68    0.66   0
   4   4  17    0.29    0.78   0
  -4  -4 -17    1.09    0.78   0
  -4   4 -17    1.06    0.67   0
  -4   4 -17    0.46    0.45   0
  -5   4 -17   -0.09    0.48   0
  -5  -4 -17    5.67    0.89   0
   5   4  17    5.35    0.79   0
  -5   4 -17    6.65    0.80   0
  -6   4 -17   -0.39    0.81   0
  -6  -4 -17    0.47    0.95   0
  -6   4 -17    0.13    0.80   0
  -7  -4 -17    2.83    1.23   0
  -7   4 -17    2.40    0.86   0
  -7  -4 -17    2.52    0.93   0
  -7   4 -17    1.91    0.59   0
  -8   5  17    0.01    0.65   0
   8  -5 -17    0.01    0.68   0
  -7   5  17   -0.41    0.84   0
   7  -5 -17    0.36    0.87   0
  -6   5  17    1.07    0.81   0
   6  -5 -17    0.90    0.56   0
  -5   5  17    0.59    0.77   0
   5  -5 -17    1.29    0.78   0
   5   5 -17    0.63    1.16   0
   5   5 -17    0.67    1.26   0
   4   5 -17    2.60    1.02   0
   4  -5 -17    1.78    0.55   0
  -4   5  17    1.70    0.57   0
   4   5 -17    2.30    0.94   0
   3  -5 -17    1.89    0.73   0
  -3   5  17    1.23    0.55   0
   3   5 -17    1.96    0.90   0
   3   5 -17    1.96    0.76   0
  -2   5  17   37.74    0.83   0
   2   5 -17   40.48    1.08   0
   2   5 -17   42.17    1.11   0
   2  -5 -17   37.92    0.98   0
  -1   5  17    0.82    0.50   0
   1   5 -17   -0.24    0.74   0
   1   5 -17    0.70    0.74   0
   1  -5 -17    0.51    0.72   0
   0   5 -17   32.02    0.96   0
   0   5 -17   34.73    0.80   0
   0  -5 -17   31.46    0.90   0
   0   5  17   33.50    0.91   0
  -1   5 -17    0.59    0.72   0
  -1   5 -17    0.06    0.71   0
  -1  -5 -17    0.80    0.72   0
   1   5  17    0.03    0.73   0
  -2   5 -17    8.03    0.56   0
  -2   5 -17    2.82    0.75   0
  -2  -5 -17    7.20    0.86   0
   2   5  17    8.39    0.86   0
  -3   5 -17    2.64    0.54   0
  -3   5 -17    2.73    0.76   0
   3   5  17    1.87    0.83   0
  -3  -5 -17    3.79    0.85   0
  -4   5 -17    1.96    0.80   0
  -4  -5 -17    1.82    0.84   0
  -4   5 -17    1.71    0.80   0
   4   5  17    1.06    0.60   0
   5   5  17    1.84    0.82   0
  -5  -5 -17    2.48    0.84   0
  -5   5 -17    1.87    0.57   0
  -5   5 -17    1.62    0.57   0
  -6  -5 -17    1.18    0.94   0
  -6   5 -17    0.34    0.83   0
  -6   5 -17    1.16    0.59   0
  -6   6  17    0.77    0.89   0
   6  -6 -17    0.13    0.89   0
  -5   6  17   -0.31    0.59   0
   5  -6 -17   -0.20    0.84   0
   4   6 -17    0.58    1.24   0
  -4   6  17    0.01    0.76   0
   4  -6 -17    1.04    0.81   0
   4   6 -17    0.90    1.19   0
  -3   6  17    1.64    0.53   0
   3  -6 -17    1.11    0.59   0
   3   6 -17    1.30    0.84   0
   3   6 -17    1.41    0.82   0
  -2   6  17   14.92    0.86   0
   2  -6 -17   17.07    0.91   0
   2   6 -17   17.39    0.99   0
   2   6 -17   15.77    0.91   0
   1  -6 -17    0.45    0.77   0
  -1   6  17    1.32    0.80   0
   1   6 -17    1.36    0.83   0
   1   6 -17    0.92    0.73   0
   0   6 -17    3.91    0.82   0
   0   6 -17    3.63    0.82   0
   0  -6 -17    3.48    0.79   0
   0   6  17    3.04    0.62   0
  -1   6 -17    1.63    0.83   0
  -1  -6 -17    1.39    0.83   0
   1   6  17    1.22    0.82   0
  -1   6 -17    1.73    0.79   0
  -2   6 -17    0.39    0.76   0
   2   6  17    0.18    0.85   0
  -2  -6 -17    0.17    0.85   0
  -2   6 -17   -0.17    0.56   0
  -3   6 -17    3.38    0.63   0
   3   6  17    2.67    0.91   0
  -3  -6 -17    4.16    0.91   0
  -3   6 -17    4.06    0.87   0
  -4   6 -17   -0.22    0.63   0
   4   6  17    0.42    0.90   0
  -4   6 -17    0.64    0.57   0
  -4  -6 -17   -0.03    0.91   0
   5   6  17    2.47    0.96   0
  -5   6 -17    2.17    0.92   0
  -5   6 -17    1.78    0.67   0
  -5  -6 -17    1.64    0.97   0
  -4   7  17   -0.06    0.91   0
   4   7 -17    0.29    1.51   0
   4  -7 -17    0.82    0.89   0
   4   7 -17    0.15    1.52   0
   3   7 -17    0.49    0.90   0
  -3   7  17    0.34    0.62   0
   3  -7 -17   -0.63    0.87   0
   3   7 -17   -0.12    0.92   0
  -2   7  17    0.43    0.87   0
   2  -7 -17    0.54    0.86   0
   2   7 -17    0.12    1.05   0
   2   7 -17    0.14    0.88   0
  -1   7  17    0.79    0.63   0
   1  -7 -17   -0.04    0.62   0
   1   7 -17    1.14    0.86   0
   1   7 -17    1.18    0.90   0
   0  -7 -17    0.22    0.91   0
   0   7 -17    1.48    0.88   0
   0   7 -17    1.51    0.89   0
   0   7  17    0.87    0.90   0
  -1  -7 -17    1.52    0.71   0
  -1   7 -17    0.90    0.62   0
  -1   7 -17    2.42    0.89   0
   1   7  17    1.19    0.94   0
  -2  -7 -17    1.03    0.92   0
  -2   7 -17    0.78    0.64   0
  -2   7 -17    0.19    0.65   0
   2   7  17    0.49    0.64   0
  -3  -7 -17    0.41    0.96   0
  -3   7 -17    0.28    0.94   0
  -3   7 -17    1.12    0.92   0
   3   7  17    0.43    0.99   0
 -10   0  18    0.87    0.96   0
  10   0 -18    0.98    0.98   0
  -9   0  18   -0.12    0.93   0
   9   0 -18    0.98    0.88   0
  -8   0  18    0.47    0.82   0
   8   0 -18    0.52    0.84   0
  -7   0  18   10.14    0.85   0
   7   0 -18    7.69    0.85   0
  -6   0  18    4.80    0.77   0
   6   0 -18    3.70    0.74   0
   5   0 -18   34.78    0.79   0
  -5   0  18   35.71    0.94   0
   4   0 -18   38.23    0.97   0
  -4   0  18   41.04    0.97   0
   3   0 -18   21.24    0.83   0
  -3   0  18   22.11    0.65   0
   2   0 -18   38.68    0.93   0
  -2   0  18   38.76    0.93   0
   1   0 -18  127.75    1.27   0
  -1   0  18  123.88    1.14   0
   0   0  18    4.16    0.68   0
   0   0 -18    4.83    0.51   0
   1   0  18  125.19    1.22   0
  -1   0 -18  129.89    1.14   0
   2   0  18   37.17    0.91   0
  -2   0 -18   39.55    0.79   0
  -3   0 -18   16.63    0.82   0
  -4   0 -18    0.40    0.72   0
  -5   0 -18    1.46    0.75   0
  -6   0 -18    3.44    0.77   0
  -6   0 -18    3.71    0.79   0
  -7   0 -18    7.59    0.91   0
  -7   0 -18    8.62    0.89   0
  -8   0 -18    1.07    0.88   0
  -8   0 -18    0.39    0.91   0
  10  -1 -18    0.71    0.99   0
 -10   1  18    0.46    0.98   0
  10   1 -18   -0.04    1.17   0
 -10  -1  18    0.13    0.98   0
  -9   1  18   -0.12    0.88   0
   9  -1 -18    0.31    0.88   0
   9   1 -18    0.31    0.89   0
  -9  -1  18    0.37    0.87   0
  -8   1  18   -0.48    0.79   0
   8  -1 -18    0.00    0.81   0
   8   1 -18   -0.02    0.75   0
  -8  -1  18    0.52    0.83   0
   7   1 -18    0.43    0.78   0
  -7   1  18    1.82    0.80   0
   7  -1 -18    1.05    0.77   0
  -7  -1  18    2.04    0.80   0
  -6   1  18    3.27    0.54   0
   6   1 -18    3.32    0.73   0
  -6  -1  18    4.21    0.78   0
   6  -1 -18    3.44    0.76   0
  -5   1  18    0.49    0.76   0
   5   1 -18    1.12    0.73   0
   5  -1 -18    0.16    0.73   0
  -5  -1  18    0.64    0.70   0
  -4   1  18   -0.00    0.51   0
   4   1 -18    0.42    0.71   0
   4  -1 -18    0.81    0.48   0
  -4  -1  18    0.45    0.73   0
   3   1 -18    4.68    0.76   0
   3  -1 -18    4.16    0.47   0
  -3  -1  18    4.44    0.78   0
  -3   1  18    4.46    0.68   0
   2   1 -18   26.87    0.92   0
   2  -1 -18   25.53    0.68   0
  -2  -1  18   24.48    0.89   0
  -2   1  18   26.15    0.82   0
   1  -1 -18    7.87    0.72   0
  -1  -1  18    7.63    0.72   0
  -1   1  18    7.86    0.53   0
   1   1 -18    7.46    0.58   0
   0  -1 -18   34.19    0.84   0
   0  -1  18   34.39    0.77   0
   0   1  18   32.07    0.71   0
   0   1 -18   32.50    0.84   0
  -1  -1 -18   68.03    1.03   0
   1  -1  18   68.19    0.90   0
   1   1  18   64.31    1.01   0
  -1   1 -18   68.60    1.02   0
   2   1  18  106.93    1.04   0
  -2   1 -18  111.24    1.06   0
  -2  -1 -18  110.68    1.17   0
   3   1  18  211.30    1.50   0
  -3   1 -18  215.59    1.47   0
  -3  -1 -18  226.09    1.57   0
  -4   1 -18    3.95    0.71   0
  -4  -1 -18    4.17    0.79   0
  -5   1 -18    7.81    0.77   0
  -5   1 -18    7.39    0.55   0
  -5  -1 -18    7.17    0.79   0
  -6  -1 -18    3.58    0.80   0
  -6   1 -18    2.17    0.75   0
  -6   1 -18    2.03    0.76   0
  -6  -1 -18    3.14    0.57   0
  -7  -1 -18    1.27    0.83   0
  -7   1 -18    1.07    0.82   0
  -7  -1 -18    1.52    0.85   0
  -7   1 -18    1.26    0.78   0
  -8  -1 -18    0.68    0.87   0
  -8   1 -18    0.19    0.63   0
  -8   1 -18   -0.04    0.63   0
  -8  -1 -18    0.01    0.64   0
  -9   2  18    1.05    0.67   0
   9   2 -18    0.13    1.09   0
  -9  -2  18    1.30    1.14   0
   9  -2 -18    1.83    0.88   0
  -8   2  18    1.35    0.60   0
   8   2 -18    1.46    0.81   0
   8  -2 -18    1.46    0.83   0
  -8  -2  18    1.46    0.86   0
   7   2 -18    3.90    0.97   0
  -7   2  18    4.44    0.81   0
   7  -2 -18    3.81    0.80   0
  -7  -2  18    4.76    1.02   0
   6  -2 -18    0.17    0.48   0
  -6   2  18    0.00    0.72   0
  -6  -2  18   -0.10    0.75   0
   6   2 -18    0.34    0.89   0
  -5   2  18    2.37    0.53   0
   5   2 -18    2.32    0.72   0
  -5  -2  18    2.45    0.72   0
   5  -2 -18    2.82    0.52   0
  -4   2  18    1.66    0.49   0
   4   2 -18    1.43    0.73   0
  -4  -2  18    1.16    0.78   0
   4  -2 -18    1.73    0.47   0
  -3   2  18    8.14    0.57   0
   3   2 -18    8.74    0.60   0
  -3  -2  18    8.86    0.78   0
   3  -2 -18    8.33    0.56   0
   2  -2 -18    7.45    0.55   0
  -2  -2  18    8.27    0.79   0
  -2   2  18    7.81    0.53   0
   2   2 -18    7.20    0.78   0
   1  -2 -18    7.92    0.74   0
  -1  -2  18    7.29    0.77   0
   1   2 -18    7.39    0.75   0
  -1   2  18    6.96    0.54   0
   0  -2 -18    2.17    0.48   0
   0   2 -18    1.75    0.46   0
   0   2  18    1.39    0.68   0
  -1  -2 -18   43.44    0.91   0
   1   2  18   43.00    0.91   0
  -1   2 -18   43.05    0.89   0
  -2  -2 -18   20.53    0.83   0
   2   2  18   19.64    0.82   0
  -2   2 -18   21.39    0.80   0
  -3  -2 -18    7.21    0.81   0
  -3   2 -18    6.74    0.51   0
   3   2  18    7.06    0.75   0
  -3   2 -18    6.70    0.74   0
  -4  -2 -18    4.83    0.83   0
  -4   2 -18    5.00    0.54   0
   4   2  18    5.46    0.73   0
  -4   2 -18    5.77    0.74   0
  -5   2 -18    7.47    0.55   0
  -5   2 -18    7.65    0.74   0
  -5  -2 -18    5.93    0.84   0
  -6   2 -18    2.91    0.76   0
  -6   2 -18    2.67    0.54   0
  -6  -2 -18    2.10    0.83   0
  -7   2 -18    2.07    0.83   0
  -7   2 -18    2.28    0.84   0
  -7  -2 -18    2.75    0.80   0
  -7  -2 -18    1.94    0.88   0
  -8  -2 -18    0.65    0.90   0
  -8   2 -18    0.42    0.87   0
  -8   2 -18   -0.15    0.88   0
  -8  -2 -18    0.50    0.94   0
  -9   3  18    0.64    0.93   0
   9  -3 -18    0.32    0.92   0
  -8   3  18    0.93    0.59   0
   8   3 -18    0.46    1.34   0
   8  -3 -18    0.42    0.85   0
  -7   3  18    6.08    0.81   0
   7  -3 -18    5.54    0.82   0
   7   3 -18    5.03    1.19   0
  -6  -3  18    1.73    0.98   0
   6  -3 -18    1.42    0.77   0
  -6   3  18    2.11    0.75   0
   6   3 -18    1.92    0.92   0
  -5  -3  18   21.13    1.00   0
  -5   3  18   21.91    0.84   0
   5   3 -18   19.91    0.98   0
   5  -3 -18   20.40    0.86   0
  -4   3  18    1.39    0.69   0
   4   3 -18    1.44    0.74   0
   4  -3 -18    0.41    0.70   0
   3   3 -18    1.08    0.75   0
  -3   3  18   -0.25    0.48   0
   3  -3 -18    0.48    0.67   0
  -2   3  18   16.43    0.78   0
   2  -3 -18   16.34    0.80   0
   2   3 -18   17.96    0.87   0
   1  -3 -18    0.01    0.51   0
   1   3 -18    0.80    0.72   0
  -1   3  18   -0.05    0.50   0
   0  -3 -18    5.05    0.72   0
   0   3 -18    5.43    0.75   0
   0   3  18    4.55    0.75   0
  -1  -3 -18    0.34    0.73   0
  -1   3 -18    1.25    0.47   0
   1   3  18    0.15    0.71   0
  -2  -3 -18    0.49    0.76   0
  -2   3 -18    0.83    0.65   0
   2   3  18   -0.14    0.72   0
  -2   3 -18    0.84    0.67   0
  -3  -3 -18    2.50    0.78   0
  -3   3 -18    4.44    0.70   0
   3   3  18    2.75    0.75   0
  -3   3 -18    3.24    0.67   0
  -4  -3 -18   12.81    0.85   0
  -4   3 -18   13.50    0.58   0
   4   3  18   11.84    0.66   0
  -4   3 -18   11.95    0.79   0
  -5  -3 -18    0.47    0.83   0
  -5   3 -18    0.16    0.70   0
  -5   3 -18    0.90    0.51   0
  -6  -3 -18    1.65    0.89   0
  -6   3 -18    1.77    0.77   0
  -6   3 -18    1.33    0.54   0
  -7  -3 -18   -0.44    0.93   0
  -7   3 -18    0.55    0.82   0
  -7  -3 -18   -0.32    0.88   0
  -7   3 -18   -0.67    0.82   0
  -8   3 -18   -0.50    0.90   0
  -8  -3 -18    0.24    1.04   0
  -8  -3 -18    0.80    1.19   0
  -8   3 -18   -0.38    0.94   0
  -8   4  18   -0.40    0.93   0
   8  -4 -18   -0.03    0.64   0
  -7   4  18    0.12    0.59   0
   7  -4 -18    0.41    0.80   0
  -6   4  18    0.33    0.53   0
   6  -4 -18   -0.07    0.76   0
   6   4 -18    0.32    1.12   0
   6   4 -18    0.01    1.13   0
   5  -4 -18    2.31    0.74   0
  -5   4  18    1.76    0.74   0
   5   4 -18    1.99    0.81   0
   5   4 -18    2.42    0.95   0
  -4   4  18    3.82    0.53   0
   4   4 -18    3.93    0.83   0
   4  -4 -18    3.52    0.77   0
   4   4 -18    4.29    0.99   0
   3   4 -18    0.66    0.72   0
  -3   4  18    0.14    0.74   0
   3  -4 -18    1.41    0.71   0
   3   4 -18    0.75    0.91   0
  -2   4  18    7.10    0.72   0
   2   4 -18    7.17    0.75   0
   2  -4 -18    6.72    0.71   0
   2   4 -18    7.56    0.79   0
  -1   4  18   17.46    0.82   0
   1   4 -18   19.86    0.82   0
   1  -4 -18   18.64    0.81   0
   1   4 -18   19.04    0.84   0
   0  -4 -18    0.38    0.52   0
   0   4 -18    0.50    0.52   0
   0   4  18    0.08    0.71   0
   0   4 -18    0.40    0.50   0
  -1  -4 -18    5.42    0.73   0
  -1   4 -18    5.55    0.76   0
  -1   4 -18    5.86    0.75   0
   1   4  18    4.60    0.76   0
  -2   4 -18    2.17    0.71   0
  -2  -4 -18    2.90    0.55   0
  -2   4 -18    3.52    0.50   0
   2   4  18    4.07    0.76   0
  -3  -4 -18    0.08    0.79   0
  -3   4 -18    1.37    0.78   0
   3   4  18   -0.56    0.76   0
  -3   4 -18    0.72    0.68   0
  -4   4 -18    0.32    0.71   0
  -4  -4 -18    0.91    0.85   0
   4   4  18   -0.24    0.77   0
  -4   4 -18    0.18    0.70   0
  -5  -4 -18    1.84    0.87   0
  -5   4 -18    2.39    0.55   0
   5   4  18    2.03    0.82   0
  -5   4 -18    1.25    0.75   0
  -6   4 -18    1.23    0.80   0
  -6  -4 -18    0.24    0.95   0
  -6   4 -18    0.45    0.80   0
  -7  -4 -18    1.81    1.05   0
  -7  -4 -18    2.71    0.96   0
  -7   4 -18    2.15    0.93   0
  -7   4 -18    2.34    0.65   0
  -7   5  18   -0.30    0.82   0
   7  -5 -18   -0.46    0.80   0
  -6   5  18    0.35    0.81   0
   6  -5 -18    0.55    0.79   0
  -5   5  18   -0.02    0.56   0
   5  -5 -18    1.54    0.78   0
   5   5 -18    1.20    1.21   0
   5   5 -18    0.86    1.18   0
   4  -5 -18    0.46    0.56   0
   4   5 -18    1.15    0.96   0
  -4   5  18    0.46    0.58   0
   4   5 -18    0.61    0.95   0
   3  -5 -18    8.34    0.79   0
  -3   5  18    8.83    0.80   0
   3   5 -18    8.58    0.87   0
   3   5 -18    9.58    0.86   0
  -2   5  18   11.08    0.66   0
   2   5 -18   13.19    0.86   0
   2   5 -18   13.79    0.89   0
   2  -5 -18   13.86    0.84   0
  -1   5  18    0.52    0.54   0
   1   5 -18    0.08    0.77   0
   1   5 -18    0.56    0.76   0
   1  -5 -18   -0.52    0.77   0
   0   5 -18    1.04    0.76   0
   0   5 -18    0.68    0.78   0
   0  -5 -18   -0.37    0.76   0
   0   5  18    0.73    0.75   0
  -1   5 -18    0.65    0.52   0
  -1   5 -18    0.74    0.71   0
  -1  -5 -18    1.23    0.77   0
   1   5  18    1.20    0.74   0
  -2   5 -18    2.70    0.74   0
  -2   5 -18    2.24    0.75   0
  -2  -5 -18    1.94    0.80   0
   2   5  18    2.39    0.58   0
  -3   5 -18   -0.19    0.51   0
  -3  -5 -18    4.16    0.60   0
  -3   5 -18    3.68    0.77   0
   3   5  18    4.16    0.83   0
  -4   5 -18    0.73    0.79   0
  -4  -5 -18    0.71    0.84   0
  -4   5 -18    0.69    0.77   0
   4   5  18    0.31    0.85   0
  -5  -5 -18    0.07    0.91   0
   5   5  18    0.15    0.87   0
  -5   5 -18    0.28    0.56   0
  -5   5 -18    0.35    0.57   0
  -6  -5 -18    0.42    0.97   0
  -6   5 -18    0.62    0.85   0
  -6   5 -18    0.23    0.63   0
  -6   6  18    0.35    0.89   0
   6  -6 -18   -0.14    0.65   0
  -5   6  18    1.13    0.61   0
   5  -6 -18    1.09    0.86   0
   4   6 -18    1.15    1.06   0
  -4   6  18    0.46    0.80   0
   4  -6 -18    1.04    0.82   0
   4   6 -18    0.91    1.19   0
  -3   6  18    0.57    0.58   0
   3  -6 -18    0.37    0.60   0
   3   6 -18    0.63    1.01   0
   3   6 -18    0.85    1.01   0
   2  -6 -18    0.15    0.83   0
  -2   6  18    1.54    0.80   0
   2   6 -18    0.65    0.85   0
   2   6 -18    0.42    0.80   0
   1  -6 -18    1.27    0.84   0
  -1   6  18    2.62    0.82   0
   1   6 -18    3.14    0.84   0
   1   6 -18    2.33    0.79   0
   0   6 -18    2.66    0.85   0
   0   6 -18    3.11    0.81   0
   0  -6 -18    2.71    0.87   0
   0   6  18    2.38    0.93   0
  -1   6 -18    2.02    0.88   0
  -1  -6 -18    1.83    0.85   0
   1   6  18    1.40    0.88   0
  -1   6 -18    2.98    0.60   0
  -2   6 -18    0.41    0.57   0
   2   6  18    0.42    0.87   0
  -2  -6 -18    0.76    0.86   0
  -2   6 -18    0.46    0.57   0
  -3   6 -18    0.09    0.58   0
   3   6  18    1.87    0.91   0
  -3  -6 -18    2.52    0.93   0
  -3   6 -18    2.59    0.80   0
  -4   6 -18    0.89    0.63   0
   4   6  18    0.61    0.92   0
  -4  -6 -18    0.92    0.97   0
  -4   6 -18    1.13    0.87   0
   5   6  18    0.55    1.00   0
  -5   6 -18    0.63    0.92   0
  -5   6 -18    0.14    0.90   0
  -5  -6 -18   -0.24    0.93   0
  -4   7  18    0.04    0.65   0
   4   7 -18    0.61    1.44   0
   4  -7 -18    0.22    0.64   0
   4   7 -18    0.33    1.42   0
  -3   7  18    0.33    0.64   0
   3   7 -18    0.37    1.14   0
   3  -7 -18    0.04    0.64   0
   3   7 -18    0.02    1.17   0
  -2   7  18    0.85    0.88   0
   2  -7 -18    0.06    0.87   0
   2   7 -18    0.60    1.07   0
   2   7 -18    0.15    0.89   0
  -1   7  18    0.30    0.88   0
   1  -7 -18    0.56    0.93   0
   1   7 -18    0.58    0.89   0
   1   7 -18    0.37    0.90   0
   0  -7 -18   -0.45    0.93   0
   0   7 -18    0.33    0.89   0
   0   7 -18    0.52    0.91   0
   0   7  18    0.47    0.63   0
  -1   7 -18    0.55    0.90   0
  -1  -7 -18   -0.24    0.96   0
   1   7  18   -0.79    0.95   0
  -1   7 -18   -0.73    0.94   0
  -2  -7 -18   -0.03    0.94   0
  -2   7 -18    0.70    0.68   0
  -2   7 -18   -0.12    0.64   0
   2   7  18    0.10    0.94   0
  -3  -7 -18    2.08    1.02   0
  -3   7 -18    0.16    0.93   0
  -3   7 -18    1.23    0.98   0
   3   7  18    1.73    1.01   0
 -10   1  19    0.34    1.00   0
  10   1 -19    0.54    1.19   0
 -10  -1  19    0.11    1.02   0
  10  -1 -19    1.24    0.99   0
  -9   1  19    0.43    0.90   0
   9  -1 -19   -0.17    0.90   0
   9   1 -19    0.06    0.91   0
  -9  -1  19    0.12    0.90   0
  -8   1  19    0.13    0.81   0
   8  -1 -19   -0.11    0.80   0
   8   1 -19   -0.14    0.78   0
  -8  -1  19    0.34    0.86   0
   7   1 -19    0.49    0.76   0
  -7   1  19    1.20    0.79   0
   7  -1 -19    0.41    0.51   0
  -7  -1  19    0.29    0.81   0
  -6   1  19    0.41    0.77   0
   6   1 -19    0.07    0.71   0
  -6  -1  19    1.09    0.77   0
   6  -1 -19    0.33    0.50   0
  -5   1  19    4.56    0.77   0
   5   1 -19    4.43    0.74   0
   5  -1 -19    3.91    0.55   0
  -5  -1  19    5.14    0.76   0
   4   1 -19   17.35    0.85   0
   4  -1 -19   15.64    0.64   0
  -4  -1  19   17.56    0.84   0
  -4   1  19   17.61    0.80   0
   3   1 -19   -0.52    0.73   0
   3  -1 -19    0.99    0.68   0
  -3  -1  19    0.45    0.72   0
  -3   1  19    0.70    0.70   0
   2   1 -19    2.12    0.73   0
   2  -1 -19    1.85    0.71   0
  -2  -1  19    3.07    0.73   0
  -2   1  19    2.67    0.74   0
   1  -1 -19    0.21    0.68   0
  -1  -1  19   -0.20    0.67   0
  -1   1  19    0.00    0.67   0
   1   1 -19    0.37    0.65   0
   0  -1 -19   25.58    0.83   0
   0  -1  19   24.86    0.64   0
   0   1  19   25.01    0.66   0
   0   1 -19   25.20    0.84   0
  -1  -1 -19    0.18    0.48   0
   1  -1  19    0.32    0.48   0
   1   1  19    0.92    0.51   0
  -1   1 -19    0.36    0.49   0
   2   1  19   11.50    0.80   0
  -2   1 -19   15.08    0.80   0
  -2  -1 -19   12.58    0.80   0
   3   1  19    7.02    0.55   0
  -3   1 -19    8.57    0.74   0
  -3  -1 -19    7.51    0.78   0
  -4   1 -19    7.65    0.53   0
  -4  -1 -19    6.26    0.76   0
  -5   1 -19   -0.71    0.71   0
  -5   1 -19   -0.10    0.73   0
  -5  -1 -19    1.27    0.71   0
  -6   1 -19   -0.34    0.53   0
  -6   1 -19    0.14    0.52   0
  -6  -1 -19    0.21    0.84   0
  -7   1 -19   -0.34    0.79   0
  -7  -1 -19    0.46    0.87   0
  -7   1 -19    0.11    0.60   0
  -7  -1 -19    0.34    0.58   0
  -8   1 -19    1.41    0.64   0
  -8  -1 -19    0.30    0.94   0
  -8   1 -19    1.14    0.87   0
  -8  -1 -19    0.57    0.95   0
   9   2 -19    1.04    1.14   0
  -9   2  19    0.87    0.95   0
   9  -2 -19    1.36    0.92   0
  -9  -2  19    2.31    1.19   0
  -8   2  19   -0.38    0.82   0
   8  -2 -19   -0.29    0.82   0
   8   2 -19    0.29    0.83   0
  -8  -2  19    0.67    1.05   0
   7   2 -19    3.50    0.86   0
  -7   2  19    4.06    0.82   0
   7  -2 -19    3.37    0.82   0
  -7  -2  19    5.02    0.87   0
   6  -2 -19    0.17    0.71   0
  -6   2  19    0.10    0.73   0
  -6  -2  19    0.29    0.96   0
   6   2 -19    0.71    0.89   0
   5   2 -19    1.65    0.73   0
  -5   2  19    1.51    0.70   0
  -5  -2  19    1.75    0.74   0
   5  -2 -19    1.94    0.70   0
  -4   2  19    0.81    0.69   0
   4   2 -19   -0.24    0.72   0
  -4  -2  19    0.06    0.73   0
   4  -2 -19    0.19    0.51   0
  -3   2  19    0.63    0.69   0
   3   2 -19    0.26    0.71   0
   3  -2 -19    0.75    0.47   0
  -3  -2  19    0.68    0.71   0
   2   2 -19    1.55    0.72   0
   2  -2 -19    0.99    0.69   0
  -2  -2  19    1.29    0.50   0
  -2   2  19    0.71    0.51   0
   1  -2 -19    0.80    0.48   0
  -1  -2  19    0.31    0.68   0
  -1   2  19    0.28    0.47   0
   1   2 -19    0.19    0.72   0
   0  -2 -19   21.45    0.65   0
   0   2  19   21.66    0.82   0
   0   2 -19   21.74    0.80   0
  -1  -2 -19    0.37    0.68   0
   1   2  19    0.32    0.68   0
  -1   2 -19   -0.39    0.68   0
  -2  -2 -19    1.99    0.53   0
   2   2  19    0.63    0.48   0
  -2   2 -19    1.27    0.69   0
  -3  -2 -19   45.52    1.01   0
  -3   2 -19   47.24    0.92   0
   3   2  19   45.77    0.81   0
  -4  -2 -19   12.52    0.84   0
   4   2  19   10.92    0.62   0
  -4   2 -19   12.39    0.77   0
  -4   2 -19   13.27    0.77   0
  -5   2 -19    0.25    0.69   0
  -5   2 -19   -0.22    0.72   0
  -5  -2 -19    0.74    0.55   0
  -6   2 -19   -0.05    0.54   0
  -6   2 -19    0.25    0.55   0
  -6  -2 -19    1.15    0.83   0
  -7  -2 -19    0.49    0.90   0
  -7   2 -19    0.98    0.60   0
  -7   2 -19    0.79    0.87   0
  -7  -2 -19    1.37    0.92   0
  -8   2 -19    0.62    0.65   0
  -8  -2 -19    0.59    0.94   0
  -8   2 -19    1.54    0.67   0
  -8  -2 -19    1.27    0.96   0
  -9   3  19   -0.63    0.93   0
   9  -3 -19    0.24    0.94   0
   8   3 -19   -0.05    1.22   0
  -8   3  19   -0.18    0.84   0
   8  -3 -19    0.26    0.79   0
  -7   3  19   -0.28    0.82   0
   7   3 -19   -0.10    0.98   0
   7  -3 -19   -0.13    0.82   0
   6  -3 -19    0.94    0.72   0
  -6   3  19    0.02    0.54   0
  -6  -3  19    0.33    0.79   0
   6   3 -19    0.02    0.95   0
  -5   3  19   12.20    0.62   0
   5   3 -19   12.01    0.90   0
  -5  -3  19   13.41    0.92   0
   5  -3 -19   10.17    0.81   0
  -4   3  19   39.67    0.90   0
   4   3 -19   40.61    1.20   0
   4  -3 -19   40.42    0.91   0
   3   3 -19    6.11    0.78   0
  -3   3  19    5.43    0.55   0
   3  -3 -19    6.02    0.72   0
  -2   3  19    7.60    0.73   0
   2  -3 -19    7.09    0.54   0
   2   3 -19    8.31    0.77   0
   1  -3 -19    0.79    0.67   0
   1   3 -19    1.34    0.72   0
  -1   3  19    1.04    0.50   0
   0  -3 -19    7.89    0.72   0
   0   3 -19    7.02    0.75   0
   0   3  19    6.51    0.75   0
  -1  -3 -19   16.64    0.82   0
  -1   3 -19   16.87    0.81   0
   1   3  19   17.02    0.82   0
  -2   3 -19    0.64    0.45   0
  -2  -3 -19    0.24    0.76   0
   2   3  19    0.23    0.74   0
  -2   3 -19    0.79    0.72   0
  -3  -3 -19    4.77    0.78   0
   3   3  19    3.38    0.53   0
  -3   3 -19    3.54    0.49   0
  -3   3 -19    4.19    0.50   0
  -4  -3 -19    4.56    0.82   0
  -4   3 -19    4.09    0.53   0
   4   3  19    4.65    0.78   0
  -4   3 -19    4.76    0.77   0
  -5  -3 -19    4.11    0.85   0
  -5   3 -19    4.73    0.78   0
  -5   3 -19    4.43    0.56   0
  -6  -3 -19    0.99    0.85   0
  -6   3 -19    1.40    0.78   0
  -6   3 -19   -0.27    0.79   0
  -7  -3 -19    0.71    0.95   0
  -7   3 -19    0.06    0.84   0
  -7  -3 -19    0.71    0.87   0
  -7   3 -19   -0.14    0.85   0
  -8   3 -19    0.70    0.67   0
  -8   4  19   -0.04    0.91   0
   8  -4 -19    0.55    0.62   0
  -7   4  19    0.76    0.58   0
   7  -4 -19    0.68    0.79   0
  -6   4  19   -0.34    0.52   0
   6  -4 -19    1.00    0.78   0
   6   4 -19   -0.02    0.99   0
   6   4 -19    0.14    0.98   0
   5  -4 -19    7.62    0.84   0
  -5   4  19    8.24    0.78   0
   5   4 -19    7.13    1.06   0
   5   4 -19    8.36    0.90   0
   4   4 -19    2.68    0.79   0
  -4   4  19    2.25    0.74   0
   4   4 -19    2.32    0.80   0
   4  -4 -19    1.45    0.73   0
   3   4 -19    1.17    0.91   0
  -3   4  19    0.72    0.73   0
   3   4 -19    0.86    0.72   0
   3  -4 -19   -0.32    0.74   0
  -2   4  19    2.02    0.70   0
   2   4 -19    1.81    0.74   0
   2  -4 -19    1.28    0.72   0
   2   4 -19    1.11    0.77   0
   1  -4 -19    0.93    0.66   0
   1   4 -19    1.08    0.75   0
   1   4 -19    2.16    0.73   0
  -1   4  19    1.08    0.72   0
   0   4 -19   10.60    0.60   0
   0  -4 -19   10.15    0.76   0
   0   4 -19   10.64    0.60   0
   0   4  19   10.25    0.77   0
  -1  -4 -19    0.34    0.52   0
  -1   4 -19    0.97    0.69   0
  -1   4 -19    1.13    0.71   0
   1   4  19    1.49    0.75   0
  -2   4 -19   14.29    0.82   0
  -2  -4 -19   14.09    0.80   0
  -2   4 -19   13.04    0.59   0
   2   4  19   12.16    0.67   0
  -3  -4 -19    1.48    0.80   0
  -3   4 -19    1.44    0.78   0
   3   4  19    1.06    0.51   0
  -3   4 -19    1.50    0.73   0
  -4  -4 -19    2.42    0.64   0
   4   4  19    3.54    0.85   0
  -4   4 -19    3.08    0.78   0
  -4   4 -19    3.36    0.56   0
  -5  -4 -19   -0.05    0.86   0
  -5   4 -19    0.67    0.78   0
   5   4  19    0.96    0.84   0
  -5   4 -19    0.73    0.80   0
  -6   4 -19    1.76    0.85   0
  -6  -4 -19    2.25    0.96   0
  -6   4 -19    3.53    0.85   0
  -7   4 -19    0.62    0.90   0
  -7  -4 -19    0.05    1.29   0
  -7   4 -19   -0.18    0.64   0
   7  -5 -19    0.17    0.86   0
  -7   5  19    0.97    0.89   0
  -6   5  19    1.34    0.81   0
   6  -5 -19    1.38    0.81   0
  -5   5  19    0.26    0.57   0
   5   5 -19    0.98    1.01   0
   5  -5 -19    0.56    0.77   0
   5   5 -19    0.70    1.24   0
   4  -5 -19    0.18    0.55   0
   4   5 -19    0.51    1.01   0
  -4   5  19    0.23    0.76   0
   4   5 -19    0.33    0.81   0
  -3   5  19    3.07    0.77   0
   3   5 -19    2.97    0.99   0
   3   5 -19    2.58    0.83   0
   3  -5 -19    2.75    0.74   0
  -2   5  19    1.80    0.51   0
   2   5 -19    0.83    0.79   0
   2   5 -19    0.62    0.79   0
   2  -5 -19    1.49    0.73   0
   1   5 -19    9.05    0.85   0
   1  -5 -19   10.04    0.79   0
   1   5 -19    9.51    0.84   0
  -1   5  19    9.26    0.61   0
   0   5 -19    1.32    0.78   0
   0  -5 -19    0.16    0.53   0
   0   5 -19    0.96    0.75   0
   0   5  19   -0.25    0.77   0
  -1   5 -19    5.54    0.60   0
  -1   5 -19    6.21    0.56   0
  -1  -5 -19    5.69    0.84   0
   1   5  19    5.21    0.63   0
  -2   5 -19    1.49    0.78   0
  -2  -5 -19    1.72    0.83   0
  -2   5 -19    2.06    0.57   0
   2   5  19    1.79    0.78   0
  -3   5 -19    5.42    0.65   0
  -3  -5 -19    5.53    0.88   0
  -3   5 -19    5.25    0.57   0
   3   5  19    6.37    0.90   0
  -4   5 -19    8.31    0.82   0
  -4  -5 -19    6.71    0.99   0
  -4   5 -19    7.59    0.85   0
   4   5  19    5.08    0.91   0
  -5   5 -19    2.21    0.87   0
  -5  -5 -19    2.18    0.93   0
   5   5  19    1.35    0.88   0
  -5   5 -19    2.60    0.64   0
  -6  -5 -19    2.11    1.04   0
  -6   5 -19    1.61    0.64   0
  -6   5 -19    0.90    0.89   0
  -6   6  19    1.66    0.92   0
   6  -6 -19    0.57    0.65   0
  -5   6  19    0.41    0.60   0
   5  -6 -19    1.05    0.87   0
   4   6 -19    3.80    1.13   0
  -4   6  19    3.52    0.87   0
   4  -6 -19    3.52    0.88   0
   4   6 -19    3.44    1.13   0
  -3   6  19    1.16    0.55   0
   3  -6 -19    0.86    0.60   0
   3   6 -19    1.84    1.02   0
   3   6 -19    1.15    0.90   0
   2   6 -19    3.06    0.86   0
  -2   6  19    2.67    0.86   0
   2  -6 -19    3.21    0.85   0
   2   6 -19    3.72    0.88   0
  -1   6  19    3.54    0.85   0
   1   6 -19    4.35    0.86   0
   1   6 -19    3.62    0.87   0
   1  -6 -19    3.81    0.85   0
   0   6 -19    5.40    0.88   0
   0   6 -19    4.33    0.89   0
   0  -6 -19    5.10    0.85   0
   0   6  19    6.44    0.86   0
  -1   6 -19    1.43    0.60   0
  -1   6 -19    0.81    0.60   0
  -1  -6 -19    1.38    0.86   0
   1   6  19    1.09    0.87   0
  -2   6 -19    3.87    0.63   0
   2   6  19    3.52    0.68   0
  -2  -6 -19    5.10    0.92   0
  -2   6 -19    3.58    0.64   0
  -3   6 -19    0.77    0.58   0
   3   6  19    1.78    0.89   0
  -3  -6 -19    1.17    0.63   0
  -3   6 -19    1.37    0.87   0
  -4   6 -19    2.39    0.63   0
   4   6  19    1.82    0.96   0
  -4  -6 -19    2.37    0.98   0
  -4   6 -19    3.07    0.91   0
   5   6  19    0.74    0.97   0
  -5   6 -19   -0.11    0.94   0
   4   7 -19    0.63    1.41   0
  -4   7  19    0.53    0.68   0
   4   7 -19    1.49    1.46   0
   4  -7 -19   -0.12    0.72   0
  -3   7  19    0.86    0.92   0
   3   7 -19    0.61    0.98   0
   3  -7 -19   -0.19    0.65   0
   3   7 -19    0.85    0.98   0
  -2   7  19    0.80    0.94   0
   2  -7 -19    0.61    0.91   0
   2   7 -19    0.89    0.93   0
   2   7 -19    0.69    0.95   0
  -1   7  19   -0.64    0.94   0
   1  -7 -19   -0.53    0.91   0
   1   7 -19    0.17    0.90   0
   1   7 -19    0.20    0.94   0
   0  -7 -19    0.85    0.92   0
   0   7 -19    0.58    0.66   0
   0   7 -19    0.59    0.66   0
   0   7  19    0.25    0.95   0
  -1  -7 -19    0.62    0.94   0
  -1   7 -19    0.67    0.67   0
  -1   7 -19    0.63    0.93   0
   1   7  19    0.00    0.93   0
  -2  -7 -19    0.06    1.01   0
  -2   7 -19   -0.27    0.67   0
  -2   7 -19    0.12    0.64   0
   2   7  19    0.60    0.95   0
   9   0 -20    0.29    0.88   0
  -9   0  20    0.12    0.89   0
   8   0 -20    0.17    0.82   0
  -8   0  20    0.58    0.86   0
   7   0 -20    4.68    0.82   0
  -7   0  20    5.89    0.85   0
   6   0 -20    0.02    0.77   0
  -6   0  20    0.08    0.57   0
   5   0 -20    5.08    0.74   0
  -5   0  20    5.10    0.79   0
   4   0 -20   19.14    0.83   0
  -4   0  20   22.49    0.87   0
   3   0 -20    6.80    0.56   0
  -3   0  20    6.20    0.76   0
   2   0 -20   17.18    0.77   0
  -2   0  20   16.95    0.77   0
   1   0 -20  101.73    1.19   0
  -1   0  20  104.71    1.19   0
   0   0 -20    0.89    0.69   0
   0   0  20    0.51    0.71   0
   1   0  20  600.88    2.33   0
  -1   0 -20  616.83    2.39   0
   2   0  20  141.13    1.19   0
  -2   0 -20  150.96    1.31   0
  -3   0 -20   77.19    1.05   0
  -4   0 -20   -0.48    0.69   0
  -5   0 -20   17.03    0.70   0
  -6   0 -20    0.37    0.77   0
  -6   0 -20    0.66    0.58   0
  -7   0 -20    0.62    0.58   0
  -7   0 -20    0.68    0.61   0
  -8   0 -20    2.43    0.97   0
  -8   0 -20    2.38    0.67   0
  -9   1  20    0.92    0.97   0
   9  -1 -20    0.31    0.95   0
   9   1 -20    0.84    0.90   0
  -9  -1  20    1.55    0.92   0
  -8   1  20    0.52    0.84   0
   8   1 -20    0.51    0.83   0
   8  -1 -20    0.73    0.83   0
  -8  -1  20    0.76    0.87   0
   7   1 -20    1.15    0.79   0
  -7   1  20    1.45    0.60   0
   7  -1 -20    1.19    0.76   0
  -7  -1  20    1.25    0.85   0
  -6   1  20    3.06    0.78   0
   6   1 -20    3.67    0.76   0
  -6  -1  20    4.38    0.80   0
   6  -1 -20    3.25    0.53   0
  -5   1  20    2.04    0.51   0
   5   1 -20    1.50    0.72   0
   5  -1 -20    2.51    0.54   0
  -5  -1  20    2.26    0.56   0
   4   1 -20   11.82    0.84   0
   4  -1 -20   11.47    0.79   0
  -4  -1  20   12.52    0.84   0
  -4   1  20   12.93    0.80   0
   3   1 -20    0.63    0.71   0
   3  -1 -20    0.80    0.70   0
  -3  -1  20    0.99    0.71   0
  -3   1  20    0.16    0.69   0
   2   1 -20   17.72    0.83   0
   2  -1 -20   19.50    0.82   0
  -2  -1  20   19.48    0.83   0
  -2   1  20   17.99    0.81   0
   1  -1 -20   13.56    0.77   0
  -1  -1  20   13.34    0.59   0
  -1   1  20   12.36    0.59   0
   1   1 -20   12.66    0.76   0
   0  -1 -20    6.22    0.75   0
   0  -1  20    7.67    0.71   0
   0   1  20    7.73    0.74   0
   0   1 -20    6.48    0.54   0
  -1  -1 -20    1.47    0.72   0
   1  -1  20    2.36    0.71   0
   1   1  20    0.81    0.52   0
  -1   1 -20    1.50    0.71   0
   2   1  20    2.53    0.49   0
  -2   1 -20    1.13    0.74   0
  -2  -1 -20    2.39    0.72   0
   3   1  20    0.31    0.50   0
  -3   1 -20    0.80    0.47   0
  -3  -1 -20    0.99    0.72   0
  -4   1 -20    2.51    0.54   0
  -4  -1 -20    2.20    0.75   0
  -5   1 -20    0.60    0.55   0
  -5   1 -20    0.47    0.74   0
  -5  -1 -20    0.33    0.54   0
  -6   1 -20    4.70    0.61   0
  -6   1 -20    6.04    0.81   0
  -6  -1 -20    5.73    0.82   0
  -7   1 -20    0.46    0.57   0
  -7  -1 -20    0.67    0.86   0
  -7   1 -20    0.07    0.59   0
  -7  -1 -20    0.49    0.86   0
  -8  -1 -20    1.84    0.96   0
  -8   1 -20    3.03    0.90   0
  -8   1 -20    2.26    0.93   0
  -8  -1 -20    1.75    1.03   0
  -9   2  20   -0.68    0.94   0
   9  -2 -20    0.50    0.93   0
   9   2 -20    0.03    1.17   0
  -9  -2  20   -0.30    1.17   0
  -8   2  20    0.41    0.87   0
   8  -2 -20    0.06    0.60   0
   8   2 -20    0.85    1.05   0
  -8  -2  20    0.26    0.88   0
   7   2 -20    2.54    0.89   0
  -7   2  20    3.20    0.61   0
   7  -2 -20    2.97    0.83   0
  -7  -2  20    3.67    0.85   0
  -6   2  20    0.18    0.78   0
  -6  -2  20    0.14    0.77   0
   6   2 -20    0.30    0.76   0
   6  -2 -20    0.12    0.72   0
  -5   2  20    1.02    0.74   0
   5   2 -20    1.36    0.89   0
  -5  -2  20    1.22    0.76   0
   5  -2 -20    0.49    0.70   0
  -4   2  20   16.35    0.79   0
   4   2 -20   15.64    0.88   0
  -4  -2  20   16.59    0.87   0
   4  -2 -20   16.92    0.60   0
   3   2 -20   19.96    0.89   0
   3  -2 -20   19.65    0.79   0
  -3  -2  20   20.81    0.86   0
  -3   2  20   20.63    0.80   0
   2   2 -20    2.40    0.52   0
   2  -2 -20    2.13    0.72   0
  -2  -2  20    3.96    0.72   0
  -2   2  20    2.74    0.51   0
   1  -2 -20   17.45    0.81   0
  -1  -2  20   20.61    0.85   0
  -1   2  20   20.27    0.80   0
   1   2 -20   17.81    0.65   0
   0  -2 -20    2.51    0.52   0
   0   2  20    2.61    0.52   0
   0   2 -20    2.15    0.72   0
  -1  -2 -20   10.20    0.57   0
   1   2  20   11.22    0.74   0
  -1   2 -20    9.52    0.75   0
  -2  -2 -20    9.85    0.80   0
   2   2  20   11.11    0.60   0
  -2   2 -20   10.05    0.72   0
  -3  -2 -20    3.44    0.55   0
   3   2  20    3.36    0.69   0
  -3   2 -20    3.56    0.71   0
  -4  -2 -20    3.80    0.57   0
  -4   2 -20    2.96    0.72   0
   4   2  20    2.69    0.56   0
  -4   2 -20    3.21    0.73   0
  -5  -2 -20    3.93    0.60   0
  -5   2 -20    4.70    0.75   0
  -5   2 -20    3.86    0.73   0
  -6   2 -20    0.40    0.76   0
  -6   2 -20    0.08    0.56   0
  -6  -2 -20    0.82    0.84   0
  -7  -2 -20    2.80    0.94   0
  -7   2 -20    3.41    0.87   0
  -7   2 -20    3.04    0.67   0
  -7  -2 -20    3.52    0.92   0
  -8   2 -20    1.28    0.90   0
  -8  -2 -20    0.31    0.98   0
  -8   2 -20    0.19    0.92   0
  -8  -2 -20    0.06    1.06   0
  -9   3  20   -0.32    0.93   0
   9  -3 -20    0.63    0.69   0
  -8   3  20    1.08    0.88   0
   8  -3 -20   -0.19    0.62   0
   8   3 -20    0.38    1.25   0
   7   3 -20    0.19    1.01   0
  -7   3  20    0.26    0.57   0
   7  -3 -20    0.99    0.83   0
  -7  -3  20    0.09    1.04   0
   6  -3 -20    4.55    0.81   0
  -6   3  20    4.79    0.60   0
  -6  -3  20    6.18    0.86   0
   6   3 -20    4.60    1.04   0
  -5   3  20    2.44    0.56   0
   5   3 -20    1.59    0.77   0
  -5  -3  20    1.56    0.96   0
   5  -3 -20    1.18    0.71   0
  -4   3  20    2.26    0.72   0
   4   3 -20    3.49    0.79   0
   4  -3 -20    3.52    0.73   0
  -3   3  20    0.18    0.70   0
   3   3 -20   -0.16    0.75   0
   3  -3 -20    0.49    0.49   0
   2   3 -20    6.98    0.78   0
  -2   3  20    7.83    0.72   0
   2  -3 -20    7.08    0.70   0
   1  -3 -20    0.46    0.47   0
   1   3 -20    0.65    0.74   0
  -1   3  20    0.62    0.48   0
   0  -3 -20   44.38    0.80   0
   0   3 -20   46.56    0.81   0
   0   3  20   46.53    0.81   0
  -1  -3 -20   -0.25    0.73   0
  -1   3 -20   -0.33    0.73   0
   1   3  20    1.35    0.72   0
  -2  -3 -20   11.72    0.84   0
  -2   3 -20   12.52    0.76   0
   2   3  20   11.42    0.63   0
  -2   3 -20   12.23    0.78   0
  -3   3 -20   -0.37    0.69   0
  -3  -3 -20   -0.15    0.54   0
   3   3  20    0.36    0.73   0
  -3   3 -20    0.61    0.50   0
  -4  -3 -20    7.76    0.88   0
  -4   3 -20    7.65    0.77   0
   4   3  20    7.03    0.82   0
  -4   3 -20    7.80    0.76   0
  -5  -3 -20    0.02    0.80   0
  -5   3 -20    0.34    0.76   0
  -5   3 -20   -0.29    0.76   0
  -6  -3 -20    3.18    0.65   0
  -6   3 -20    2.35    0.60   0
  -6   3 -20    2.41    0.83   0
  -7  -3 -20    0.32    0.99   0
  -7   3 -20    0.52    0.60   0
  -7   3 -20    2.57    0.90   0
  -7  -3 -20    1.21    0.93   0
  -8   4  20   -0.03    0.93   0
   8  -4 -20    0.95    0.66   0
  -7   4  20    0.56    0.58   0
   7   4 -20    0.28    1.78   0
   7  -4 -20    0.26    0.88   0
   7   4 -20    0.33    1.66   0
  -6   4  20    0.37    0.55   0
   6  -4 -20    0.45    0.75   0
   6   4 -20    0.17    1.08   0
   6   4 -20    0.13    1.04   0
   5  -4 -20    3.90    0.80   0
  -5   4  20    4.24    0.61   0
   5   4 -20    4.61    1.07   0
  -4   4  20    1.18    0.72   0
   4   4 -20    0.60    0.80   0
   4  -4 -20    0.32    0.72   0
   3   4 -20    0.59    0.96   0
  -3   4  20    1.06    0.72   0
   3  -4 -20    1.36    0.69   0
  -2   4  20    4.40    0.75   0
   2   4 -20    3.45    0.76   0
   2  -4 -20    3.85    0.73   0
   2   4 -20    3.11    0.53   0
   1   4 -20   -0.20    0.76   0
   1  -4 -20    0.66    0.52   0
   1   4 -20   -0.06    0.76   0
  -1   4  20   -0.01    0.73   0
   0   4 -20    1.19    0.78   0
   0  -4 -20    0.85    0.76   0
   0   4 -20    1.21    0.51   0
   0   4  20    1.15    0.76   0
  -1  -4 -20   -0.16    0.72   0
  -1   4 -20    0.51    0.74   0
   1   4  20    0.79    0.51   0
  -1   4 -20    0.36    0.71   0
  -2  -4 -20    7.52    0.80   0
  -2   4 -20    7.09    0.76   0
  -2   4 -20    5.65    0.82   0
   2   4  20    7.35    0.81   0
  -3  -4 -20    2.27    0.84   0
  -3   4 -20    1.72    0.51   0
   3   4  20    1.95    0.55   0
  -3   4 -20    1.61    0.50   0
  -4  -4 -20    5.85    0.88   0
   4   4  20    4.73    0.80   0
  -4   4 -20    5.02    0.78   0
  -4   4 -20    5.13    0.57   0
  -5  -4 -20    0.69    0.88   0
  -5   4 -20   -0.73    0.80   0
   5   4  20   -0.01    0.59   0
  -5   4 -20    0.79    0.81   0
  -6   4 -20    1.61    0.61   0
  -6  -4 -20    1.73    0.98   0
  -6   4 -20    2.27    0.86   0
  -7   4 -20    1.36    0.90   0
  -7   4 -20    0.71    0.65   0
  -7   5  20   -0.21    0.87   0
   7  -5 -20   -0.66    0.89   0
  -6   5  20    0.55    0.85   0
   6  -5 -20    0.48    0.81   0
  -5   5  20   -0.10    0.57   0
   5  -5 -20   -0.67    0.80   0
   5   5 -20    0.33    1.03   0
   5   5 -20    0.50    1.04   0
   4  -5 -20    0.91    0.53   0
  -4   5  20    1.11    0.78   0
   4   5 -20    1.16    0.82   0
   4   5 -20    0.79    0.84   0
  -3   5  20    7.59    0.82   0
   3   5 -20    5.27    0.85   0
   3  -5 -20    6.52    0.80   0
   3   5 -20    6.26    1.06   0
  -2   5  20   -0.23    0.53   0
   2   5 -20   -0.22    0.77   0
   2   5 -20    0.48    0.79   0
   2  -5 -20    0.07    0.75   0
   1   5 -20    3.88    0.86   0
   1  -5 -20    3.20    0.79   0
   1   5 -20    3.18    0.81   0
  -1   5  20    3.00    0.80   0
   0  -5 -20    0.13    0.55   0
   0   5 -20    0.33    0.78   0
   0   5 -20    1.14    0.79   0
   0   5  20    0.34    0.76   0
  -1  -5 -20    3.82    0.58   0
  -1   5 -20    3.52    0.82   0
  -1   5 -20    3.95    0.59   0
   1   5  20    4.81    0.86   0
  -2   5 -20    1.31    0.57   0
  -2  -5 -20    1.03    0.55   0
  -2   5 -20    0.80    0.57   0
   2   5  20    0.75    0.79   0
  -3   5 -20    0.92    0.80   0
  -3  -5 -20    0.52    0.85   0
  -3   5 -20   -0.44    0.58   0
   3   5  20    0.65    0.85   0
  -4   5 -20    0.25    0.81   0
  -4  -5 -20   -0.06    0.90   0
   4   5  20    0.45    0.62   0
  -4   5 -20    0.82    0.84   0
  -5   5 -20    0.10    0.84   0
  -5  -5 -20    0.44    0.95   0
   5   5  20    0.57    0.93   0
  -5   5 -20    0.90    0.61   0
  -6  -5 -20    0.95    1.06   0
  -6   5 -20    0.20    0.66   0
  -6   5 -20    1.30    0.92   0
  -6   6  20   -0.41    0.93   0
  -5   6  20    0.39    0.64   0
   5   6 -20    0.02    1.63   0
   5  -6 -20    0.76    0.88   0
   5   6 -20    0.18    1.64   0
  -4   6  20    1.54    0.59   0
   4   6 -20    1.74    1.14   0
   4  -6 -20    1.25    0.85   0
   4   6 -20    1.60    1.11   0
  -3   6  20    1.33    0.58   0
   3  -6 -20    0.28    0.59   0
   3   6 -20    1.77    0.90   0
   3   6 -20    1.01    1.04   0
   2  -6 -20   -0.05    0.83   0
  -2   6  20   -0.82    0.84   0
   2   6 -20    0.11    0.90   0
   2   6 -20   -0.13    0.87   0
   1   6 -20    0.53    0.84   0
   1   6 -20    0.19    0.86   0
   1  -6 -20    0.27    0.81   0
  -1   6  20    0.22    0.57   0
   0   6 -20   -0.14    0.89   0
   0   6 -20   -0.49    0.85   0
   0  -6 -20   -0.48    0.87   0
   0   6  20    0.21    0.88   0
  -1   6 -20    0.64    0.59   0
  -1   6 -20    0.15    0.60   0
  -1  -6 -20    0.73    0.59   0
   1   6  20    0.81    0.87   0
  -2   6 -20    1.33    0.64   0
  -2   6 -20    0.60    0.57   0
   2   6  20    1.24    0.93   0
  -2  -6 -20    1.70    0.89   0
  -3   6 -20    1.31    0.59   0
   3   6  20    0.87    0.92   0
  -3  -6 -20    1.16    0.93   0
  -3   6 -20    1.29    0.87   0
  -4   6 -20    2.81    0.96   0
   4   6  20    2.90    0.97   0
  -4  -6 -20    1.99    1.02   0
  -4   6 -20    3.62    0.97   0
  -3   7  20   -0.17    0.93   0
   3  -7 -20    0.59    0.66   0
   3   7 -20    0.36    1.18   0
   3   7 -20    0.38    1.20   0
  -2   7  20    0.49    0.67   0
   2  -7 -20    0.12    0.94   0
   2   7 -20    0.25    0.94   0
   2   7 -20    0.84    0.95   0
   1  -7 -20    1.23    0.95   0
   1   7 -20   -0.03    0.95   0
   1   7 -20    0.35    0.94   0
  -1   7  20    0.28    0.94   0
   0  -7 -20    0.45    0.96   0
   0   7 -20    0.65    0.93   0
   0   7 -20    0.22    0.92   0
   0   7  20    0.57    0.96   0
  -1  -7 -20    1.47    0.97   0
  -1   7 -20   -0.11    0.66   0
  -1   7 -20    0.24    0.97   0
   1   7  20    0.39    0.94   0
  -2   7 -20    0.62    0.66   0
  -2   7 -20    0.28    0.66   0
   2   7  20    0.26    1.02   0
  -9   1  21   -0.32    0.94   0
   9  -1 -21    0.13    0.92   0
   9   1 -21   -0.08    0.91   0
  -9  -1  21   -0.79    0.92   0
  -8   1  21   -0.06    0.85   0
   8   1 -21    0.40    0.88   0
   8  -1 -21    0.33    0.59   0
  -8  -1  21    0.29    0.82   0
  -7   1  21    0.22    0.82   0
   7  -1 -21    1.19    0.80   0
  -7  -1  21    0.32    0.80   0
   7   1 -21    1.57    0.76   0
  -6   1  21    0.43    0.76   0
   6   1 -21    0.87    0.76   0
  -6  -1  21    1.28    0.76   0
   6  -1 -21    0.81    0.73   0
   5   1 -21    1.15    0.76   0
   5  -1 -21    1.14    0.50   0
  -5  -1  21    1.98    0.76   0
  -5   1  21    1.50    0.72   0
   4   1 -21    1.38    0.68   0
   4  -1 -21    1.68    0.74   0
  -4  -1  21    0.90    0.54   0
  -4   1  21    0.66    0.73   0
   3   1 -21    0.37    0.72   0
   3  -1 -21    0.77    0.68   0
  -3  -1  21    0.91    0.48   0
  -3   1  21   -0.16    0.70   0
   2   1 -21    0.52    0.53   0
   2  -1 -21    1.08    0.48   0
  -2  -1  21    0.79    0.73   0
  -2   1  21    0.89    0.71   0
   1   1 -21   14.58    0.80   0
   1  -1 -21   13.32    0.79   0
  -1  -1  21   15.80    0.79   0
  -1   1  21   15.21    0.79   0
   0  -1 -21    1.74    0.73   0
   0  -1  21    1.55    0.50   0
   0   1  21    0.37    0.71   0
   0   1 -21    1.76    0.72   0
  -1  -1 -21   66.49    1.04   0
   1  -1  21   64.47    1.03   0
   1   1  21   62.21    0.90   0
  -1   1 -21   65.41    0.89   0
   2   1  21   17.21    0.77   0
  -2   1 -21   16.85    0.62   0
  -2  -1 -21   15.39    0.61   0
   3   1  21    4.50    0.69   0
  -3   1 -21    4.78    0.57   0
  -3  -1 -21    4.26    0.72   0
  -4   1 -21   -0.01    0.73   0
  -4  -1 -21   -0.09    0.52   0
  -5   1 -21    1.01    0.75   0
  -5   1 -21    3.26    0.77   0
  -5  -1 -21    1.36    0.79   0
  -6   1 -21   -0.15    0.82   0
  -6   1 -21   -0.19    0.57   0
  -6  -1 -21    1.09    0.59   0
  -7   1 -21    1.14    0.84   0
  -7  -1 -21    0.42    0.87   0
  -7   1 -21    0.74    0.86   0
  -7  -1 -21    0.99    0.89   0
  -8  -1 -21   -0.13    0.92   0
  -8   1 -21    0.36    0.92   0
  -8   1 -21   -0.38    0.67   0
  -8  -1 -21    0.22    0.71   0
  -9   2  21    0.71    0.93   0
   9  -2 -21    0.68    0.95   0
  -9  -2  21    0.26    1.21   0
   9   2 -21    0.16    1.18   0
  -8   2  21    0.38    0.87   0
   8  -2 -21    0.02    0.88   0
   8   2 -21   -0.27    1.13   0
  -8  -2  21    0.62    1.06   0
  -7   2  21    1.46    0.81   0
   7  -2 -21    1.72    0.59   0
  -7  -2  21    1.64    1.03   0
   7   2 -21    1.86    0.83   0
  -6   2  21    0.29    0.76   0
  -6  -2  21   -0.11    0.81   0
   6   2 -21    0.93    0.93   0
   6  -2 -21    0.24    0.74   0
  -5   2  21    1.26    0.52   0
   5   2 -21    0.81    0.80   0
  -5  -2  21    1.27    0.78   0
   5  -2 -21    0.97    0.73   0
  -4   2  21    1.20    0.67   0
   4   2 -21    0.47    0.53   0
  -4  -2  21    0.42    0.74   0
   4  -2 -21    0.38    0.47   0
   3   2 -21    0.50    0.71   0
   3  -2 -21    0.91    0.64   0
  -3  -2  21    0.57    0.71   0
  -3   2  21   -0.16    0.67   0
   2   2 -21    9.19    0.59   0
   2  -2 -21    8.59    0.75   0
  -2  -2  21    8.29    0.76   0
  -2   2  21    9.09    0.57   0
   1  -2 -21    0.87    0.69   0
  -1  -2  21    0.25    0.53   0
  -1   2  21    0.98    0.69   0
   1   2 -21    0.61    0.75   0
   0  -2 -21    1.63    0.50   0
   0   2  21    1.22    0.69   0
   0   2 -21    1.18    0.50   0
  -1  -2 -21   15.09    0.78   0
   1   2  21   14.55    0.63   0
  -1   2 -21   15.74    0.61   0
  -2  -2 -21   22.72    0.69   0
   2   2  21   24.40    0.82   0
  -2   2 -21   23.52    0.63   0
  -3  -2 -21    0.84    0.76   0
   3   2  21    0.22    0.45   0
  -3   2 -21    1.74    0.72   0
  -4   2 -21    5.30    0.73   0
  -4  -2 -21    5.38    0.79   0
   4   2  21    4.47    0.76   0
  -4   2 -21    5.18    0.75   0
  -5  -2 -21    0.01    0.61   0
  -5   2 -21    1.16    0.54   0
  -5   2 -21    0.69    0.53   0
  -6  -2 -21    1.58    0.84   0
  -6   2 -21    0.85    0.57   0
  -6   2 -21    1.15    0.84   0
  -7  -2 -21    1.66    0.96   0
  -7   2 -21    0.90    0.62   0
  -7  -2 -21    1.39    0.92   0
  -7   2 -21    1.56    0.89   0
  -8   3  21    0.59    0.89   0
   8  -3 -21    0.08    0.64   0
   8   3 -21    0.08    1.10   0
   7   3 -21    2.22    1.08   0
  -7   3  21    1.64    0.58   0
   7  -3 -21    2.10    0.83   0
  -7  -3  21    1.03    1.13   0
   6  -3 -21    5.00    0.83   0
  -6   3  21    5.86    0.84   0
  -6  -3  21    8.11    0.92   0
   6   3 -21    7.12    0.90   0
  -5   3  21   -0.57    0.67   0
   5   3 -21    0.49    0.78   0
  -5  -3  21   -0.16    0.99   0
   5  -3 -21    0.84    0.72   0
  -4   3  21    4.84    0.54   0
   4   3 -21    5.68    0.86   0
   4  -3 -21    4.93    0.73   0
  -3   3  21    3.10    0.73   0
   3   3 -21    3.08    0.76   0
   3  -3 -21    1.47    0.53   0
   2  -3 -21    1.47    0.71   0
   2   3 -21    1.82    0.73   0
  -2   3  21    0.66    0.71   0
   1  -3 -21    6.37    0.71   0
   1   3 -21    5.91    0.56   0
  -1   3  21    5.63    0.72   0
   0  -3 -21    1.28    0.66   0
   0   3 -21    0.64    0.51   0
   0   3  21    0.49    0.67   0
  -1  -3 -21    2.13    0.71   0
  -1   3 -21    2.01    0.50   0
   1   3  21    1.56    0.52   0
  -2  -3 -21    2.31    0.77   0
  -2   3 -21    3.26    0.56   0
   2   3  21    2.08    0.51   0
  -2   3 -21    3.30    0.73   0
  -3  -3 -21    4.97    0.82   0
  -3   3 -21    5.28    0.73   0
   3   3  21    4.72    0.78   0
  -3   3 -21    5.40    0.55   0
  -4  -3 -21    2.57    0.86   0
  -4   3 -21    2.20    0.54   0
   4   3  21    2.78    0.81   0
  -4   3 -21    2.17    0.76   0
  -5  -3 -21    2.64    0.87   0
  -5   3 -21    2.81    0.81   0
  -5   3 -21    2.38    0.57   0
  -6  -3 -21   -0.21    0.92   0
  -6   3 -21    0.61    0.56   0
  -6   3 -21   -0.22    0.60   0
  -7  -3 -21    4.33    1.07   0
  -7  -3 -21    4.85    1.01   0
  -7   3 -21    3.37    0.91   0
  -7   3 -21    4.92    0.95   0
  -8   4  21    0.60    0.94   0
   8  -4 -21   -0.19    0.68   0
  -7   4  21    0.28    0.61   0
   7  -4 -21    0.39    0.86   0
   7   4 -21    0.42    1.49   0
   7   4 -21    0.56    1.45   0
  -6   4  21    5.39    0.84   0
   6  -4 -21    5.50    0.86   0
   6   4 -21    5.25    1.12   0
   6   4 -21    5.97    1.15   0
   5  -4 -21    1.49    0.78   0
  -5   4  21    1.63    0.56   0
   5   4 -21    0.82    1.03   0
  -4   4  21   -0.19    0.74   0
   4   4 -21    0.12    0.79   0
   4  -4 -21   -0.64    0.75   0
   3   4 -21    1.42    0.80   0
  -3   4  21    1.58    0.73   0
   3  -4 -21    2.49    0.73   0
   2   4 -21    2.11    0.75   0
   2  -4 -21    1.90    0.73   0
   2   4 -21    2.72    0.78   0
  -2   4  21    1.75    0.74   0
   1   4 -21    0.50    0.58   0
   1  -4 -21    0.92    0.76   0
   1   4 -21    0.78    0.59   0
  -1   4  21    0.96    0.73   0
   0  -4 -21    3.91    0.59   0
   0   4 -21    3.13    0.77   0
   0   4 -21    4.63    0.59   0
   0   4  21    4.48    0.59   0
  -1  -4 -21    5.04    0.80   0
  -1   4 -21    5.07    0.76   0
   1   4  21    5.92    0.82   0
  -1   4 -21    4.53    0.59   0
  -2  -4 -21    4.36    0.58   0
  -2   4 -21    5.48    0.57   0
  -2   4 -21    5.64    0.80   0
   2   4  21    5.86    0.80   0
  -3   4 -21    0.72    0.55   0
  -3  -4 -21    0.13    0.82   0
   3   4  21    0.27    0.53   0
  -3   4 -21    1.12    0.56   0
  -4  -4 -21    1.02    0.88   0
   4   4  21    0.05    0.78   0
  -4   4 -21    2.43    0.79   0
  -4   4 -21    3.16    0.79   0
  -5  -4 -21    0.49    0.90   0
   5   4  21    0.11    0.87   0
  -5   4 -21    0.48    0.57   0
  -5   4 -21   -0.71    0.83   0
  -6  -4 -21    0.90    0.99   0
  -6   4 -21    1.00    0.84   0
  -6   4 -21   -0.52    0.91   0
  -7   5  21   -0.14    0.66   0
   7  -5 -21    0.04    0.90   0
   6   5 -21    0.02    1.61   0
  -6   5  21   -0.47    0.86   0
   6  -5 -21    0.83    0.85   0
   6   5 -21    0.42    1.59   0
  -5   5  21    0.46    0.60   0
   5  -5 -21    0.58    0.84   0
   5   5 -21    0.02    1.07   0
   5   5 -21    0.56    1.06   0
   4  -5 -21    0.44    0.57   0
  -4   5  21    0.74    0.77   0
   4   5 -21    0.26    1.02   0
   4   5 -21    0.94    0.83   0
  -3   5  21    1.61    0.76   0
   3   5 -21   -0.08    0.94   0
   3  -5 -21    0.10    0.77   0
   3   5 -21    0.59    0.84   0
  -2   5  21    0.25    0.54   0
   2   5 -21    0.36    0.80   0
   2  -5 -21    0.48    0.81   0
   2   5 -21    0.84    0.83   0
   1   5 -21    2.18    0.77   0
   1  -5 -21    2.49    0.58   0
   1   5 -21    2.83    0.81   0
  -1   5  21    2.66    0.78   0
   0  -5 -21    0.52    0.81   0
   0   5 -21    0.31    0.80   0
   0   5  21    0.58    0.56   0
   0   5 -21    0.19    0.81   0
  -1  -5 -21    6.03    0.87   0
  -1   5 -21    7.03    0.85   0
  -1   5 -21    5.08    0.61   0
   1   5  21    6.60    0.65   0
  -2  -5 -21    1.24    0.83   0
  -2   5 -21    1.14    0.56   0
  -2   5 -21    1.48    0.58   0
   2   5  21    1.53    0.59   0
  -3   5 -21    5.67    0.82   0
  -3  -5 -21    3.38    0.93   0
  -3   5 -21    5.68    0.63   0
   3   5  21    5.86    0.90   0
  -4   5 -21    0.46    0.60   0
  -4  -5 -21    0.89    0.90   0
   4   5  21    0.70    0.86   0
  -4   5 -21    0.72    0.88   0
  -5   5 -21    0.33    0.63   0
  -5  -5 -21    0.91    1.01   0
   5   5  21    0.21    0.95   0
  -5   5 -21    0.81    0.62   0
  -5   6  21    1.58    0.92   0
   5  -6 -21    1.23    0.92   0
   5   6 -21    1.84    1.53   0
   5   6 -21    1.99    1.40   0
  -4   6  21    5.45    0.64   0
   4   6 -21    6.30    1.20   0
   4  -6 -21    3.49    0.90   0
   4   6 -21    5.00    1.18   0
   3   6 -21    0.49    0.87   0
  -3   6  21    1.06    0.58   0
   3  -6 -21    0.32    0.58   0
   3   6 -21    1.13    1.08   0
   2  -6 -21    1.49    0.86   0
  -2   6  21    1.27    0.84   0
   2   6 -21    2.08    0.88   0
   2   6 -21    2.87    0.95   0
   1   6 -21    0.24    0.88   0
   1   6 -21    0.61    0.89   0
   1  -6 -21   -0.43    0.79   0
  -1   6  21    0.73    0.83   0
   0   6 -21    0.30    0.86   0
   0   6 -21    0.14    0.92   0
   0  -6 -21    0.45    0.80   0
   0   6  21    0.22    0.57   0
  -1   6 -21    0.54    0.62   0
  -1   6 -21    0.45    0.63   0
  -1  -6 -21    1.34    0.90   0
   1   6  21   -0.25    0.63   0
  -2   6 -21    2.63    0.94   0
  -2   6 -21    1.55    0.63   0
   2   6  21    2.35    0.95   0
  -2  -6 -21    1.71    0.64   0
  -3   6 -21    0.76    0.93   0
  -3   6 -21    0.91    0.71   0
   3   6  21    0.48    0.94   0
  -3  -6 -21    0.78    0.96   0
   4   6  21    6.39    1.08   0
  -4   6 -21    3.80    0.99   0
  -4  -6 -21    2.80    1.12   0
  -4   6 -21    3.80    1.00   0
  -2   7  21    0.59    0.64   0
   2  -7 -21    0.17    1.03   0
   2   7 -21    0.55    1.20   0
   2   7 -21    0.93    1.02   0
   1  -7 -21   -0.10    0.65   0
   1   7 -21    0.58    0.94   0
   1   7 -21    0.90    0.98   0
  -1   7  21   -0.60    0.66   0
   0  -7 -21    0.57    0.98   0
   0   7 -21    0.83    1.00   0
   0   7 -21    0.34    0.97   0
   0   7  21   -0.01    0.68   0
  -1  -7 -21    1.14    0.98   0
  -1   7 -21   -0.54    0.67   0
  -1   7 -21    1.22    0.97   0
   1   7  21   -0.02    0.96   0
   9   0 -22    0.78    0.93   0
  -9   0  22    0.59    0.94   0
   8   0 -22    0.37    0.89   0
  -8   0  22   -0.39    0.88   0
  -7   0  22    3.58    0.84   0
   7   0 -22    1.77    0.82   0
   6   0 -22    3.90    0.80   0
  -6   0  22    4.49    0.84   0
   5   0 -22   -0.04    0.53   0
  -5   0  22    1.24    0.76   0
   4   0 -22    0.38    0.72   0
  -4   0  22    0.58    0.51   0
   3   0 -22   15.57    0.83   0
  -3   0  22   16.81    0.66   0
   2   0 -22   33.30    0.93   0
  -2   0  22   33.71    0.90   0
   1   0 -22   52.20    0.96   0
  -1   0  22   47.96    0.92   0
   0   0 -22  152.81    1.29   0
   0   0  22  145.24    1.21   0
   1   0  22    0.19    0.65   0
  -1   0 -22    5.55    0.76   0
   2   0  22   51.93    0.96   0
  -2   0 -22   55.15    0.97   0
  -3   0 -22   -0.16    0.49   0
  -4   0 -22    3.75    0.72   0
  -5   0 -22   15.11    0.68   0
  -6   0 -22    3.02    0.61   0
  -6   0 -22    4.07    0.85   0
  -7   0 -22   11.75    0.73   0
  -7   0 -22   10.44    0.73   0
  -8   0 -22    0.13    0.67   0
  -9   1  22    0.91    0.98   0
   9  -1 -22    1.32    0.94   0
   9   1 -22    0.80    1.14   0
  -9  -1  22    1.85    0.97   0
  -8   1  22    0.63    0.88   0
   8   1 -22    0.39    0.82   0
   8  -1 -22    0.06    0.87   0
  -8  -1  22    0.36    0.89   0
  -7   1  22    1.50    0.86   0
   7  -1 -22    0.71    0.81   0
  -7  -1  22    1.24    0.85   0
   7   1 -22    1.07    0.81   0
   6   1 -22   -0.05    0.79   0
  -6  -1  22    0.93    0.79   0
   6  -1 -22    0.29    0.73   0
  -6   1  22    0.70    0.54   0
   5   1 -22   10.83    0.63   0
   5  -1 -22   12.22    0.82   0
  -5  -1  22   13.17    0.91   0
  -5   1  22   13.35    0.80   0
   4   1 -22    0.17    0.69   0
   4  -1 -22    0.74    0.50   0
  -4  -1  22    0.37    0.74   0
  -4   1  22    0.93    0.72   0
   3   1 -22   18.20    0.85   0
   3  -1 -22   18.53    0.79   0
  -3  -1  22   20.79    0.87   0
  -3   1  22   19.61    0.80   0
   2   1 -22    0.45    0.74   0
   2  -1 -22   -0.06    0.48   0
  -2  -1  22   -0.71    0.71   0
  -2   1  22    0.59    0.49   0
   1   1 -22   15.66    0.80   0
   1  -1 -22   14.53    0.77   0
  -1  -1  22   17.60    0.80   0
  -1   1  22   15.77    0.64   0
   0  -1 -22   34.06    0.73   0
   0  -1  22   34.14    0.86   0
   0   1  22   33.84    0.85   0
   0   1 -22   34.77    0.87   0
  -1  -1 -22   20.76    0.83   0
   1  -1  22   20.03    0.77   0
   1   1  22   17.76    0.61   0
  -1   1 -22   19.02    0.78   0
  -2  -1 -22    2.26    0.53   0
   2   1  22    2.00    0.68   0
  -2   1 -22    2.27    0.71   0
   3   1  22    4.74    0.75   0
  -3   1 -22    7.09    0.77   0
  -3  -1 -22    6.97    0.78   0
  -4   1 -22    4.63    0.74   0
  -4  -1 -22    4.80    0.81   0
  -5   1 -22    8.11    0.62   0
  -5   1 -22    6.43    0.62   0
  -5  -1 -22    7.07    0.84   0
  -6   1 -22    0.65    0.79   0
  -6   1 -22    1.12    0.82   0
  -6  -1 -22    0.59    0.83   0
  -7   1 -22    1.02    0.64   0
  -7  -1 -22    1.91    0.91   0
  -7   1 -22    0.59    0.91   0
  -7  -1 -22    1.32    0.70   0
  -9   2  22   -0.11    0.98   0
   9  -2 -22   -0.37    0.96   0
  -9  -2  22    0.07    1.01   0
   9   2 -22    0.30    0.98   0
  -8   2  22    0.03    0.88   0
   8   2 -22    0.73    1.07   0
   8  -2 -22    0.76    0.87   0
  -8  -2  22   -0.14    1.14   0
  -7   2  22    0.43    0.83   0
   7  -2 -22    0.35    0.60   0
  -7  -2  22    0.51    0.84   0
   7   2 -22    0.18    0.82   0
  -6   2  22    3.29    0.57   0
  -6  -2  22    4.72    0.84   0
   6   2 -22    3.28    0.83   0
   6  -2 -22    2.88    0.76   0
  -5   2  22    0.39    0.56   0
   5   2 -22   -0.29    0.71   0
  -5  -2  22    0.32    0.75   0
   5  -2 -22   -0.11    0.55   0
   4   2 -22    2.90    0.56   0
  -4  -2  22    2.92    0.76   0
   4  -2 -22    3.66    0.74   0
  -4   2  22    3.82    0.55   0
   3   2 -22    0.72    0.72   0
   3  -2 -22    0.87    0.48   0
  -3  -2  22    0.07    0.68   0
  -3   2  22    0.57    0.70   0
   2   2 -22    9.35    0.80   0
   2  -2 -22    9.47    0.56   0
  -2  -2  22    9.97    0.80   0
  -2   2  22    9.93    0.57   0
   1  -2 -22   17.30    0.79   0
  -1  -2  22   21.10    0.88   0
  -1   2  22   20.03    0.61   0
   1   2 -22   20.61    0.87   0
   0  -2 -22    0.71    0.68   0
   0   2  22    2.86    0.72   0
   0   2 -22    1.61    0.73   0
  -1  -2 -22   15.61    0.78   0
   1   2  22   14.63    0.62   0
  -1   2 -22   16.94    0.78   0
  -2  -2 -22    2.41    0.74   0
   2   2  22    2.78    0.72   0
  -2   2 -22    2.55    0.50   0
  -3  -2 -22    2.14    0.75   0
   3   2  22    0.71    0.70   0
  -3   2 -22    2.69    0.54   0
  -4   2 -22    2.27    0.52   0
  -4  -2 -22    1.95    0.79   0
   4   2  22    0.75    0.76   0
  -4   2 -22    1.61    0.52   0
  -5   2 -22    1.07    0.76   0
  -5  -2 -22    1.51    0.78   0
  -5   2 -22    1.17    0.56   0
  -6  -2 -22    0.93    0.87   0
  -6   2 -22    1.10    0.84   0
  -6   2 -22   -0.03    0.83   0
  -7  -2 -22    0.37    0.95   0
  -7  -2 -22    0.55    0.92   0
  -7   2 -22   -0.78    0.88   0
  -7   2 -22    1.43    0.89   0
  -8   3  22   -0.58    0.92   0
   8  -3 -22    0.39    0.66   0
   8   3 -22    0.07    1.16   0
  -7   3  22    1.17    0.62   0
   7  -3 -22    0.49    0.85   0
  -7  -3  22    1.49    1.15   0
   7   3 -22    1.11    0.88   0
   6  -3 -22    0.68    0.83   0
  -6   3  22    0.87    0.84   0
  -6  -3  22   -0.15    0.83   0
   6   3 -22   -0.41    0.99   0
  -5   3  22    1.86    0.79   0
   5   3 -22    1.20    0.77   0
  -5  -3  22    1.14    0.79   0
   5  -3 -22    1.21    0.70   0
  -4   3  22    0.55    0.53   0
   4   3 -22    0.86    0.78   0
   4  -3 -22    0.27    0.52   0
   3   3 -22    6.51    0.79   0
   3  -3 -22    5.56    0.75   0
  -3   3  22    5.51    0.76   0
   2  -3 -22    0.62    0.50   0
  -2   3  22    0.49    0.74   0
   2   3 -22    0.40    0.74   0
   1  -3 -22    7.61    0.54   0
  -1   3  22    8.66    0.77   0
   1   3 -22    9.97    0.86   0
   0  -3 -22    0.78    0.70   0
   0   3  22    1.58    0.54   0
   0   3 -22    1.75    0.72   0
  -1  -3 -22   30.79    0.92   0
   1   3  22   35.20    0.89   0
  -1   3 -22   35.48    0.73   0
  -2   3 -22    3.17    0.76   0
  -2  -3 -22    2.64    0.80   0
   2   3  22    1.84    0.52   0
  -2   3 -22    1.55    0.71   0
  -3  -3 -22   13.76    0.88   0
  -3   3 -22   14.18    0.75   0
   3   3  22   12.31    0.84   0
  -3   3 -22   11.98    0.61   0
  -4  -3 -22    0.25    0.53   0
   4   3  22    1.45    0.78   0
  -4   3 -22    1.11    0.75   0
  -4   3 -22    1.39    0.79   0
  -5   3 -22    3.01    0.81   0
  -5  -3 -22    4.02    0.90   0
  -5   3 -22    4.69    0.81   0
  -6  -3 -22    0.87    0.99   0
  -6   3 -22    1.42    0.60   0
  -6   3 -22    1.79    0.84   0
  -7  -3 -22    0.29    1.06   0
  -7   3 -22   -0.86    0.93   0
  -7  -3 -22    0.73    1.00   0
  -7   3 -22   -0.33    0.65   0
  -7   4  22    0.21    0.65   0
   7   4 -22    0.36    1.27   0
   7  -4 -22    0.27    0.86   0
   7   4 -22    0.10    1.30   0
  -6   4  22    0.05    0.82   0
   6  -4 -22   -0.53    0.81   0
   6   4 -22    0.29    0.87   0
   5  -4 -22    0.45    0.75   0
  -5   4  22   -0.07    0.55   0
   5   4 -22   -0.14    0.83   0
  -4   4  22    0.96    0.76   0
   4   4 -22    1.11    0.93   0
   4  -4 -22    1.04    0.74   0
  -3   4  22    0.45    0.73   0
   3   4 -22   -0.39    0.81   0
   3  -4 -22    0.14    0.73   0
   2  -4 -22    0.13    0.51   0
   2   4 -22    0.44    0.79   0
  -2   4  22    0.20    0.73   0
   1   4 -22    3.22    0.76   0
   1  -4 -22    2.66    0.73   0
   1   4 -22    4.17    0.81   0
  -1   4  22    2.35    0.77   0
   0  -4 -22    2.70    0.79   0
   0   4 -22    1.85    0.54   0
   0   4  22    1.71    0.79   0
   0   4 -22    1.99    0.76   0
  -1   4 -22    2.12    0.76   0
  -1  -4 -22    2.40    0.56   0
  -1   4 -22    2.33    0.74   0
   1   4  22    2.14    0.54   0
  -2  -4 -22    5.25    0.83   0
  -2   4 -22    4.45    0.78   0
  -2   4 -22    6.18    0.79   0
   2   4  22    4.92    0.85   0
  -3   4 -22    0.97    0.77   0
  -3  -4 -22   -0.20    0.61   0
   3   4  22    0.24    0.81   0
  -3   4 -22   -0.00    0.53   0
  -4  -4 -22    7.55    0.72   0
   4   4  22    3.57    0.87   0
  -4   4 -22    7.40    0.84   0
  -4   4 -22    6.40    0.62   0
  -5  -4 -22   -0.16    0.94   0
   5   4  22    1.40    0.88   0
  -5   4 -22    0.88    0.85   0
  -5   4 -22    0.65    0.80   0
  -6  -4 -22    6.26    1.06   0
  -6   4 -22   -0.05    0.62   0
  -6   4 -22    4.66    0.93   0
  -6   5  22   -0.08    0.62   0
   6   5 -22    0.22    1.53   0
   6  -5 -22    0.71    0.62   0
   6   5 -22    0.27    1.36   0
  -5   5  22    0.57    0.60   0
   5  -5 -22    0.47    0.84   0
   5   5 -22    0.56    1.11   0
   5   5 -22    0.87    1.09   0
   4  -5 -22    4.17    0.85   0
  -4   5  22    3.32    0.87   0
   4   5 -22    3.38    0.95   0
   4   5 -22    3.66    1.11   0
   3   5 -22    0.27    0.84   0
  -3   5  22    0.12    0.79   0
   3   5 -22    0.40    0.84   0
   3  -5 -22    0.15    0.53   0
   2   5 -22    0.36    0.85   0
   2  -5 -22    0.52    0.53   0
   2   5 -22    0.60    0.85   0
  -2   5  22   -0.12    0.54   0
   1   5 -22    2.23    0.82   0
   1  -5 -22    0.63    0.81   0
   1   5 -22    0.86    0.63   0
  -1   5  22    1.10    0.82   0
   0   5 -22    0.68    0.77   0
   0  -5 -22    0.67    0.59   0
   0   5 -22   -0.16    0.91   0
   0   5  22   -0.56    0.81   0
  -1  -5 -22    2.54    0.87   0
  -1   5 -22    2.10    0.88   0
   1   5  22    2.61    0.83   0
  -1   5 -22    1.68    0.83   0
  -2  -5 -22    1.51    0.86   0
  -2   5 -22    1.64    0.58   0
  -2   5 -22    1.57    0.82   0
   2   5  22    1.66    0.81   0
  -3   5 -22    0.45    0.61   0
  -3  -5 -22    0.49    0.63   0
  -3   5 -22    1.02    0.62   0
   3   5  22    0.73    0.87   0
  -4   5 -22    0.39    0.86   0
  -4  -5 -22   -0.54    0.89   0
   4   5  22    0.24    0.90   0
  -4   5 -22    0.82    0.88   0
  -5   5 -22    0.33    0.91   0
  -5  -5 -22    0.35    1.03   0
   5   5  22    0.88    1.01   0
  -5   5 -22   -0.14    0.88   0
  -5   6  22    1.26    0.92   0
   5  -6 -22   -0.08    0.95   0
   5   6 -22    0.37    1.41   0
   5   6 -22    0.14    1.39   0
  -4   6  22    1.05    0.63   0
   4   6 -22    0.77    1.17   0
   4  -6 -22    0.56    0.63   0
   4   6 -22    0.24    0.96   0
  -3   6  22    2.49    0.91   0
   3  -6 -22    1.20    0.92   0
   3   6 -22    1.06    0.89   0
   3   6 -22    0.40    0.90   0
   2   6 -22    1.30    0.92   0
   2   6 -22    1.85    0.96   0
  -2   6  22    2.15    0.88   0
   2  -6 -22    1.10    0.60   0
   1   6 -22    0.15    0.87   0
   1   6 -22    0.40    0.90   0
   1  -6 -22    1.66    0.92   0
  -1   6  22    0.47    0.80   0
   0   6 -22   -0.14    0.88   0
   0   6 -22    0.83    0.86   0
   0  -6 -22    0.95    0.59   0
   0   6  22    1.17    0.86   0
  -1   6 -22   -0.09    0.61   0
  -1   6 -22    0.37    0.59   0
  -1  -6 -22   -0.15    0.87   0
   1   6  22    0.01    0.90   0
  -2   6 -22    1.03    0.92   0
  -2   6 -22    0.18    0.62   0
   2   6  22    0.40    0.62   0
  -2  -6 -22    0.82    0.94   0
  -3   6 -22    0.97    0.66   0
  -3   6 -22    2.25    0.69   0
   3   6  22    1.90    0.98   0
  -3  -6 -22    1.47    1.03   0
   1   7 -22    0.09    0.99   0
  -1   7  22    0.23    0.98   0
   9  -1 -23    0.39    0.96   0
   9   1 -23   -0.03    0.91   0
  -9  -1  23    0.23    0.97   0
  -9   1  23    0.90    0.97   0
   8   1 -23   -0.09    0.90   0
   8  -1 -23   -0.59    0.88   0
  -8  -1  23    0.60    0.87   0
  -8   1  23    0.70    0.89   0
   7  -1 -23    0.40    0.83   0
  -7  -1  23    0.57    0.84   0
   7   1 -23    0.55    0.83   0
  -7   1  23    1.41    0.80   0
   6   1 -23    1.31    0.78   0
  -6  -1  23    1.00    0.77   0
   6  -1 -23    1.24    0.56   0
  -6   1  23    1.42    0.55   0
   5   1 -23    0.32    0.77   0
   5  -1 -23    0.19    0.72   0
  -5  -1  23    0.01    0.77   0
  -5   1  23   -0.45    0.75   0
   4   1 -23    1.10    0.78   0
   4  -1 -23    0.09    0.70   0
  -4  -1  23   -0.04    0.79   0
  -4   1  23    1.11    0.72   0
   3   1 -23    0.23    0.52   0
   3  -1 -23    0.95    0.66   0
  -3  -1  23    0.51    0.73   0
  -3   1  23    1.04    0.47   0
   2   1 -23    1.30    0.72   0
   2  -1 -23   -0.04    0.47   0
  -2  -1  23    0.65    0.76   0
  -2   1  23    1.31    0.70   0
   1   1 -23   19.60    0.83   0
   1  -1 -23   17.12    0.63   0
  -1  -1  23   17.08    0.64   0
  -1   1  23   18.24    0.79   0
   0  -1 -23   12.78    0.76   0
   0  -1  23   13.72    0.61   0
   0   1  23   13.48    0.59   0
   0   1 -23   14.11    0.79   0
  -1  -1 -23    0.66    0.48   0
   1  -1  23    0.30    0.48   0
   1   1  23    0.47    0.69   0
  -1   1 -23    0.33    0.47   0
  -2  -1 -23    1.28    0.53   0
   2   1  23   -0.17    0.40   0
  -2   1 -23    1.20    0.52   0
   3   1  23    1.73    0.74   0
  -3   1 -23    1.05    0.53   0
  -3  -1 -23    0.69    0.76   0
  -4   1 -23    1.13    0.52   0
  -4  -1 -23    1.32    0.78   0
  -5   1 -23    1.17    0.59   0
  -5   1 -23    0.21    0.82   0
  -5  -1 -23    1.43    0.79   0
  -6   1 -23    1.43    0.88   0
  -6   1 -23    0.58    0.61   0
  -6  -1 -23    1.25    0.82   0
  -7   1 -23   -0.14    0.86   0
  -7  -1 -23    0.67    0.93   0
  -7   1 -23    0.45    0.90   0
  -7  -1 -23    0.40    0.93   0
  -8   2  23    1.35    0.91   0
   8   2 -23    1.23    1.13   0
   8  -2 -23    1.62    0.90   0
  -8  -2  23    1.19    0.94   0
  -7   2  23    2.39    0.87   0
   7  -2 -23    2.36    0.85   0
  -7  -2  23    1.62    0.83   0
   7   2 -23    1.40    0.85   0
  -6   2  23    0.58    0.52   0
  -6  -2  23    0.50    0.82   0
   6   2 -23    0.39    0.77   0
   6  -2 -23    0.43    0.80   0
   5   2 -23    1.90    0.78   0
  -5  -2  23    2.15    0.84   0
   5  -2 -23    0.81    0.79   0
  -5   2  23    1.30    0.52   0
   4   2 -23   -0.06    0.54   0
  -4  -2  23    0.62    0.74   0
   4  -2 -23    0.14    0.52   0
  -4   2  23   -0.05    0.54   0
   3   2 -23    0.54    0.74   0
   3  -2 -23   -0.44    0.69   0
  -3  -2  23   -0.11    0.46   0
  -3   2  23    0.35    0.72   0
   2   2 -23   13.07    0.88   0
   2  -2 -23   11.84    0.58   0
  -2  -2  23   13.10    0.84   0
  -2   2  23   12.84    0.76   0
   1  -2 -23    0.82    0.71   0
  -1  -2  23    0.11    0.73   0
  -1   2  23    1.11    0.70   0
   1   2 -23   -0.21    0.72   0
   0  -2 -23    1.90    0.73   0
   0   2  23    2.51    0.52   0
   0   2 -23    1.18    0.52   0
  -1  -2 -23   29.81    0.72   0
   1   2  23   28.90    0.70   0
  -1   2 -23   30.77    0.88   0
  -2  -2 -23    4.82    0.58   0
   2   2  23    6.16    0.76   0
  -2   2 -23    5.30    0.76   0
  -3  -2 -23    1.43    0.58   0
   3   2  23    1.37    0.54   0
  -3   2 -23    1.89    0.55   0
  -4  -2 -23    1.10    0.81   0
  -4   2 -23    0.25    0.76   0
   4   2  23    0.43    0.57   0
  -4   2 -23    0.83    0.54   0
  -5   2 -23    0.56    0.77   0
  -5  -2 -23    0.88    0.85   0
  -5   2 -23    0.23    0.79   0
  -6  -2 -23    2.18    0.92   0
  -6   2 -23    0.84    0.57   0
  -6   2 -23    0.38    0.87   0
  -7  -2 -23    1.69    0.97   0
  -7  -2 -23    0.41    0.97   0
  -7   2 -23    1.40    0.93   0
  -7   2 -23    1.89    0.91   0
  -8   3  23    0.50    0.92   0
   8  -3 -23   -0.27    0.93   0
   8   3 -23    0.13    1.16   0
  -7   3  23    1.06    0.62   0
   7  -3 -23    2.03    0.87   0
  -7  -3  23    1.19    1.13   0
   7   3 -23    0.72    1.07   0
   6  -3 -23    4.48    0.83   0
  -6   3  23    5.90    0.81   0
  -6  -3  23    5.47    0.94   0
   6   3 -23    4.86    1.08   0
  -5   3  23   -0.13    0.77   0
   5   3 -23    0.85    0.82   0
  -5  -3  23    0.51    0.81   0
   5  -3 -23    0.55    0.53   0
   4   3 -23    0.11    0.80   0
   4  -3 -23    0.49    0.67   0
  -4   3  23   -0.01    0.52   0
   3   3 -23    0.79    0.75   0
   3  -3 -23    0.71    0.53   0
  -3   3  23    0.77    0.73   0
   2  -3 -23    1.89    0.73   0
  -2   3  23    1.71    0.73   0
   2   3 -23    3.06    0.60   0
   1  -3 -23   15.36    0.60   0
  -1   3  23   17.47    0.80   0
   1   3 -23   17.35    0.69   0
   0  -3 -23    8.55    0.78   0
   0   3  23    8.11    0.73   0
   0   3 -23    8.70    0.77   0
  -1  -3 -23    0.65    0.74   0
   1   3  23    1.05    0.76   0
  -1   3 -23    0.00    0.81   0
  -2   3 -23    1.81    0.57   0
  -2  -3 -23    2.81    0.82   0
   2   3  23    2.65    0.56   0
  -2   3 -23    3.12    0.73   0
  -3  -3 -23    3.01    0.56   0
  -3   3 -23    3.54    0.54   0
   3   3  23    2.86    0.61   0
  -3   3 -23    1.98    0.77   0
  -4  -3 -23    6.86    0.92   0
   4   3  23    7.31    0.86   0
  -4   3 -23    5.59    0.60   0
  -4   3 -23    6.57    0.62   0
  -5   3 -23    0.14    0.57   0
  -5  -3 -23   -0.83    0.84   0
  -5   3 -23    0.65    0.59   0
  -6  -3 -23    1.99    1.00   0
  -6   3 -23    1.18    0.88   0
  -6   3 -23    1.51    0.62   0
  -7   4  23    0.32    0.67   0
   7   4 -23    0.63    1.34   0
   7   4 -23    0.93    1.38   0
   7  -4 -23    1.55    0.61   0
  -6   4  23    0.16    0.85   0
   6  -4 -23   -0.94    0.83   0
   6   4 -23    0.03    1.08   0
  -5   4  23    2.49    0.57   0
   5   4 -23    1.15    1.07   0
   5  -4 -23    1.99    0.79   0
  -4   4  23    0.37    0.78   0
   4   4 -23   -0.14    0.80   0
   4  -4 -23    0.52    0.56   0
   3   4 -23    1.11    0.77   0
   3  -4 -23    1.65    0.56   0
  -3   4  23    1.03    0.76   0
   2  -4 -23   -0.41    0.77   0
   2   4 -23    0.00    0.80   0
  -2   4  23    0.21    0.73   0
   1   4 -23    2.75    0.56   0
   1  -4 -23    1.56    0.77   0
   1   4 -23    2.73    0.80   0
  -1   4  23    2.51    0.58   0
   0  -4 -23    1.39    0.79   0
   0   4 -23    1.98    0.77   0
   0   4  23    1.31    0.76   0
   0   4 -23    1.21    0.77   0
  -1   4 -23    4.27    0.56   0
  -1  -4 -23    5.19    0.58   0
  -1   4 -23    5.05    0.82   0
   1   4  23    4.71    0.80   0
  -2  -4 -23    1.52    0.83   0
   2   4  23    2.17    0.83   0
  -2   4 -23    1.11    0.56   0
  -2   4 -23    1.78    0.55   0
  -3   4 -23    3.89    0.60   0
  -3  -4 -23    4.54    0.90   0
   3   4  23    5.09    0.86   0
  -3   4 -23    5.81    0.84   0
  -4  -4 -23    2.77    0.94   0
   4   4  23    1.98    0.91   0
  -4   4 -23    1.71    0.83   0
  -4   4 -23    2.31    0.82   0
  -5  -4 -23    1.69    0.97   0
   5   4  23    1.22    0.71   0
  -5   4 -23    1.24    0.84   0
  -5   4 -23    0.99    0.82   0
  -6  -4 -23    3.15    1.09   0
  -6   4 -23    3.72    0.94   0
  -6   4 -23    3.39    0.70   0
  -6   5  23    0.17    0.67   0
   6  -5 -23    0.23    0.65   0
   6   5 -23    0.40    1.34   0
   6   5 -23    0.25    1.35   0
  -5   5  23   -0.06    0.87   0
   5  -5 -23   -0.02    0.86   0
   5   5 -23   -0.32    1.12   0
   5   5 -23    0.24    1.09   0
   4  -5 -23    3.09    0.89   0
  -4   5  23    3.05    0.61   0
   4   5 -23    2.75    0.91   0
   4   5 -23    3.51    1.13   0
  -3   5  23    0.84    0.57   0
   3   5 -23    1.90    0.83   0
   3   5 -23    1.29    0.87   0
   3  -5 -23    1.07    0.79   0
   2   5 -23    3.00    0.86   0
   2  -5 -23    3.95    0.83   0
   2   5 -23    2.68    0.88   0
  -2   5  23    3.07    0.82   0
   1   5 -23   -0.42    0.84   0
   1  -5 -23    0.98    0.82   0
   1   5 -23    0.88    0.85   0
  -1   5  23    0.06    0.82   0
   0   5 -23    0.86    0.59   0
   0  -5 -23    1.67    0.84   0
   0   5 -23    1.92    0.83   0
   0   5  23    2.34    0.82   0
  -1  -5 -23   -0.37    0.84   0
  -1   5 -23    0.24    0.84   0
   1   5  23   -0.09    0.59   0
  -1   5 -23    0.57    0.80   0
  -2  -5 -23    0.00    0.86   0
  -2   5 -23    1.06    0.57   0
  -2   5 -23    0.15    0.56   0
   2   5  23    1.01    0.86   0
  -3  -5 -23    0.16    0.93   0
  -3   5 -23    0.96    0.85   0
   3   5  23    1.63    0.85   0
  -3   5 -23    1.07    0.60   0
  -4   5 -23    1.46    0.62   0
  -4  -5 -23    1.67    0.99   0
   4   5  23    1.52    0.92   0
  -4   5 -23    2.11    0.92   0
   4   6 -23   -0.02    1.18   0
  -4   6  23    0.59    0.88   0
   4  -6 -23   -0.00    0.64   0
   4   6 -23    0.04    1.18   0
   3   6 -23    0.69    0.93   0
  -3   6  23    1.06    0.88   0
   3  -6 -23   -0.65    0.91   0
   3   6 -23   -0.36    0.92   0
   2   6 -23    0.25    0.94   0
   2   6 -23    1.78    0.92   0
  -2   6  23    0.63    0.63   0
   2  -6 -23    1.25    0.88   0
   1   6 -23    0.04    0.92   0
   1   6 -23   -0.11    0.94   0
   1  -6 -23    0.23    0.65   0
  -1   6  23    0.22    0.90   0
   0   6 -23    0.79    0.89   0
   0   6 -23    1.31    0.67   0
   0  -6 -23    0.21    0.93   0
   0   6  23    1.63    0.86   0
  -1   6 -23    0.66    0.91   0
  -1   6 -23    4.71    0.68   0
  -1  -6 -23    4.18    0.74   0
   1   6  23    4.65    0.73   0
  -2   6 -23    2.38    0.95   0
  -2   6 -23    0.41    0.68   0
   2   6  23    1.19    0.93   0
  -2  -6 -23    0.92    0.95   0
  -3   6 -23    2.38    0.96   0
   3   6  23    1.47    0.98   0
  -3   6 -23    2.04    0.70   0
  -3  -6 -23    0.83    1.02   0
   9   0 -24   -0.82    1.03   0
  -9   0  24    0.56    1.01   0
   8   0 -24   -0.19    0.87   0
  -8   0  24    0.87    0.92   0
  -7   0  24    0.16    0.87   0
   7   0 -24    0.58    0.89   0
   6   0 -24    7.11    0.88   0
  -6   0  24    7.02    0.67   0
   5   0 -24    1.65    0.78   0
  -5   0  24    1.71    0.78   0
   4   0 -24    5.85    0.58   0
  -4   0  24    8.24    0.78   0
   3   0 -24    3.89    0.71   0
  -3   0  24    3.08    0.52   0
   2   0 -24    3.28    0.73   0
  -2   0  24    2.33    0.50   0
   1   0 -24  184.56    1.47   0
  -1   0  24  186.22    1.49   0
   0   0 -24   58.46    0.98   0
   0   0  24   57.54    0.97   0
   1   0  24    7.00    0.54   0
  -1   0 -24    7.57    0.78   0
   2   0  24    3.44    0.73   0
  -2   0 -24    4.13    0.79   0
  -3   0 -24    1.53    0.74   0
  -4   0 -24   10.94    0.82   0
  -5   0 -24    2.07    0.59   0
  -6   0 -24   14.38    0.93   0
  -6   0 -24   12.58    0.99   0
  -7   0 -24    0.56    0.91   0
  -7   0 -24   -0.26    0.68   0
   8   1 -24    0.26    0.94   0
   8  -1 -24    0.49    0.85   0
  -8  -1  24    0.48    0.93   0
  -8   1  24   -0.41    0.94   0
  -7  -1  24   -0.95    0.83   0
   7   1 -24    0.12    0.80   0
  -7   1  24    0.47    0.86   0
   7  -1 -24    0.08    0.82   0
   6   1 -24    0.53    0.79   0
  -6  -1  24    0.24    0.58   0
   6  -1 -24    0.55    0.81   0
  -6   1  24    0.19    0.56   0
   5   1 -24    0.13    0.59   0
   5  -1 -24    0.09    0.52   0
  -5  -1  24    1.61    0.82   0
  -5   1  24    1.82    0.73   0
   4   1 -24    3.39    0.76   0
   4  -1 -24    3.12    0.54   0
  -4  -1  24    3.35    0.57   0
  -4   1  24    2.76    0.81   0
   3   1 -24   27.96    0.95   0
   3  -1 -24   26.08    0.88   0
  -3  -1  24   30.83    0.92   0
  -3   1  24   27.21    0.90   0
   2   1 -24    6.69    0.57   0
   2  -1 -24    6.52    0.53   0
  -2  -1  24    6.00    0.75   0
  -2   1  24    6.54    0.56   0
   1   1 -24   43.50    0.94   0
   1  -1 -24   42.34    0.91   0
  -1  -1  24   41.66    0.93   0
  -1   1  24   41.22    0.92   0
   0  -1 -24   10.85    0.78   0
   0  -1  24    9.59    0.74   0
   0   1  24    9.42    0.55   0
   0   1 -24    9.61    0.58   0
  -1  -1 -24   25.36    0.81   0
   1  -1  24   24.76    0.81   0
   1   1  24   23.08    0.83   0
  -1   1 -24   25.64    0.82   0
  -2  -1 -24    4.15    0.56   0
   2   1  24    1.57    0.68   0
  -2   1 -24    3.24    0.75   0
   3   1  24   12.75    0.83   0
  -3   1 -24   12.52    0.80   0
  -3  -1 -24   12.16    0.64   0
  -4   1 -24    0.95    0.77   0
  -4  -1 -24    0.93    0.80   0
  -5   1 -24    2.11    0.80   0
  -5   1 -24    2.95    0.83   0
  -5  -1 -24    1.92    0.61   0
  -6   1 -24    0.06    0.59   0
  -6   1 -24   -0.29    0.91   0
  -6  -1 -24    1.06    0.65   0
  -7   1 -24    0.86    0.91   0
  -7  -1 -24    1.04    0.67   0
  -7   1 -24   -0.45    0.91   0
  -7  -1 -24    0.49    0.98   0
  -8   2  24   -0.32    0.88   0
   8   2 -24    0.52    0.97   0
   8  -2 -24    0.56    0.88   0
  -8  -2  24    0.58    0.99   0
  -7   2  24    0.23    0.85   0
   7  -2 -24    0.67    0.84   0
  -7  -2  24    0.37    0.90   0
   7   2 -24    0.16    1.07   0
  -6  -2  24    1.22    0.85   0
   6   2 -24    0.50    0.85   0
   6  -2 -24    0.20    0.58   0
  -6   2  24    1.17    0.57   0
   5   2 -24    0.06    0.82   0
  -5  -2  24    0.22    0.80   0
   5  -2 -24   -0.52    0.76   0
  -5   2  24   -0.17    0.54   0
   4   2 -24    1.49    0.58   0
  -4  -2  24    2.60    0.79   0
   4  -2 -24    1.73    0.71   0
  -4   2  24    2.39    0.54   0
   3   2 -24    4.56    0.83   0
   3  -2 -24    2.16    0.76   0
  -3  -2  24    4.56    0.71   0
  -3   2  24    4.13    0.78   0
   2   2 -24    8.11    0.76   0
   2  -2 -24    7.98    0.77   0
  -2  -2  24   10.59    0.83   0
  -2   2  24   10.05    0.79   0
  -1  -2  24    6.37    0.55   0
   1  -2 -24    7.40    0.78   0
  -1   2  24    7.00    0.77   0
   1   2 -24    8.51    0.56   0
   0  -2 -24   17.75    0.80   0
   0   2  24   19.12    0.82   0
   0   2 -24   19.18    0.82   0
  -1  -2 -24    2.47    0.75   0
   1   2  24    2.57    0.70   0
  -1   2 -24    2.75    0.50   0
  -2  -2 -24    9.49    0.79   0
   2   2  24    8.14    0.83   0
  -2   2 -24    7.35    0.80   0
  -3  -2 -24    0.41    0.77   0
   3   2  24   -0.20    0.75   0
  -3   2 -24    0.92    0.75   0
  -4  -2 -24    3.73    0.84   0
   4   2  24    3.79    0.81   0
  -4   2 -24    3.25    0.79   0
  -4   2 -24    2.89    0.79   0
  -5   2 -24    0.21    0.57   0
  -5  -2 -24    0.78    0.86   0
  -5   2 -24   -0.28    0.80   0
  -6  -2 -24    2.15    0.97   0
  -6   2 -24    2.03    0.87   0
  -6   2 -24    2.47    0.66   0
  -7   2 -24    1.05    0.95   0
  -8   3  24    1.69    0.96   0
   8   3 -24    1.79    1.22   0
   8  -3 -24    0.41    0.98   0
  -7   3  24    0.83    0.64   0
   7  -3 -24    0.86    0.90   0
  -7  -3  24    0.44    0.96   0
   7   3 -24    0.68    1.10   0
  -6   3  24    0.39    0.84   0
  -6  -3  24    1.90    1.09   0
   6   3 -24    1.44    1.04   0
   6  -3 -24    0.17    0.60   0
  -5   3  24    0.38    0.78   0
   5   3 -24    0.19    0.79   0
  -5  -3  24    0.84    0.87   0
   5  -3 -24    0.85    0.78   0
   4   3 -24   -0.28    0.80   0
   4  -3 -24    1.25    0.76   0
  -4   3  24   -0.17    0.55   0
   3   3 -24    0.24    0.79   0
   3  -3 -24    0.68    0.73   0
  -3   3  24    0.68    0.72   0
   2   3 -24    1.72    0.80   0
   2  -3 -24    0.62    0.73   0
  -2   3  24    1.39    0.74   0
   1  -3 -24    0.59    0.72   0
  -1   3  24    0.88    0.54   0
   1   3 -24    0.58    0.74   0
   0  -3 -24    0.14    0.68   0
   0   3  24    0.71    0.54   0
   0   3 -24    0.65    0.50   0
  -1  -3 -24   -0.07    0.80   0
   1   3  24   -0.31    0.53   0
  -1   3 -24   -0.38    0.80   0
  -2   3 -24    1.78    0.52   0
  -2  -3 -24    1.80    0.56   0
   2   3  24    1.43    0.54   0
  -2   3 -24    1.81    0.55   0
  -3  -3 -24    2.33    0.80   0
   3   3  24    2.16    0.76   0
  -3   3 -24    1.40    0.79   0
  -3   3 -24    3.20    0.78   0
  -4  -3 -24    1.05    0.59   0
   4   3  24    0.56    0.83   0
  -4   3 -24    0.87    0.56   0
  -4   3 -24   -0.22    0.78   0
  -5  -3 -24    8.09    0.97   0
  -5   3 -24    9.65    0.89   0
  -5   3 -24    6.48    0.65   0
  -6  -3 -24    1.33    1.03   0
  -6   3 -24    1.07    0.92   0
  -6   3 -24    2.47    0.91   0
   7   4 -24    0.45    1.19   0
  -7   4  24    0.41    0.64   0
   7  -4 -24   -0.02    0.66   0
   7   4 -24    0.12    1.20   0
  -6   4  24    0.75    0.60   0
   6  -4 -24    0.24    0.61   0
   6   4 -24    0.42    1.10   0
  -5   4  24   -0.03    0.59   0
   5   4 -24    0.55    0.87   0
   5  -4 -24   -0.02    0.59   0
  -4   4  24    0.57    0.80   0
   4   4 -24    0.63    0.84   0
   4  -4 -24    0.46    0.79   0
   3   4 -24    1.99    0.86   0
   3  -4 -24    1.94    0.79   0
  -3   4  24    2.53    0.79   0
   2  -4 -24    1.89    0.80   0
  -2   4  24    1.82    0.76   0
   2   4 -24    0.20    0.77   0
   1  -4 -24    4.69    0.62   0
   1   4 -24    6.01    0.82   0
  -1   4  24    6.38    0.58   0
   1   4 -24    4.91    0.89   0
   0  -4 -24    4.75    0.81   0
   0   4  24    4.20    0.58   0
   0   4 -24    4.42    0.83   0
   0   4 -24    3.84    0.59   0
  -1   4 -24    2.01    0.79   0
  -1  -4 -24    1.38    0.75   0
   1   4  24    1.47    0.77   0
  -1   4 -24    1.04    0.80   0
  -2  -4 -24    2.70    0.81   0
   2   4  24    1.77    0.60   0
  -2   4 -24    2.43    0.59   0
  -2   4 -24    2.35    0.81   0
  -3   4 -24    2.88    0.81   0
  -3  -4 -24    3.80    0.86   0
   3   4  24    2.02    0.82   0
  -3   4 -24    2.14    0.80   0
  -4  -4 -24    1.03    0.94   0
   4   4  24    0.57    0.89   0
  -4   4 -24    1.42    0.62   0
  -4   4 -24    1.09    0.58   0
  -5  -4 -24   -0.47    0.70   0
  -5   4 -24    1.59    0.84   0
  -5   4 -24    1.44    0.61   0
  -6   5  24    0.44    0.65   0
   6  -5 -24    0.98    0.90   0
   6   5 -24    0.40    1.39   0
   6   5 -24    0.62    1.24   0
   5   5 -24    0.67    0.96   0
  -5   5  24    0.69    0.91   0
   5  -5 -24    0.01    0.65   0
   5   5 -24    0.83    1.18   0
  -4   5  24   -0.00    0.61   0
   4   5 -24   -0.09    0.89   0
   4   5 -24   -0.35    0.90   0
   4  -5 -24    0.79    0.86   0
   3   5 -24    0.51    0.84   0
   3   5 -24    0.83    0.85   0
   3  -5 -24   -0.01    0.82   0
  -3   5  24   -0.47    0.59   0
   2   5 -24    0.88    0.83   0
   2  -5 -24    0.21    0.61   0
   2   5 -24   -0.78    0.83   0
  -2   5  24    0.97    0.83   0
   1   5 -24    0.49    0.59   0
   1  -5 -24   -0.00    0.85   0
   1   5 -24    0.70    0.86   0
  -1   5  24    0.42    0.56   0
   0   5 -24    0.22    0.85   0
   0  -5 -24    0.63    0.61   0
   0   5 -24    1.18    0.87   0
   0   5  24    1.15    0.61   0
  -1  -5 -24   -0.32    0.61   0
  -1   5 -24   -0.51    0.61   0
   1   5  24   -0.29    0.86   0
  -1   5 -24    0.55    0.83   0
  -2  -5 -24    5.75    0.96   0
   2   5  24    4.55    0.90   0
  -2   5 -24    6.62    0.71   0
  -2   5 -24    6.00    0.95   0
  -3  -5 -24   -0.75    0.94   0
  -3   5 -24    0.43    0.87   0
   3   5  24   -0.30    0.93   0
  -3   5 -24    0.52    0.87   0
  -4   5 -24    4.10    0.95   0
  -4  -5 -24    4.55    0.80   0
   4   5  24    0.75    0.98   0
  -4   5 -24    4.87    0.95   0
  -4   6  24   -0.75    0.89   0
   4   6 -24    0.05    1.17   0
   4  -6 -24    0.84    0.96   0
   4   6 -24    0.50    1.00   0
   3   6 -24    0.43    0.96   0
   3  -6 -24    0.72    0.68   0
   3   6 -24    0.05    1.15   0
  -3   6  24    0.82    0.95   0
   2   6 -24    0.39    0.96   0
   2   6 -24   -0.24    0.97   0
  -2   6  24    1.27    0.64   0
   2  -6 -24    0.07    0.92   0
   1   6 -24    1.37    0.97   0
   1   6 -24    2.22    0.97   0
   1  -6 -24    2.09    0.98   0
  -1   6  24    1.49    0.63   0
   0   6 -24    0.98    0.93   0
   0   6 -24    1.03    0.65   0
   0  -6 -24    0.43    0.88   0
   0   6  24    0.65    0.90   0
  -1   6 -24    0.15    0.94   0
  -1   6 -24   -0.10    0.69   0
  -1  -6 -24    0.70    0.97   0
   1   6  24    0.19    0.91   0
  -2   6 -24    0.63    0.67   0
  -2   6 -24    1.36    0.66   0
   2   6  24    2.46    1.03   0
  -2  -6 -24    1.03    1.01   0
   8   1 -25    0.28    0.95   0
   8  -1 -25   -0.26    0.93   0
  -8  -1  25    0.01    0.95   0
  -8   1  25    0.86    0.92   0
  -7  -1  25    0.02    0.86   0
   7   1 -25    0.66    0.88   0
  -7   1  25   -0.12    0.87   0
   7  -1 -25    0.16    0.86   0
   6   1 -25    0.38    0.83   0
  -6  -1  25    0.47    0.87   0
   6  -1 -25    0.27    0.84   0
  -6   1  25    0.44    0.61   0
   5   1 -25    0.22    0.84   0
   5  -1 -25    1.22    0.76   0
  -5  -1  25    0.75    0.81   0
  -5   1  25    1.03    0.77   0
   4   1 -25    1.30    0.77   0
   4  -1 -25   -0.03    0.79   0
  -4  -1  25    1.09    0.78   0
  -4   1  25    0.63    0.56   0
   3   1 -25    5.55    0.80   0
   3  -1 -25    6.02    0.79   0
  -3  -1  25    4.51    0.78   0
  -3   1  25    5.47    0.82   0
   2   1 -25    2.32    0.80   0
   2  -1 -25    2.72    0.75   0
  -2  -1  25    2.51    0.73   0
  -2   1  25    2.39    0.74   0
   1   1 -25   16.12    0.85   0
   1  -1 -25   15.29    0.84   0
  -1  -1  25    7.08    0.71   0
  -1   1  25   13.55    0.61   0
   0  -1 -25    1.61    0.75   0
   0  -1  25    2.34    0.56   0
   0   1  25    1.43    0.52   0
   0   1 -25    1.92    0.57   0
  -1  -1 -25    1.96    0.77   0
   1  -1  25    3.64    0.71   0
   1   1  25    3.59    0.75   0
  -1   1 -25    3.69    0.72   0
  -2  -1 -25    0.54    0.54   0
   2   1  25    1.11    0.70   0
  -2   1 -25    1.26    0.51   0
  -3  -1 -25    0.31    0.50   0
   3   1  25    0.09    0.52   0
  -3   1 -25   -0.47    0.53   0
  -4   1 -25   -0.32    0.56   0
  -4  -1 -25    1.14    0.83   0
  -5   1 -25    5.07    0.86   0
  -5   1 -25    3.27    0.86   0
  -5  -1 -25    4.67    0.65   0
  -6   1 -25    0.34    0.88   0
  -6   1 -25   -0.19    0.63   0
  -6  -1 -25    0.42    0.90   0
  -8   2  25   -0.11    0.93   0
   8   2 -25   -0.03    1.17   0
   8  -2 -25    0.14    0.64   0
  -8  -2  25    0.00    1.00   0
   7  -2 -25    0.48    0.85   0
  -7  -2  25    1.10    0.91   0
   7   2 -25    0.52    0.87   0
  -7   2  25    0.92    0.87   0
  -6  -2  25    0.44    0.83   0
   6   2 -25   -0.25    0.87   0
   6  -2 -25   -0.14    0.80   0
  -6   2  25   -0.21    0.57   0
   5   2 -25    0.72    0.85   0
  -5  -2  25    0.80    0.85   0
   5  -2 -25    1.07    0.57   0
  -5   2  25    0.65    0.58   0
   4   2 -25    0.15    0.79   0
  -4  -2  25    0.68    0.85   0
   4  -2 -25   -0.11    0.51   0
  -4   2  25   -0.33    0.74   0
   3   2 -25    2.50    0.74   0
   3  -2 -25    1.27    0.72   0
  -3  -2  25    2.45    0.80   0
  -3   2  25    1.58    0.53   0
   2   2 -25    4.16    0.78   0
   2  -2 -25    3.80    0.75   0
  -2  -2  25    5.51    0.79   0
  -2   2  25    3.32    0.53   0
   1  -2 -25   12.13    0.81   0
  -1  -2  25   11.20    0.85   0
  -1   2  25   11.48    0.82   0
   1   2 -25   10.89    0.65   0
   0  -2 -25    0.51    0.49   0
   0   2  25    1.27    0.70   0
   0   2 -25    0.33    0.76   0
  -1  -2 -25    0.34    0.54   0
   1   2  25    1.14    0.73   0
  -1   2 -25    0.64    0.67   0
  -2  -2 -25    1.11    0.78   0
   2   2  25    1.66    0.74   0
  -2   2 -25    1.87    0.50   0
  -3  -2 -25    5.39    0.81   0
   3   2  25    5.02    0.82   0
  -3   2 -25    5.48    0.80   0
  -4  -2 -25   -0.40    0.83   0
   4   2  25    0.37    0.56   0
  -4   2 -25    0.80    0.79   0
  -4   2 -25    0.93    0.80   0
  -5  -2 -25    4.29    0.89   0
  -5   2 -25    3.31    0.87   0
  -5   2 -25    3.34    0.86   0
  -6  -2 -25    2.23    0.94   0
  -6   2 -25    1.15    0.91   0
  -6   2 -25    1.95    0.91   0
  -7   3  25    0.61    0.63   0
   7  -3 -25    0.02    0.89   0
   7   3 -25   -0.00    1.11   0
  -6   3  25    1.33    0.87   0
  -6  -3  25    0.95    0.91   0
   6   3 -25    0.03    0.87   0
   6  -3 -25    1.09    0.85   0
   5   3 -25    0.57    1.01   0
   5  -3 -25    0.44    0.78   0
  -5   3  25    0.81    0.82   0
   4   3 -25    0.48    0.83   0
   4  -3 -25    1.21    0.77   0
  -4   3  25    0.71    0.57   0
   3   3 -25    0.93    0.79   0
   3  -3 -25    0.71    0.54   0
  -3   3  25    0.87    0.53   0
   2   3 -25    1.75    0.79   0
   2  -3 -25    0.17    0.74   0
  -2   3  25    1.50    0.51   0
   1  -3 -25    6.20    0.76   0
  -1   3  25    6.10    0.77   0
   1   3 -25    6.42    0.81   0
   0  -3 -25   14.65    0.82   0
   0   3  25   15.07    0.82   0
   0   3 -25   13.67    0.83   0
  -1  -3 -25    0.74    0.77   0
   1   3  25    0.91    0.51   0
  -1   3 -25    1.04    0.78   0
  -2  -3 -25   14.04    0.83   0
  -2   3 -25   13.21    0.86   0
   2   3  25   11.64    0.84   0
  -2   3 -25   12.55    0.65   0
  -3  -3 -25    0.63    0.84   0
   3   3  25   -0.45    0.75   0
  -3   3 -25    1.19    0.78   0
  -3   3 -25   -0.12    0.77   0
  -4  -3 -25    5.87    0.91   0
   4   3  25    3.66    0.89   0
  -4   3 -25    6.24    0.83   0
  -4   3 -25    6.01    0.84   0
  -5  -3 -25    2.67    0.99   0
  -5   3 -25    1.27    0.88   0
  -5   3 -25    2.90    0.87   0
  -6  -3 -25    1.11    1.01   0
  -6   3 -25    1.30    0.65   0
  -6   3 -25    0.35    0.93   0
  -7   4  25   -0.10    0.68   0
   7   4 -25    0.29    1.24   0
   7   4 -25   -0.29    1.24   0
  -6   4  25    1.05    0.65   0
   6  -4 -25    0.46    0.90   0
   6   4 -25    0.92    1.19   0
  -5   4  25   -0.45    0.61   0
   5   4 -25   -0.23    0.84   0
   5  -4 -25    0.39    0.84   0
   4   4 -25    0.94    0.82   0
   4  -4 -25   -0.10    0.81   0
  -4   4  25    1.09    0.81   0
   3   4 -25   -0.04    0.82   0
   3  -4 -25    0.24    0.57   0
  -3   4  25   -0.42    0.81   0
   2  -4 -25    1.00    0.56   0
  -2   4  25   -0.09    0.55   0
   2   4 -25    0.21    0.88   0
   1  -4 -25    1.50    0.81   0
   1   4 -25    1.74    0.84   0
  -1   4  25    0.74    0.80   0
   1   4 -25    1.32    0.87   0
   0   4 -25    2.01    0.87   0
   0  -4 -25    1.08    0.55   0
   0   4  25    2.33    0.84   0
   0   4 -25    1.06    0.85   0
  -1   4 -25    1.12    0.82   0
  -1  -4 -25    0.56    0.86   0
   1   4  25    1.17    0.60   0
  -1   4 -25    1.30    0.59   0
  -2  -4 -25    0.89    0.86   0
   2   4  25    0.82    0.59   0
  -2   4 -25   -0.34    0.82   0
  -2   4 -25    1.14    0.81   0
  -3   4 -25    1.24    0.82   0
  -3  -4 -25    0.46    0.88   0
   3   4  25    0.04    0.85   0
  -3   4 -25    0.80    0.80   0
  -4  -4 -25    0.54    0.93   0
   4   4  25    0.29    0.89   0
  -4   4 -25    0.65    0.59   0
  -4   4 -25    1.31    0.87   0
  -5  -4 -25    0.08    1.04   0
  -5   4 -25    0.32    0.66   0
  -5   4 -25    0.17    0.68   0
  -5   5  25    0.57    0.91   0
   5  -5 -25   -0.29    0.92   0
   5   5 -25    0.42    1.15   0
   5   5 -25   -0.07    1.15   0
   4   5 -25    0.25    1.11   0
   4   5 -25   -0.25    1.11   0
   4  -5 -25   -0.30    0.85   0
  -4   5  25    0.28    0.61   0
   3   5 -25    0.16    0.90   0
   3   5 -25    0.52    0.93   0
   3  -5 -25    0.58    0.84   0
  -3   5  25    0.29    0.84   0
   2   5 -25    0.46    0.92   0
   2  -5 -25    1.22    0.82   0
  -2   5  25    1.28    0.86   0
   2   5 -25   -0.40    0.91   0
   1   5 -25    0.51    0.88   0
   1  -5 -25   -0.96    0.65   0
   1   5 -25   -0.50    0.92   0
  -1   5  25   -0.30    0.87   0
   0   5 -25    1.98    0.90   0
   0  -5 -25    2.70    0.91   0
   0   5 -25    2.28    0.65   0
   0   5  25    2.01    0.88   0
  -1   5 -25    1.42    0.83   0
  -1  -5 -25    0.57    0.90   0
   1   5  25    0.40    0.62   0
  -1   5 -25    1.03    0.64   0
  -2  -5 -25    1.94    0.99   0
   2   5  25    1.61    0.66   0
  -2   5 -25    2.24    0.93   0
  -2   5 -25    2.19    0.62   0
  -3  -5 -25    0.64    0.96   0
   3   5  25    2.28    0.95   0
  -3   5 -25    0.87    0.93   0
  -3   5 -25    1.66    0.93   0
   4   5  25    0.08    0.99   0
   3   6 -25    0.47    1.00   0
   3  -6 -25   -0.21    0.95   0
   3   6 -25   -0.08    1.18   0
  -3   6  25    0.32    0.67   0
   2   6 -25    1.69    0.95   0
   2   6 -25    2.43    0.98   0
  -2   6  25    0.60    0.95   0
   2  -6 -25   -0.09    0.69   0
   1   6 -25    1.35    0.96   0
   1   6 -25    1.16    0.97   0
   1  -6 -25    0.50    0.69   0
  -1   6  25    0.98    0.93   0
   0   6 -25    0.27    0.70   0
   0   6 -25    0.30    0.94   0
   0  -6 -25    0.74    0.96   0
   0   6  25    0.19    0.93   0
  -1   6 -25    0.20    0.66   0
  -1   6 -25    0.56    0.97   0
  -1  -6 -25    0.44    0.74   0
   1   6  25    0.36    0.97   0
   8   0 -26    1.15    0.96   0
  -8   0  26    1.31    0.97   0
  -7   0  26   -0.07    0.66   0
   7   0 -26    0.68    0.90   0
   6   0 -26    1.01    0.87   0
  -6   0  26    2.87    0.90   0
   5   0 -26    0.32    0.57   0
  -5   0  26    0.51    0.84   0
   4   0 -26    2.28    0.77   0
  -4   0  26    2.65    0.79   0
   3   0 -26    0.44    0.55   0
  -3   0  26    0.44    0.75   0
   2   0 -26   18.48    0.87   0
  -2   0  26   19.61    0.84   0
   1   0 -26    9.29    0.61   0
  -1   0  26   11.44    0.61   0
   0   0 -26   17.93    0.64   0
   0   0  26   15.75    0.79   0
  -1   0 -26   12.86    0.81   0
   1   0  26   12.61    0.78   0
   2   0  26    0.81    0.73   0
  -2   0 -26    0.65    0.52   0
  -3   0 -26    1.04    0.80   0
  -4   0 -26    4.60    0.83   0
  -5   0 -26    3.42    0.65   0
  -6   0 -26    0.43    0.88   0
  -6   0 -26    0.59    0.66   0
   8   1 -26    0.49    0.96   0
   8  -1 -26   -0.02    0.66   0
  -8  -1  26    0.68    0.91   0
  -8   1  26    0.85    0.93   0
  -7  -1  26    0.61    0.91   0
   7   1 -26    0.38    0.92   0
  -7   1  26    0.63    0.88   0
   7  -1 -26   -0.30    0.61   0
   6   1 -26    1.13    0.59   0
  -6  -1  26    0.68    0.58   0
   6  -1 -26    1.24    0.58   0
  -6   1  26    0.97    0.82   0
   5   1 -26    2.57    0.82   0
   5  -1 -26    2.26    0.82   0
  -5  -1  26    2.20    0.61   0
  -5   1  26    2.23    0.58   0
   4  -1 -26    6.37    0.79   0
   4   1 -26    5.99    0.84   0
  -4  -1  26    7.30    0.85   0
  -4   1  26    7.17    0.80   0
   3   1 -26    7.24    0.57   0
   3  -1 -26    7.30    0.83   0
  -3  -1  26    7.52    0.79   0
  -3   1  26    8.04    0.61   0
   2   1 -26    0.65    0.77   0
   2  -1 -26    0.50    0.72   0
  -2  -1  26   -0.32    0.77   0
  -2   1  26   -0.09    0.49   0
   1   1 -26    6.08    0.80   0
   1  -1 -26    9.09    0.78   0
  -1  -1  26    0.38    0.73   0
  -1   1  26    8.06    0.75   0
   0  -1 -26    7.67    0.76   0
   0  -1  26    6.22    0.75   0
   0   1  26    6.37    0.75   0
   0   1 -26    6.27    0.53   0
  -1  -1 -26    0.97    0.72   0
   1  -1  26    1.51    0.51   0
   1   1  26    0.94    0.71   0
  -1   1 -26    1.53    0.48   0
  -2  -1 -26    2.96    0.73   0
   2   1  26    2.32    0.53   0
  -2   1 -26    2.89    0.77   0
  -3  -1 -26    4.95    0.62   0
   3   1  26    5.62    0.82   0
  -3   1 -26    6.16    0.81   0
  -4   1 -26   14.24    0.87   0
  -4  -1 -26   13.94    0.90   0
  -5   1 -26    4.88    0.91   0
  -5   1 -26    4.40    0.92   0
  -5  -1 -26    2.06    0.88   0
  -6   1 -26    2.00    0.91   0
  -6   1 -26    3.97    0.89   0
  -6  -1 -26    1.05    0.91   0
   8   2 -26    0.47    1.00   0
   8  -2 -26    0.53    0.96   0
  -8  -2  26    0.59    1.23   0
  -8   2  26    1.24    0.96   0
   7  -2 -26    0.82    0.62   0
  -7  -2  26    0.43    0.92   0
   7   2 -26    0.75    0.87   0
  -7   2  26    0.29    0.92   0
   6   2 -26    0.34    0.86   0
  -6  -2  26   -0.03    0.90   0
   6  -2 -26   -0.40    0.84   0
  -6   2  26    0.32    0.62   0
   5   2 -26    2.40    0.86   0
  -5  -2  26    2.36    0.87   0
   5  -2 -26    1.88    0.81   0
  -5   2  26    2.61    0.57   0
   4   2 -26    0.37    0.77   0
  -4  -2  26    0.81    0.80   0
   4  -2 -26    0.13    0.80   0
  -4   2  26    0.78    0.73   0
   3   2 -26    0.90    0.78   0
   3  -2 -26   -0.11    0.51   0
  -3  -2  26   -0.26    0.79   0
  -3   2  26    0.55    0.50   0
   2   2 -26   -0.48    0.73   0
   2  -2 -26    0.86    0.73   0
  -2  -2  26   -1.01    0.72   0
  -2   2  26    0.70    0.72   0
   1   2 -26    0.49    0.77   0
   1  -2 -26   -0.67    0.74   0
  -1  -2  26   -0.39    0.76   0
  -1   2  26   -0.16    0.51   0
   0  -2 -26    0.24    0.73   0
   0   2  26   -0.08    0.50   0
   0   2 -26    0.12    0.57   0
  -1  -2 -26    8.15    0.77   0
   1   2  26   10.16    0.75   0
  -1   2 -26    7.73    0.56   0
  -2  -2 -26    0.36    0.57   0
   2   2  26    0.87    0.50   0
  -2   2 -26    0.28    0.78   0
  -3  -2 -26    4.30    0.85   0
   3   2  26    3.18    0.58   0
  -3   2 -26    4.43    0.60   0
  -4  -2 -26    0.09    0.84   0
  -4   2 -26   -0.01    0.60   0
  -4   2 -26    1.36    0.57   0
  -5  -2 -26    0.39    0.92   0
  -5   2 -26    1.56    0.86   0
  -5   2 -26    0.18    0.62   0
  -6  -2 -26    0.29    0.98   0
  -6   2 -26    0.30    0.95   0
  -6   2 -26    0.96    0.96   0
  -7   3  26    0.86    0.66   0
   7  -3 -26    0.50    0.90   0
   7   3 -26    0.17    0.93   0
  -6  -3  26    0.33    0.93   0
   6   3 -26   -0.08    0.88   0
   6  -3 -26    0.08    0.87   0
  -6   3  26    0.31    0.86   0
   5   3 -26    0.18    0.86   0
   5  -3 -26    0.27    0.57   0
  -5   3  26    0.89    0.83   0
   4   3 -26    0.25    0.84   0
   4  -3 -26    0.97    0.55   0
  -4   3  26    1.23    0.79   0
   3   3 -26    0.69    0.81   0
   3  -3 -26   -0.30    0.54   0
  -3   3  26    0.56    0.53   0
   2   3 -26    5.87    0.81   0
   2  -3 -26    5.09    0.60   0
  -2   3  26    5.79    0.82   0
   1  -3 -26    6.77    0.78   0
  -1   3  26    6.17    0.60   0
   1   3 -26    6.89    0.66   0
   0  -3 -26    2.89    0.75   0
   0   3  26    3.07    0.53   0
   0   3 -26    2.97    0.55   0
  -1  -3 -26    1.49    0.58   0
   1   3  26    0.69    0.79   0
  -1   3 -26    1.41    0.81   0
  -2  -3 -26   13.59    0.93   0
   2   3  26   11.92    0.87   0
  -2   3 -26   16.02    0.91   0
  -2   3 -26   14.46    0.90   0
  -3  -3 -26    0.62    0.87   0
   3   3  26    0.31    0.78   0
  -3   3 -26    2.09    0.79   0
  -3   3 -26    0.81    0.57   0
  -4  -3 -26    7.35    0.98   0
   4   3  26    8.47    0.73   0
  -4   3 -26    8.85    0.90   0
  -4   3 -26    9.73    0.67   0
  -5  -3 -26    0.91    0.98   0
  -5   3 -26    1.36    0.63   0
  -5   3 -26    0.55    0.91   0
  -6   4  26    0.12    0.66   0
   6  -4 -26   -0.45    0.90   0
   6   4 -26   -0.11    1.16   0
  -5   4  26    1.03    0.90   0
   5   4 -26   -0.05    0.93   0
   5  -4 -26   -0.24    0.60   0
   4   4 -26   -0.39    0.94   0
   4  -4 -26    0.02    0.84   0
  -4   4  26    0.75    0.83   0
   3   4 -26    4.18    0.95   0
   3  -4 -26    2.68    0.84   0
  -3   4  26    4.46    0.84   0
   2  -4 -26    0.01    0.80   0
  -2   4  26    0.34    0.56   0
   2   4 -26    0.44    0.82   0
   1  -4 -26    2.89    0.84   0
   1   4 -26    3.09    0.86   0
  -1   4  26    2.33    0.57   0
   1   4 -26    4.01    0.88   0
   0   4 -26    0.10    0.83   0
   0  -4 -26    0.37    0.61   0
   0   4  26    0.41    0.54   0
   0   4 -26    1.01    0.83   0
  -1   4 -26    0.60    0.60   0
  -1  -4 -26    1.02    0.86   0
   1   4  26    1.43    0.84   0
  -1   4 -26    1.32    0.83   0
  -2  -4 -26    0.43    0.61   0
   2   4  26    0.37    0.85   0
  -2   4 -26    0.26    0.58   0
  -2   4 -26    0.49    0.83   0
  -3   4 -26    1.95    0.60   0
  -3  -4 -26    2.80    0.91   0
   3   4  26    3.07    0.90   0
  -3   4 -26    1.30    0.90   0
  -4  -4 -26    0.70    0.99   0
   4   4  26    0.53    0.94   0
  -4   4 -26    1.86    0.89   0
  -4   4 -26    1.22    0.90   0
  -5   5  26    0.02    0.90   0
   5  -5 -26    0.52    0.63   0
   5   5 -26   -0.33    1.00   0
   5   5 -26    0.20    0.99   0
   4   5 -26   -0.19    0.93   0
   4   5 -26    0.76    1.00   0
   4  -5 -26    0.41    0.88   0
  -4   5  26    0.91    0.87   0
   3   5 -26   -0.13    0.92   0
   3   5 -26   -0.26    0.91   0
   3  -5 -26    0.63    0.85   0
  -3   5  26    0.41    0.83   0
   2   5 -26    1.02    0.64   0
   2  -5 -26    0.49    0.64   0
  -2   5  26    0.86    0.65   0
   2   5 -26    1.19    0.90   0
   1   5 -26    1.01    0.64   0
   1  -5 -26    0.66    0.88   0
  -1   5  26   -0.23    0.90   0
   1   5 -26    0.70    0.86   0
   0   5 -26    2.09    0.87   0
   0  -5 -26    1.38    0.89   0
   0   5  26    1.66    0.62   0
   0   5 -26    2.38    0.90   0
  -1   5 -26    1.22    0.89   0
  -1  -5 -26    0.20    0.94   0
   1   5  26    0.18    0.90   0
  -1   5 -26    0.90    0.88   0
  -2  -5 -26    0.37    0.96   0
   2   5  26    0.58    0.92   0
  -2   5 -26    1.09    1.00   0
  -2   5 -26    1.93    0.95   0
  -3  -5 -26   -0.33    1.01   0
   3   5  26    0.37    0.96   0
  -3   5 -26    0.06    0.67   0
  -3   5 -26    0.50    0.97   0
   2   6 -26    0.77    1.00   0
  -2   6  26    0.05    0.97   0
   1   6 -26   -0.01    1.01   0
  -1   6  26    0.07    0.96   0
   1  -6 -26   -0.21    0.99   0
   1   6 -26   -0.25    1.02   0
   0   6 -26    1.64    1.01   0
   0   6  26    0.88    0.72   0
   0   6 -26    1.32    0.98   0
   8   1 -27    0.58    0.98   0
   8  -1 -27    0.39    0.96   0
  -8  -1  27   -0.49    1.01   0
  -8   1  27    1.48    0.98   0
  -7  -1  27    0.06    0.97   0
   7   1 -27    0.47    0.89   0
  -7   1  27    0.20    0.90   0
   7  -1 -27    0.07    0.91   0
   6   1 -27    0.64    0.90   0
  -6  -1  27    0.04    0.90   0
   6  -1 -27    0.38    0.85   0
  -6   1  27   -0.46    0.86   0
   5   1 -27   -0.23    0.81   0
   5  -1 -27    0.25    0.58   0
  -5  -1  27    0.76    0.85   0
  -5   1  27    0.72    0.80   0
   4   1 -27   -0.00    0.85   0
   4  -1 -27   -0.70    0.80   0
  -4  -1  27   -0.26    0.85   0
  -4   1  27   -0.25    0.81   0
   3   1 -27   16.21    0.90   0
   3  -1 -27   15.58    0.90   0
  -3  -1  27   19.46    0.91   0
  -3   1  27   17.53    0.84   0
   2   1 -27   18.34    0.69   0
   2  -1 -27   17.11    0.83   0
  -2  -1  27   17.82    0.86   0
  -2   1  27   20.14    0.87   0
   1   1 -27    3.69    0.81   0
   1  -1 -27    4.23    0.77   0
  -1  -1  27    4.00    0.59   0
  -1   1  27    4.24    0.76   0
   0   1 -27    1.71    0.74   0
   0  -1 -27    1.58    0.52   0
   0  -1  27    1.32    0.68   0
   0   1  27    2.46    0.72   0
  -1  -1 -27    3.92    0.58   0
   1   1  27    2.82    0.73   0
  -1   1 -27    3.20    0.53   0
  -2  -1 -27    0.48    0.76   0
   2   1  27   -0.30    0.74   0
  -2   1 -27    0.51    0.76   0
  -3  -1 -27    0.89    0.56   0
   3   1  27   -0.42    0.76   0
  -3   1 -27    0.14    0.55   0
  -4  -1 -27    0.94    0.60   0
  -4   1 -27    0.79    0.58   0
  -5  -1 -27    0.15    0.90   0
  -5   1 -27    0.65    0.88   0
  -5   1 -27    0.75    0.63   0
  -6   1 -27   -0.03    0.92   0
  -6   1 -27    0.14    0.95   0
  -6  -1 -27   -0.72    0.95   0
   7  -2 -27   -0.09    0.89   0
  -7  -2  27    0.86    0.95   0
   7   2 -27    0.89    0.93   0
  -7   2  27    0.82    0.87   0
   6   2 -27    0.14    0.90   0
  -6  -2  27   -0.55    0.90   0
   6  -2 -27    0.77    0.62   0
  -6   2  27    0.72    0.89   0
   5   2 -27    1.74    0.85   0
  -5  -2  27    1.10    0.85   0
   5  -2 -27    1.38    0.84   0
  -5   2  27    2.48    0.84   0
   4   2 -27    0.97    0.82   0
  -4  -2  27    0.11    0.76   0
   4  -2 -27    1.80    0.82   0
  -4   2  27    1.14    0.80   0
   3   2 -27    8.77    0.61   0
   3  -2 -27    8.14    0.64   0
  -3  -2  27    9.05    0.83   0
  -3   2  27    9.28    0.83   0
   2   2 -27    1.13    0.77   0
   2  -2 -27    0.73    0.77   0
  -2  -2  27    1.08    0.59   0
  -2   2  27    1.02    0.75   0
   1   2 -27    0.52    0.78   0
   1  -2 -27    1.33    0.56   0
  -1   2  27    1.29    0.76   0
   0  -2 -27    1.72    0.80   0
   0   2  27    1.19    0.74   0
   0   2 -27    1.03    0.77   0
  -1  -2 -27   -0.14    0.52   0
   1   2  27    0.78    0.75   0
  -1   2 -27    0.70    0.77   0
  -2  -2 -27    2.10    0.83   0
   2   2  27    1.43    0.58   0
  -2   2 -27    1.99    0.56   0
  -3  -2 -27    0.69    0.61   0
   3   2  27    1.35    0.79   0
  -3   2 -27    1.42    0.81   0
  -4  -2 -27   -0.04    0.57   0
  -4   2 -27    0.15    0.58   0
  -4   2 -27    0.78    0.81   0
  -5  -2 -27    3.10    0.89   0
  -5   2 -27    2.32    0.89   0
  -5   2 -27    2.59    0.92   0
   7  -3 -27    0.92    0.94   0
   7   3 -27    0.17    1.01   0
  -7   3  27   -0.01    0.65   0
   6   3 -27    0.20    0.92   0
   6  -3 -27   -0.29    0.64   0
  -6   3  27    0.66    0.85   0
   5   3 -27   -0.02    0.91   0
   5  -3 -27    0.68    0.83   0
  -5   3  27   -0.14    0.59   0
   4   3 -27   -0.76    0.84   0
   4  -3 -27    0.41    0.82   0
  -4   3  27    0.94    0.78   0
   3   3 -27    7.04    0.90   0
   3  -3 -27    5.98    0.83   0
  -3   3  27    6.54    0.83   0
   2   3 -27    0.34    0.84   0
   2  -3 -27    0.43    0.56   0
  -2   3  27    1.26    0.78   0
   1  -3 -27    1.36    0.80   0
  -1   3  27    2.29    0.78   0
   1   3 -27    1.82    0.82   0
   0  -3 -27   -0.63    0.75   0
   0   3  27   -0.42    0.75   0
   0   3 -27    1.04    0.81   0
  -1  -3 -27    1.16    0.84   0
   1   3  27    1.78    0.83   0
  -1   3 -27    2.28    0.79   0
  -2  -3 -27    3.57    0.87   0
   2   3  27    2.86    0.85   0
  -2   3 -27    2.91    0.82   0
  -2   3 -27    2.61    0.84   0
  -3  -3 -27    4.96    0.89   0
   3   3  27   -0.36    0.77   0
  -3   3 -27    4.09    0.84   0
  -3   3 -27    5.31    0.85   0
  -4  -3 -27    0.32    0.67   0
   4   3  27    1.16    0.90   0
  -4   3 -27    0.97    0.63   0
  -4   3 -27    0.66    0.59   0
  -5  -3 -27    8.24    1.02   0
  -5   3 -27    4.61    0.72   0
  -5   3 -27    5.01    0.71   0
   6  -4 -27    0.17    0.98   0
   6   4 -27    0.01    0.99   0
  -6   4  27    0.10    0.64   0
   5   4 -27    0.42    0.92   0
   5  -4 -27    0.57    0.89   0
  -5   4  27    0.74    0.88   0
   4   4 -27   -0.03    0.88   0
   4  -4 -27    0.82    0.58   0
  -4   4  27   -0.43    0.61   0
   3   4 -27    0.06    0.90   0
   3  -4 -27    1.12    0.84   0
  -3   4  27   -0.20    0.61   0
   2   4 -27    0.81    0.87   0
   2  -4 -27   -0.02    0.83   0
  -2   4  27    1.62    0.82   0
   1  -4 -27    0.02    0.81   0
   1   4 -27    0.54    0.62   0
  -1   4  27    0.81    0.81   0
   1   4 -27    2.42    0.87   0
   0   4 -27    2.96    0.89   0
   0  -4 -27    3.25    0.62   0
   0   4  27    3.68    0.84   0
   0   4 -27    3.16    0.84   0
  -1   4 -27    1.98    0.63   0
  -1  -4 -27    0.73    0.86   0
   1   4  27    2.59    0.83   0
  -1   4 -27    1.01    0.80   0
  -2  -4 -27    1.92    0.68   0
   2   4  27    1.97    0.88   0
  -2   4 -27    2.13    0.88   0
  -2   4 -27    4.69    0.94   0
  -3   4 -27    0.36    0.65   0
  -3  -4 -27   -0.15    0.66   0
   3   4  27    0.88    0.92   0
  -3   4 -27    0.58    0.66   0
  -4  -4 -27    0.24    1.00   0
   4   4  27    0.43    0.65   0
  -4   4 -27   -0.27    0.93   0
  -4   4 -27    0.75    0.66   0
   4   5 -27   -0.74    0.93   0
   4   5 -27    0.16    0.98   0
  -4   5  27   -0.45    0.94   0
   4  -5 -27    0.27    0.93   0
   3   5 -27    0.54    0.93   0
   3   5 -27    0.09    0.99   0
   3  -5 -27    0.52    0.91   0
  -3   5  27    1.71    0.91   0
   2   5 -27    0.68    0.97   0
   2  -5 -27   -0.12    0.92   0
  -2   5  27   -0.53    0.88   0
   2   5 -27    0.56    0.94   0
   1   5 -27    1.98    0.95   0
   1  -5 -27    2.37    0.90   0
  -1   5  27    2.49    0.90   0
   1   5 -27    1.74    0.95   0
   0   5 -27    0.40    0.68   0
   0  -5 -27    0.29    0.91   0
   0   5  27    0.63    0.90   0
   0   5 -27    0.06    0.92   0
  -1   5 -27    0.58    0.65   0
  -1  -5 -27    0.21    0.93   0
   1   5  27    0.67    0.92   0
  -1   5 -27    0.35    0.93   0
  -2  -5 -27    2.51    0.99   0
   2   5  27    2.02    0.96   0
  -2   5 -27    1.89    0.96   0
  -2   5 -27    2.54    0.97   0
  -7   0  28    1.39    0.95   0
   7   0 -28    0.52    0.93   0
   6   0 -28    0.49    0.60   0
  -6   0  28    1.18    0.84   0
   5   0 -28    1.12    0.83   0
  -5   0  28    0.24    0.83   0
   4   0 -28    1.15    0.61   0
  -4   0  28    1.82    0.82   0
   3   0 -28   22.08    0.89   0
  -3   0  28   21.86    0.89   0
   2   0 -28   40.63    0.98   0
  -2   0  28   40.70    0.81   0
   1   0 -28    3.08    0.74   0
  -1   0  28    1.84    0.50   0
   0   0 -28    2.91    0.77   0
   0   0  28    2.07    0.71   0
  -1   0 -28    8.43    0.81   0
   1   0  28    7.29    0.61   0
  -2   0 -28    0.07    0.78   0
   2   0  28   -0.72    0.77   0
  -3   0 -28    4.91    0.61   0
  -4   0 -28    1.36    0.62   0
  -5   0 -28   -0.95    0.92   0
  -7  -1  28   -0.22    0.96   0
   7   1 -28   -0.33    0.96   0
  -7   1  28    0.43    0.65   0
   7  -1 -28    0.66    0.95   0
   6   1 -28    0.35    0.91   0
  -6  -1  28    0.64    0.91   0
   6  -1 -28    1.17    0.62   0
  -6   1  28    0.16    0.91   0
   5   1 -28    2.38    0.84   0
   5  -1 -28    1.85    0.83   0
  -5  -1  28    1.13    0.84   0
  -5   1  28    2.20    0.84   0
   4   1 -28    0.86    0.82   0
   4  -1 -28    0.11    0.82   0
  -4  -1  28    0.86    0.59   0
  -4   1  28    1.61    0.54   0
   3   1 -28    3.77    0.79   0
   3  -1 -28    4.20    0.80   0
  -3  -1  28    4.26    0.57   0
  -3   1  28    3.90    0.79   0
   2   1 -28    4.17    0.79   0
   2  -1 -28    3.58    0.53   0
  -2  -1  28    4.61    0.78   0
  -2   1  28    4.34    0.59   0
   1   1 -28    0.81    0.53   0
   1  -1 -28    0.74    0.50   0
  -1  -1  28    1.75    0.56   0
  -1   1  28    0.71    0.50   0
   0   1 -28    4.44    0.78   0
   0  -1 -28    4.19    0.80   0
   0  -1  28    4.03    0.55   0
   0   1  28    3.78    0.79   0
  -1  -1 -28   -0.08    0.53   0
   1   1  28    0.77    0.77   0
  -1   1 -28    1.06    0.77   0
  -2  -1 -28    5.60    0.79   0
   2   1  28    4.39    0.79   0
  -2   1 -28    4.80    0.59   0
  -3  -1 -28    1.84    0.57   0
   3   1  28    1.65    0.79   0
  -3   1 -28    1.70    0.84   0
  -4  -1 -28    1.38    0.64   0
  -4   1 -28    1.33    0.86   0
  -5  -1 -28    4.57    0.91   0
  -5   1 -28    2.47    0.90   0
  -5   1 -28    2.09    0.90   0
  -7  -2  28    0.16    1.00   0
   7   2 -28    0.20    0.95   0
  -7   2  28    0.53    0.96   0
   7  -2 -28    0.06    0.96   0
  -6  -2  28    0.03    0.94   0
   6   2 -28    0.08    0.93   0
   6  -2 -28   -0.07    0.86   0
  -6   2  28   -0.14    0.89   0
   5   2 -28    1.52    0.87   0
  -5  -2  28    2.20    0.86   0
   5  -2 -28    2.34    0.60   0
  -5   2  28    3.18    0.85   0
   4   2 -28    0.73    0.83   0
  -4  -2  28    0.30    0.84   0
   4  -2 -28   -0.40    0.82   0
  -4   2  28   -0.18    0.59   0
   3   2 -28    5.64    0.87   0
   3  -2 -28    4.74    0.60   0
  -3  -2  28    5.51    0.83   0
  -3   2  28    4.25    0.81   0
   2   2 -28    1.00    0.78   0
   2  -2 -28    1.20    0.55   0
  -2  -2  28    1.17    0.80   0
  -2   2  28    0.98    0.56   0
   1   2 -28    2.56    0.78   0
   1  -2 -28    1.43    0.79   0
  -1   2  28    2.08    0.58   0
   0  -2 -28    2.53    0.77   0
   0   2  28    2.71    0.77   0
   0   2 -28    3.27    0.82   0
  -1  -2 -28    5.35    0.78   0
   1   2  28    5.22    0.80   0
  -1   2 -28    4.35    0.84   0
  -2  -2 -28    2.39    0.84   0
   2   2  28    2.87    0.59   0
  -2   2 -28    2.86    0.82   0
  -3  -2 -28    9.88    0.66   0
   3   2  28   12.74    0.93   0
  -3   2 -28   11.24    0.66   0
  -4  -2 -28    0.33    0.65   0
  -4   2 -28    0.36    0.61   0
  -4   2 -28    0.98    0.87   0
  -5  -2 -28    1.13    0.98   0
  -5   2 -28   -0.07    0.90   0
  -5   2 -28    0.36    0.67   0
   6   3 -28    0.49    0.96   0
   6  -3 -28    0.23    0.91   0
  -6   3  28    0.45    0.64   0
   5   3 -28    1.58    0.90   0
   5  -3 -28    0.89    0.86   0
  -5   3  28    1.27    0.64   0
   4   3 -28    0.40    0.89   0
   4  -3 -28    0.64    0.83   0
  -4   3  28    1.07    0.82   0
   3   3 -28    1.12    0.87   0
   3  -3 -28    1.03    0.81   0
  -3   3  28    2.09    0.81   0
   2   3 -28    0.40    0.83   0
   2  -3 -28    0.04    0.56   0
  -2   3  28    0.09    0.56   0
   1  -3 -28    3.15    0.75   0
  -1   3  28    2.82    0.58   0
   1   3 -28    3.75    0.86   0
   0  -3 -28    0.82    0.59   0
   0   3  28    2.23    0.79   0
   0   3 -28    1.01    0.59   0
  -1  -3 -28    0.84    0.85   0
   1   3  28    0.08    0.83   0
  -1   3 -28    0.75    0.58   0
  -2  -3 -28    0.93    0.85   0
   2   3  28    0.83    0.85   0
  -2   3 -28    0.78    0.83   0
  -2   3 -28    0.72    0.84   0
  -3  -3 -28    0.79    0.87   0
   3   3  28    0.65    0.63   0
  -3   3 -28    1.11    0.58   0
  -3   3 -28    1.43    0.86   0
  -4  -3 -28    1.77    0.99   0
   4   3  28    2.19    0.92   0
  -4   3 -28    1.71    0.63   0
  -4   3 -28    1.41    0.91   0
   5   4 -28    0.58    0.95   0
   5  -4 -28    0.62    0.66   0
  -5   4  28    0.39    0.89   0
   4   4 -28    0.76    0.93   0
   4  -4 -28   -0.33    0.88   0
  -4   4  28    0.87    0.85   0
   3   4 -28    1.40    0.89   0
   3  -4 -28    1.35    0.84   0
  -3   4  28    1.61    0.88   0
   2   4 -28    0.10    0.89   0
   2  -4 -28    0.64    0.61   0
  -2   4  28    0.30    0.85   0
   1  -4 -28    0.73    0.85   0
  -1   4  28    0.72    0.85   0
   1   4 -28   -0.16    0.62   0
   1   4 -28    0.69    0.90   0
   0   4 -28    1.54    0.91   0
   0  -4 -28    1.38    0.62   0
   0   4  28    1.79    0.84   0
   0   4 -28    1.46    0.64   0
  -1   4 -28    0.33    0.65   0
  -1  -4 -28    0.76    0.63   0
   1   4  28    0.46    0.61   0
  -1   4 -28    0.98    0.67   0
  -2  -4 -28    0.70    0.96   0
   2   4  28    0.68    0.92   0
  -2   4 -28    1.05    0.64   0
  -2   4 -28    0.73    0.89   0
  -3  -4 -28    0.33    0.97   0
  -3   4 -28    0.82    0.95   0
   3   4  28    0.80    0.93   0
  -3   4 -28    0.28    0.96   0
   3   5 -28    0.64    1.00   0
   3  -5 -28    0.56    0.64   0
  -3   5  28    0.34    0.66   0
   3   5 -28    0.21    1.00   0
   2   5 -28    0.55    0.95   0
   2  -5 -28   -0.04    0.93   0
  -2   5  28    0.28    0.94   0
   2   5 -28    0.07    0.97   0
   1   5 -28    0.59    0.97   0
   1  -5 -28   -0.14    0.96   0
  -1   5  28    1.24    0.92   0
   1   5 -28   -0.55    0.97   0
   0   5 -28    2.79    1.02   0
   0  -5 -28    2.65    0.94   0
   0   5  28    2.87    0.70   0
   0   5 -28    2.42    0.73   0
  -1   5 -28    1.91    0.94   0
  -1  -5 -28    1.14    0.95   0
   1   5  28    2.06    0.68   0
  -1   5 -28    1.26    0.71   0
  -7  -1  29   -0.25    0.96   0
   7   1 -29    0.77    0.98   0
  -7   1  29    0.42    0.96   0
   7  -1 -29    1.00    0.94   0
   6   1 -29    0.67    0.65   0
  -6  -1  29    0.92    0.90   0
   6  -1 -29    0.87    0.89   0
  -6   1  29   -0.51    0.93   0
   5   1 -29    0.34    0.81   0
   5  -1 -29    0.98    0.82   0
  -5  -1  29    0.21    0.63   0
  -5   1  29   -0.76    0.58   0
   4   1 -29    2.34    0.63   0
   4  -1 -29    2.64    0.86   0
  -4  -1  29    3.69    0.85   0
  -4   1  29    2.75    0.85   0
   3   1 -29    0.36    0.83   0
   3  -1 -29    0.77    0.84   0
  -3  -1  29    1.04    0.51   0
  -3   1  29    0.36    0.79   0
   2   1 -29    1.06    0.80   0
   2  -1 -29    1.45    0.79   0
  -2  -1  29    2.21    0.78   0
  -2   1  29    2.87    0.78   0
   1   1 -29    1.31    0.57   0
   1  -1 -29    1.91    0.79   0
  -1  -1  29    0.64    0.78   0
  -1   1  29    1.02    0.54   0
   0   1 -29    1.54    0.83   0
   0  -1 -29    0.79    0.79   0
   0  -1  29    0.75    0.80   0
   0   1  29    0.85    0.79   0
  -1  -1 -29    2.23    0.82   0
   1   1  29    1.90    0.79   0
  -1   1 -29    1.74    0.79   0
  -2  -1 -29    0.08    0.80   0
   2   1  29    0.56    0.56   0
  -2   1 -29    0.59    0.80   0
  -3  -1 -29    8.30    0.68   0
  -3   1 -29    9.79    0.68   0
  -4  -1 -29   -0.98    0.65   0
  -4   1 -29   -0.22    0.60   0
  -5  -1 -29    1.26    0.96   0
  -5   1 -29    0.42    0.92   0
  -5   1 -29    0.87    0.66   0
  -6  -2  29   -0.16    0.95   0
   6   2 -29    0.74    0.65   0
   6  -2 -29    0.41    0.89   0
  -6   2  29    0.56    0.91   0
   5   2 -29    2.06    0.91   0
  -5  -2  29    1.31    0.90   0
   5  -2 -29    2.25    0.88   0
  -5   2  29    3.17    0.88   0
   4   2 -29    3.18    0.92   0
  -4  -2  29    2.67    0.67   0
   4  -2 -29    3.69    0.88   0
  -4   2  29    2.03    0.83   0
   3   2 -29    1.51    0.84   0
   3  -2 -29    0.71    0.58   0
  -3  -2  29    0.54    0.85   0
  -3   2  29    1.12    0.83   0
   2   2 -29    0.81    0.59   0
   2  -2 -29    0.85    0.55   0
  -2  -2  29    1.42    0.81   0
  -2   2  29    0.35    0.78   0
   1   2 -29    1.10    0.84   0
   1  -2 -29    1.03    0.79   0
  -1   2  29    0.03    0.79   0
   0  -2 -29    7.10    0.82   0
   0   2  29    5.65    0.60   0
   0   2 -29    5.83    0.61   0
  -1  -2 -29   -0.88    0.54   0
   1   2  29    1.72    0.80   0
  -1   2 -29    1.15    0.58   0
  -2  -2 -29    1.09    0.59   0
   2   2  29    0.55    0.80   0
  -2   2 -29    1.68    0.59   0
  -3  -2 -29   -0.60    0.91   0
   3   2  29   -0.38    0.88   0
  -3   2 -29   -0.31    0.85   0
  -4  -2 -29    1.71    0.91   0
  -4   2 -29    2.14    0.91   0
  -4   2 -29    1.50    0.92   0
   6   3 -29    0.24    1.01   0
  -6   3  29   -0.15    0.68   0
   6  -3 -29   -0.61    0.98   0
   5   3 -29    0.48    0.93   0
   5  -3 -29   -0.56    0.62   0
  -5   3  29    1.20    0.89   0
   4   3 -29    0.15    0.89   0
   4  -3 -29    0.42    0.64   0
  -4   3  29    0.83    0.62   0
   3   3 -29    1.26    0.90   0
   3  -3 -29    0.88    0.85   0
  -3   3  29    1.47    0.60   0
   2   3 -29   -0.02    0.86   0
   2  -3 -29    0.47    0.58   0
  -2   3  29    0.26    0.83   0
   1  -3 -29    0.50    0.58   0
  -1   3  29    0.52    0.79   0
   1   3 -29   -0.30    0.61   0
   0  -3 -29    1.39    0.82   0
   0   3  29    0.96    0.56   0
   0   3 -29    1.86    0.85   0
  -1  -3 -29    0.68    0.59   0
   1   3  29    0.38    0.58   0
  -1   3 -29   -0.21    0.89   0
  -2  -3 -29    0.73    0.92   0
   2   3  29    0.91    0.85   0
  -2   3 -29    0.24    0.90   0
  -2   3 -29    1.02    0.88   0
  -3  -3 -29    0.54    0.70   0
   3   3  29    0.25    0.69   0
  -3   3 -29    0.25    0.86   0
  -3   3 -29   -0.13    0.59   0
  -4  -3 -29    1.39    1.01   0
   4   3  29    0.91    0.69   0
  -4   3 -29    0.88    0.66   0
  -4   3 -29   -0.40    0.96   0
   5   4 -29    0.42    0.99   0
   5  -4 -29   -0.56    0.89   0
  -5   4  29   -0.57    0.87   0
   4   4 -29    0.14    0.93   0
   4  -4 -29    0.35    0.92   0
  -4   4  29    0.72    0.90   0
   3   4 -29    1.63    0.96   0
   3  -4 -29    0.65    0.63   0
  -3   4  29    0.65    0.88   0
   2   4 -29    2.83    0.93   0
   2  -4 -29    3.05    0.63   0
  -2   4  29    2.37    0.64   0
   1  -4 -29    1.93    0.88   0
  -1   4  29    1.82    0.87   0
   1   4 -29    1.83    0.69   0
   1   4 -29    2.15    0.96   0
   0   4 -29    1.14    0.92   0
   0  -4 -29    1.09    0.63   0
   0   4  29    2.17    0.87   0
   0   4 -29    0.99    0.96   0
  -1  -4 -29    1.06    0.92   0
  -1   4 -29    0.75    0.92   0
   1   4  29    0.83    0.92   0
  -1   4 -29   -0.54    0.90   0
  -2  -4 -29    0.88    0.97   0
   2   4  29    0.20    0.94   0
  -2   4 -29   -0.03    0.93   0
  -2   4 -29    0.26    0.94   0
  -3   4 -29    0.57    0.91   0
   3   4  29    0.95    0.96   0
   2   5 -29    0.09    1.01   0
   2   5 -29    0.34    1.06   0
   2  -5 -29    1.50    0.94   0
  -2   5  29    0.43    0.68   0
   1   5 -29   -0.52    0.99   0
   1  -5 -29    0.39    0.71   0
  -1   5  29    1.63    0.67   0
   1   5 -29    1.38    1.00   0
   0   5 -29    0.61    0.95   0
   0  -5 -29    0.42    0.71   0
   0   5  29    0.05    0.95   0
   0   5 -29    0.17    0.98   0
  -7   0  30    0.78    1.00   0
   7   0 -30    0.73    0.99   0
   6   0 -30   -0.57    0.92   0
  -6   0  30   -0.21    0.65   0
   5   0 -30   -0.32    0.87   0
  -5   0  30    0.15    0.87   0
   4   0 -30    0.25    0.84   0
  -4   0  30    1.44    0.84   0
   3   0 -30    0.14    0.83   0
  -3   0  30    1.20    0.58   0
   2   0 -30    0.68    0.83   0
  -2   0  30   -0.06    0.82   0
   1   0 -30    0.23    0.55   0
  -1   0  30    1.26    0.55   0
   0   0 -30    5.66    0.81   0
   0   0  30    3.47    0.55   0
  -1   0 -30   -0.00    0.57   0
   1   0  30    0.22    0.81   0
  -2   0 -30    1.60    0.84   0
  -3   0 -30    1.18    0.88   0
  -4   0 -30    3.04    0.93   0
   6   1 -30    0.35    0.96   0
  -6  -1  30    0.41    0.94   0
   6  -1 -30   -0.33    1.00   0
  -6   1  30    0.48    0.67   0
   5   1 -30    0.76    0.91   0
   5  -1 -30    0.64    0.91   0
  -5  -1  30    0.79    0.90   0
  -5   1  30   -0.26    0.89   0
   4   1 -30    1.25    0.85   0
   4  -1 -30    0.28    0.84   0
  -4  -1  30    1.02    0.85   0
  -4   1  30    2.03    0.83   0
   3   1 -30    5.28    0.64   0
   3  -1 -30    5.43    0.65   0
  -3  -1  30    6.10    0.66   0
  -3   1  30    5.74    0.67   0
   2   1 -30    0.15    0.58   0
   2  -1 -30    0.61    0.55   0
  -2  -1  30    0.24    0.54   0
  -2   1  30    1.87    0.84   0
   1   1 -30    2.75    0.59   0
   1  -1 -30    3.20    0.79   0
  -1  -1  30    5.04    0.84   0
  -1   1  30    4.10    0.81   0
   0   1 -30    0.33    0.78   0
   0  -1 -30   -0.04    0.56   0
   0  -1  30    1.20    0.82   0
   0   1  30   -0.31    0.79   0
  -1   1 -30    1.93    0.80   0
  -1  -1 -30    1.63    0.79   0
   1   1  30    0.14    0.51   0
  -2  -1 -30    6.86    0.87   0
   2   1  30    4.55    0.64   0
  -2   1 -30    6.91    0.87   0
  -3  -1 -30   -0.06    0.63   0
  -3   1 -30   -0.40    0.87   0
  -4  -1 -30    1.72    0.94   0
  -4   1 -30    1.57    0.93   0
  -6  -2  30    0.11    0.65   0
   6   2 -30    0.49    0.95   0
   6  -2 -30    0.42    0.68   0
  -6   2  30    0.07    0.68   0
   5   2 -30   -0.49    0.91   0
  -5  -2  30    0.59    0.96   0
   5  -2 -30   -0.51    0.93   0
  -5   2  30   -0.00    0.65   0
   4   2 -30    0.44    0.63   0
  -4  -2  30    0.06    0.64   0
   4  -2 -30    0.72    0.65   0
  -4   2  30    1.19    0.88   0
   3   2 -30    0.13    0.84   0
   3  -2 -30   -0.69    0.56   0
  -3  -2  30    0.59    0.86   0
  -3   2  30    0.17    0.81   0
   2   2 -30    1.45    0.62   0
   2  -2 -30    1.54    0.81   0
  -2  -2  30    1.94    0.83   0
  -2   2  30    2.13    0.79   0
   1   2 -30    1.04    0.85   0
   1  -2 -30    0.61    0.58   0
  -1   2  30    2.68    0.80   0
   0   2 -30    6.28    0.91   0
   0  -2 -30    5.84    0.62   0
   0   2  30    6.76    0.61   0
  -1  -2 -30   -0.41    0.81   0
   1   2  30    0.94    0.81   0
  -1   2 -30   -0.57    0.85   0
  -2  -2 -30    7.65    0.64   0
   2   2  30    4.59    0.89   0
  -2   2 -30    9.11    0.92   0
  -3  -2 -30    0.39    0.93   0
   3   2  30   -0.03    0.65   0
  -3   2 -30    0.35    0.57   0
  -4  -2 -30    0.69    0.97   0
  -4   2 -30    1.33    0.92   0
  -4   2 -30    2.15    0.93   0
   5   3 -30    0.11    0.98   0
   5  -3 -30   -0.27    0.68   0
  -5   3  30    0.65    0.91   0
   4   3 -30   -0.43    0.93   0
   4  -3 -30    0.51    0.64   0
  -4   3  30   -0.05    0.58   0
   3   3 -30    0.60    0.67   0
   3  -3 -30    0.54    0.82   0
  -3   3  30    0.68    0.86   0
   2   3 -30    1.08    0.91   0
   2  -3 -30    0.56    0.60   0
  -2   3  30    0.32    0.60   0
   1   3 -30    0.44    0.87   0
   1  -3 -30    0.40    0.61   0
  -1   3  30    1.15    0.61   0
   0  -3 -30    1.01    0.87   0
   0   3  30    1.30    0.85   0
   0   3 -30    0.90    0.93   0
  -1  -3 -30    1.64    0.91   0
   1   3  30    1.50    0.65   0
  -1   3 -30    1.08    0.66   0
  -2   3 -30    0.72    0.89   0
  -2  -3 -30    1.24    0.93   0
   2   3  30    1.19    0.87   0
  -2   3 -30    0.34    0.67   0
  -3  -3 -30    0.15    0.97   0
   3   3  30    0.07    0.93   0
  -3   3 -30    0.23    0.94   0
  -3   3 -30    0.71    0.93   0
   4   4 -30    0.67    1.02   0
   4  -4 -30    0.40    0.63   0
  -4   4  30    0.15    0.93   0
   3   4 -30    0.16    0.95   0
   3  -4 -30    0.59    0.63   0
  -3   4  30   -0.02    0.66   0
   2   4 -30    1.63    0.99   0
   2  -4 -30    1.78    0.66   0
  -2   4  30    1.43    0.91   0
   1  -4 -30   -0.38    0.92   0
  -1   4  30    0.35    0.90   0
   1   4 -30    0.50    0.97   0
   1   4 -30    0.02    0.97   0
   0   4 -30    1.77    1.03   0
   0  -4 -30    1.42    0.94   0
   0   4  30    0.78    0.89   0
   0   4 -30    2.44    0.67   0
  -1   4 -30    1.11    0.69   0
  -1  -4 -30    0.35    0.96   0
   1   4  30    2.35    0.96   0
  -1   4 -30    1.65    0.96   0
  -2  -4 -30    0.15    0.73   0
   2   4  30   -0.02    0.97   0
  -2   4 -30    0.81    0.96   0
  -2   4 -30    1.38    0.98   0
   6   1 -31   -0.11    1.01   0
  -6  -1  31    0.64    0.71   0
   6  -1 -31   -0.42    0.95   0
  -6   1  31    0.47    0.94   0
   5   1 -31    2.11    0.93   0
   5  -1 -31    1.59    0.95   0
  -5  -1  31    2.98    0.92   0
  -5   1  31    1.89    0.94   0
   4   1 -31    3.92    0.89   0
   4  -1 -31    4.27    0.89   0
  -4  -1  31    4.72    0.93   0
  -4   1  31    2.93    0.91   0
   3   1 -31    0.78    0.88   0
   3  -1 -31    0.85    0.86   0
  -3  -1  31    0.68    0.60   0
  -3   1  31    0.13    0.83   0
   2   1 -31    0.08    0.61   0
   2  -1 -31    0.08    0.80   0
  -2  -1  31    0.81    0.60   0
  -2   1  31    0.64    0.58   0
   1   1 -31    0.64    0.62   0
   1  -1 -31    1.01    0.59   0
  -1  -1  31    1.09    0.82   0
  -1   1  31    1.35    0.78   0
   0   1 -31    0.42    0.85   0
   0  -1 -31   -0.11    0.62   0
   0  -1  31    0.39    0.61   0
   0   1  31    0.70    0.81   0
  -1   1 -31    0.75    0.60   0
  -1  -1 -31    0.28    0.83   0
   1   1  31    0.85    0.59   0
  -2  -1 -31    0.68    0.85   0
   2   1  31    1.44    0.84   0
  -2   1 -31    1.69    0.59   0
  -3  -1 -31    1.26    0.63   0
  -3   1 -31    1.81    0.90   0
  -4  -1 -31   -0.49    0.99   0
  -4   1 -31   -0.09    0.67   0
   5   2 -31    2.83    0.99   0
  -5  -2  31    2.04    0.99   0
   5  -2 -31    2.16    0.96   0
  -5   2  31    4.33    0.94   0
   4   2 -31    0.26    0.91   0
  -4  -2  31   -0.02    0.92   0
   4  -2 -31    0.34    0.66   0
  -4   2  31   -0.22    0.62   0
   3   2 -31    1.32    0.90   0
   3  -2 -31    0.17    0.84   0
  -3  -2  31    0.99    0.63   0
  -3   2  31    1.42    0.58   0
   2   2 -31   -0.16    0.64   0
   2  -2 -31    0.52    0.82   0
  -2  -2  31    0.78    0.89   0
  -2   2  31    0.04    0.84   0
   1   2 -31    0.84    0.86   0
   1  -2 -31    1.77    0.83   0
  -1   2  31    1.23    0.61   0
   0   2 -31    0.18    0.86   0
   0  -2 -31   -1.16    0.81   0
   0   2  31    0.33    0.83   0
  -1  -2 -31    0.17    0.85   0
   1   2  31    0.95    0.86   0
  -1   2 -31    0.49    0.90   0
  -2  -2 -31   -0.61    0.89   0
   2   2  31    0.47    0.86   0
  -2   2 -31    0.46    0.62   0
  -3  -2 -31    0.06    0.94   0
   3   2  31   -0.09    0.90   0
  -3   2 -31    0.47    0.94   0
   5   3 -31    0.25    1.04   0
  -5   3  31    0.34    0.95   0
   4   3 -31   -0.23    0.71   0
   4  -3 -31    0.15    0.62   0
  -4   3  31    0.90    0.88   0
   3   3 -31   -0.13    0.92   0
   3  -3 -31    0.88    0.91   0
  -3   3  31   -0.02    0.91   0
   2   3 -31    1.15    0.96   0
   2  -3 -31    1.49    0.87   0
  -2   3  31    1.04    0.87   0
   1   3 -31    0.53    0.89   0
   1  -3 -31    0.06    0.86   0
  -1   3  31    0.53    0.83   0
   0  -3 -31    0.25    0.63   0
   0   3  31    1.52    0.88   0
   0   3 -31    0.49    0.60   0
  -1  -3 -31    0.85    0.63   0
   1   3  31    1.08    0.88   0
  -1   3 -31    0.81    0.92   0
  -2   3 -31    0.48    0.69   0
  -2  -3 -31    0.35    0.96   0
   2   3  31    0.55    0.95   0
  -2   3 -31    0.99    0.93   0
   3   4 -31    0.15    1.01   0
   3  -4 -31    0.28    0.67   0
  -3   4  31    0.56    0.92   0
   2   4 -31    0.32    0.94   0
   2  -4 -31    0.89    0.67   0
  -2   4  31    1.35    0.65   0
   1  -4 -31    0.09    0.95   0
  -1   4  31    0.06    0.93   0
   1   4 -31    0.96    0.95   0
   1   4 -31    0.30    0.65   0
   0   4 -31    4.44    1.00   0
   0  -4 -31    1.07    1.00   0
   0   4  31    3.00    0.67   0
   0   4 -31    2.16    0.99   0
  -1   4 -31    1.18    0.70   0
   1   4  31    0.98    1.00   0
   5   0 -32    0.92    0.97   0
  -5   0  32    2.48    0.95   0
   4   0 -32    1.52    0.93   0
  -4   0  32    2.33    0.64   0
   3   0 -32   -0.32    0.61   0
  -3   0  32    0.95    0.90   0
   2   0 -32    0.08    0.61   0
  -2   0  32    0.53    0.86   0
   1   0 -32    0.64    0.86   0
  -1   0  32    0.52    0.63   0
   0   0 -32    0.79    0.84   0
   0   0  32    0.64    0.58   0
  -1   0 -32    1.64    0.62   0
   1   0  32    1.24    0.60   0
  -2   0 -32    0.29    0.66   0
  -3   0 -32    0.97    0.95   0
   5   1 -32    0.74    0.94   0
  -5  -1  32    0.65    0.92   0
   5  -1 -32    0.24    0.94   0
  -5   1  32   -0.41    0.68   0
   4   1 -32    0.30    0.65   0
   4  -1 -32    1.46    0.94   0
  -4  -1  32   -0.34    0.85   0
  -4   1  32    0.52    0.91   0
   3   1 -32    0.39    0.62   0
   3  -1 -32    0.16    0.89   0
  -3  -1  32   -0.15    0.84   0
  -3   1  32   -0.21    0.61   0
   2   1 -32    2.17    0.91   0
   2  -1 -32    1.06    0.88   0
  -2  -1  32    1.45    0.63   0
  -2   1  32    1.32    0.61   0
   1   1 -32    2.62    0.65   0
   1  -1 -32    3.31    0.86   0
  -1  -1  32    2.56    0.89   0
  -1   1  32    2.98    0.85   0
   0   1 -32    1.35    0.84   0
   0  -1 -32    0.23    0.87   0
   0  -1  32    1.02    0.86   0
   0   1  32   -0.04    0.84   0
  -1   1 -32    2.82    0.65   0
  -1  -1 -32    2.70    0.86   0
   1   1  32    1.90    0.63   0
  -2   1 -32    1.07    0.88   0
  -2  -1 -32    0.64    0.89   0
   2   1  32    1.25    0.89   0
  -3  -1 -32    2.23    0.69   0
  -3   1 -32    1.67    0.68   0
   5   2 -32    0.25    1.00   0
  -5  -2  32    0.68    0.98   0
   5  -2 -32   -0.66    0.97   0
  -5   2  32    1.44    0.96   0
   4   2 -32    0.05    0.67   0
  -4  -2  32    1.25    0.92   0
   4  -2 -32    0.25    0.89   0
  -4   2  32    0.13    0.89   0
   3   2 -32    0.63    0.88   0
   3  -2 -32    0.37    0.86   0
  -3  -2  32    0.85    0.88   0
  -3   2  32    0.79    0.87   0
   2   2 -32    1.95    0.63   0
   2  -2 -32    0.82    0.63   0
  -2   2  32    1.58    0.87   0
   1   2 -32    0.20    0.65   0
   1  -2 -32    0.63    0.62   0
  -1   2  32   -0.39    0.85   0
   0   2 -32    4.39    0.93   0
   0  -2 -32    3.48    0.91   0
   0   2  32    2.52    0.87   0
  -1  -2 -32    2.66    0.63   0
   1   2  32    5.04    0.91   0
  -1   2 -32    2.72    0.67   0
  -2  -2 -32    0.39    0.95   0
   2   2  32    0.31    0.90   0
  -2   2 -32    0.53    0.89   0
   3   2  32    0.63    0.96   0
   4   3 -32    0.75    0.96   0
   4  -3 -32    0.26    0.66   0
  -4   3  32    0.11    0.67   0
   3   3 -32    0.95    0.97   0
   3  -3 -32    0.91    0.93   0
  -3   3  32    0.19    0.65   0
   2   3 -32    1.32    0.95   0
   2  -3 -32    1.04    0.94   0
  -2   3  32    0.85    0.64   0
   1   3 -32    0.45    0.96   0
   1  -3 -32    1.32    0.91   0
  -1   3  32    1.84    0.92   0
   0  -3 -32   -0.37    0.91   0
   0   3  32    0.75    0.62   0
   0   3 -32    0.47    0.96   0
  -1  -3 -32    0.77    0.92   0
   1   3  32   -0.34    0.93   0
  -1   3 -32    0.75    0.95   0
   5   1 -33    0.51    0.72   0
  -5  -1  33   -0.03    0.68   0
   5  -1 -33   -0.17    1.01   0
  -5   1  33    0.41    1.00   0
   4   1 -33    1.18    0.93   0
   4  -1 -33    0.82    0.68   0
  -4  -1  33    0.66    0.64   0
  -4   1  33    2.12    0.94   0
   3   1 -33    1.10    0.88   0
   3  -1 -33    0.84    0.65   0
  -3  -1  33    1.05    0.87   0
  -3   1  33    0.57    0.87   0
   2   1 -33    0.46    0.91   0
   2  -1 -33    0.90    0.87   0
  -2  -1  33    1.11    0.65   0
  -2   1  33    1.65    0.86   0
   1   1 -33    0.39    0.87   0
   1  -1 -33    0.17    0.63   0
  -1  -1  33    0.32    0.64   0
  -1   1  33    0.59    0.60   0
   0   1 -33   -0.61    0.89   0
   0  -1 -33    1.59    0.87   0
   0   1  33    1.73    0.86   0
  -1   1 -33    1.44    0.89   0
  -1  -1 -33    1.66    0.63   0
   1   1  33    1.62    0.65   0
  -2   1 -33   -0.09    0.94   0
  -2  -1 -33    0.56    0.91   0
   2   1  33    0.48    0.93   0
   4   2 -33    0.52    0.98   0
  -4  -2  33   -0.23    0.97   0
   4  -2 -33    0.24    0.96   0
  -4   2  33    0.90    0.96   0
   3   2 -33    0.43    0.93   0
  -3  -2  33   -0.32    0.93   0
   3  -2 -33    0.27    0.92   0
  -3   2  33   -0.29    0.63   0
   2   2 -33    0.31    0.66   0
   2  -2 -33   -0.70    0.90   0
  -2   2  33    0.62    0.63   0
   1   2 -33   -0.20    0.62   0
   1  -2 -33    0.21    0.91   0
  -1   2  33    0.67    0.89   0
   0   2 -33    0.60    0.64   0
[truncated: 7,003 more chars]
