# Supplementary material for: Crystal structure, Hirshfeld surface analysis and DFT studies of (E)-2-{[(3-chloro-4-methyl­phen­yl)imino]­meth­yl}-4-methyl­phenol
Source: Acta Crystallogr E Crystallogr Commun. 2020 Jul 21;76(Pt 8):1320–4. doi: 10.1107/S2056989020009421 (PMC7405573; doi:10.1107/S2056989020009421)
Supplement: Supplementary file 2 [file e-76-01320-Isup2.hkl]

data_I                                                                          
_shelx_title ' shelxt_a.res in P2(1)/c'                                         
_shelx_refln_list_code          4                                               
_shelx_F_calc_maximum      248.19                                               
_exptl_crystal_F_000       544.00                                               
_reflns_d_resolution_high  0.8255                                               
                                                                                
loop_                                                                           
 _space_group_symop_operation_xyz                                               
 'x, y, z'                                                                      
 '-x, y+1/2, -z+1/2'                                                            
 '-x, -y, -z'                                                                   
 'x, -y-1/2, z-1/2'                                                             
                                                                                
_cell_length_a     8.0534                                                       
_cell_length_b     6.3764                                                       
_cell_length_c    25.3657                                                       
_cell_angle_alpha  90.000                                                       
_cell_angle_beta   96.392                                                       
_cell_angle_gamma  90.000                                                       
                                                                                
_shelx_F_squared_multiplier     1.000                                           
                                                                                
loop_                                                                           
 _refln_index_h                                                                 
 _refln_index_k                                                                 
 _refln_index_l                                                                 
 _refln_F_squared_calc                                                          
 _refln_F_squared_meas                                                          
 _refln_F_squared_sigma                                                         
 _refln_observed_status                                                         
   1   0   0       3390.95       3681.60        26.26 o                         
   2   0   0      17772.27      18259.24       164.25 o                         
   3   0   0          0.32          3.91         3.21 o                         
   4   0   0         44.05         30.99         3.17 o                         
   5   0   0        209.01        186.93        14.64 o                         
   6   0   0         22.90         31.64         3.17 o                         
   7   0   0          6.04          3.16         4.35 o                         
   8   0   0         32.78         32.82         4.67 o                         
   9   0   0          0.22          2.97         4.80 o                         
   1   1   0        632.92        762.44         8.02 o                         
   2   1   0       1536.13       1656.94        19.06 o                         
   3   1   0        365.13        352.97         4.52 o                         
   4   1   0          1.44         -1.46         2.60 o                         
   5   1   0        499.94        532.90         5.30 o                         
   6   1   0          0.98          6.24         2.23 o                         
   7   1   0        170.20        169.57         3.79 o                         
   8   1   0         44.13         46.62         3.07 o                         
   9   1   0          6.86         10.92         3.01 o                         
   0   2   0         26.31         25.24         3.57 o                         
   1   2   0         64.50         51.38         2.64 o                         
   2   2   0        275.41        223.97         3.55 o                         
   3   2   0          9.88          4.95         3.00 o                         
   4   2   0        317.64        329.14         4.90 o                         
   5   2   0         52.37         45.01         2.54 o                         
   6   2   0        118.36        109.80         2.54 o                         
   7   2   0          4.54          5.56         2.49 o                         
   8   2   0        107.05        120.33         5.33 o                         
   9   2   0          1.24          1.80         3.27 o                         
   1   3   0       2097.15       2241.52        24.06 o                         
   2   3   0         56.51         57.76         2.33 o                         
   3   3   0        562.06        536.38       141.59 o                         
   4   3   0         45.70         44.14         2.58 o                         
   5   3   0         19.27         17.74         3.76 o                         
   6   3   0         37.94         38.00         6.06 o                         
   7   3   0         80.67         70.41         4.95 o                         
   8   3   0         29.97         27.83         2.82 o                         
   0   4   0         48.40         96.89         3.61 o                         
   1   4   0         14.91         19.97         2.18 o                         
   2   4   0         15.97         14.84         2.16 o                         
   3   4   0          6.78          6.63         2.34 o                         
   4   4   0          9.80          7.86         2.37 o                         
   5   4   0         10.14         10.94         2.99 o                         
   6   4   0         52.20         50.71         3.21 o                         
   7   4   0          0.06         -2.51         3.01 o                         
   8   4   0          9.93          6.85         2.74 o                         
   1   5   0         30.30         27.92         2.24 o                         
   2   5   0          0.08          2.70         2.20 o                         
   3   5   0         12.23         12.36         2.12 o                         
   4   5   0         33.43         35.59         2.68 o                         
   5   5   0         29.88         29.23         3.24 o                         
   6   5   0          2.87          2.20         2.60 o                         
   7   5   0         27.76         31.01         3.53 o                         
   0   6   0         19.09         20.31         3.21 o                         
   1   6   0         28.60         26.78         2.32 o                         
   2   6   0          0.25          0.30         2.05 o                         
   3   6   0        100.30         86.15         3.27 o                         
   4   6   0          0.55          3.80         5.68 o                         
   5   6   0        118.24        104.14         6.69 o                         
   6   6   0         12.15         14.62         3.41 o                         
   1   7   0          5.25          4.40         2.42 o                         
   2   7   0          1.19          2.03         2.17 o                         
   3   7   0          2.08          1.68         2.95 o                         
   4   7   0          0.07          0.45         2.52 o                         
  -9   1   1          0.00          1.53         2.44 o                         
  -8   1   1          9.36          9.72         2.80 o                         
  -7   1   1         35.86         37.20         2.65 o                         
  -6   1   1         30.93         30.20         2.73 o                         
  -5   1   1          9.82          8.27         2.11 o                         
  -4   1   1        108.03        115.69         2.85 o                         
  -3   1   1        135.33        135.66         3.47 o                         
  -2   1   1        251.88        309.00         5.31 o                         
  -1   1   1        502.53        560.88         8.01 o                         
   0   1   1       3514.17       3659.21        16.50 o                         
   1   1   1       1177.42       1237.81         8.87 o                         
   2   1   1        654.10        632.15        11.06 o                         
   3   1   1          0.03          1.54         1.95 o                         
   4   1   1          8.58          7.15         1.99 o                         
   5   1   1         88.25         92.05         2.68 o                         
   6   1   1         74.02         87.98         2.82 o                         
   7   1   1          1.40          1.84         2.14 o                         
   8   1   1          1.52          3.61         2.30 o                         
   9   1   1          0.60          2.97         2.62 o                         
  -9   2   1          1.60          1.79         2.75 o                         
  -8   2   1         24.15         21.22         2.67 o                         
  -7   2   1         47.14         46.73         2.47 o                         
  -6   2   1          3.73          2.63         2.01 o                         
  -5   2   1         78.44         72.99         2.53 o                         
  -4   2   1         35.13         14.91         4.81 o                         
  -3   2   1        317.36        348.43         4.29 o                         
  -2   2   1       1847.84       1790.16        31.90 o                         
  -1   2   1         23.88          9.84         2.57 o                         
   0   2   1        123.55        123.97         3.12 o                         
   1   2   1       3609.71       3479.23        39.82 o                         
   2   2   1         61.01         51.26         2.43 o                         
   3   2   1         13.36         13.14         2.62 o                         
   4   2   1         35.01         25.35         2.12 o                         
   5   2   1          4.56          3.31         2.31 o                         
   6   2   1          5.83          3.32         2.00 o                         
   7   2   1         42.56         40.98         2.43 o                         
   8   2   1         66.65         65.03         2.27 o                         
   9   2   1          2.73          4.25         3.25 o                         
  -8   3   1         52.95         46.36         6.22 o                         
  -7   3   1         27.16         27.82         3.00 o                         
  -6   3   1         22.94         27.20         2.58 o                         
  -5   3   1         13.71          9.78         1.99 o                         
  -4   3   1        140.33        115.26        70.84 o                         
  -3   3   1         49.39         39.23         3.01 o                         
  -2   3   1        232.97        258.81         3.33 o                         
  -1   3   1         45.09         38.09         2.46 o                         
   0   3   1        974.83       1015.16         6.17 o                         
   1   3   1        499.11        456.56        74.00 o                         
   2   3   1          0.67          6.40         2.26 o                         
   3   3   1        166.15        188.90         3.66 o                         
   4   3   1        270.82        270.49         3.93 o                         
   5   3   1        309.46        298.47         3.91 o                         
   6   3   1        472.54        484.37        15.27 o                         
   7   3   1         13.99         17.07         3.08 o                         
   8   3   1          4.71          0.23         4.54 o                         
  -8   4   1         27.28         20.84         2.72 o                         
  -7   4   1        133.13        124.40         3.72 o                         
  -6   4   1          1.28          1.66         2.07 o                         
  -5   4   1         25.73         26.83         2.50 o                         
  -4   4   1         26.51         25.46         2.99 o                         
  -3   4   1        112.35         99.27         2.94 o                         
  -2   4   1         10.69         10.98         2.18 o                         
  -1   4   1        252.64        235.47         3.29 o                         
   0   4   1         14.84          8.47         1.92 o                         
   1   4   1        290.61        283.78         5.01 o                         
   2   4   1          7.36          4.00         1.79 o                         
   3   4   1        113.89        120.31         5.31 o                         
   4   4   1          4.51          9.18         2.86 o                         
   5   4   1         69.99         69.24         2.54 o                         
   6   4   1         16.08         16.80         3.01 o                         
   7   4   1          1.98          3.03         2.16 o                         
   8   4   1          0.05          2.22         2.72 o                         
  -7   5   1         12.94         13.92         2.84 o                         
  -6   5   1         20.33         16.97         3.72 o                         
  -5   5   1          0.02          1.16         3.12 o                         
  -4   5   1         64.25         65.84         4.10 o                         
  -3   5   1         27.94         23.06         2.42 o                         
  -2   5   1        146.73        136.30         4.04 o                         
  -1   5   1         98.70         99.30         2.42 o                         
   0   5   1        156.05        161.99         2.70 o                         
   1   5   1         35.59         33.07         2.25 o                         
   2   5   1        115.34        111.68         2.61 o                         
   3   5   1         19.02         17.03         2.07 o                         
   4   5   1         16.22         15.74         3.01 o                         
   5   5   1          8.05          6.04         2.27 o                         
   6   5   1          2.56          2.51         2.58 o                         
   7   5   1          4.67          3.68         3.39 o                         
  -6   6   1         34.16         30.63         3.44 o                         
  -5   6   1         36.19         28.86         3.41 o                         
  -4   6   1         19.22         27.01         3.38 o                         
  -3   6   1         29.33         31.10         3.81 o                         
  -2   6   1          9.89          7.47         2.01 o                         
  -1   6   1          8.42         14.49         2.23 o                         
   0   6   1          3.59          3.39         1.99 o                         
   1   6   1        189.43        187.32         2.89 o                         
   2   6   1         43.84         46.12         2.23 o                         
   3   6   1        206.89        210.03         5.78 o                         
   4   6   1         58.39         53.41         3.09 o                         
   5   6   1        123.36        123.95        13.06 o                         
   6   6   1          1.41          4.60         2.38 o                         
  -4   7   1         10.92         10.22         2.61 o                         
  -3   7   1          0.47          1.43         2.92 o                         
  -2   7   1         13.95         16.42         2.60 o                         
  -1   7   1          0.58          3.93         2.52 o                         
   0   7   1          0.20          0.02         2.15 o                         
   1   7   1         19.58         18.42         2.53 o                         
   2   7   1          1.69          5.05         2.67 o                         
   3   7   1          0.30          1.63         2.38 o                         
   4   7   1          7.20          5.84         2.59 o                         
  -9   0   2          4.20          8.71         4.99 o                         
  -8   0   2        175.13        177.47         6.00 o                         
  -7   0   2         30.22         27.83         3.30 o                         
  -6   0   2        423.70        414.37         6.85 o                         
  -5   0   2         55.77         53.78         3.21 o                         
  -4   0   2        258.15        231.83         7.01 o                         
  -3   0   2       1667.74       1479.49        10.75 o                         
  -2   0   2          0.56          2.34         3.88 o                         
  -1   0   2        526.04        545.33        10.80 o                         
   0   0   2        103.35        133.04         9.28 o                         
   2   0   2       3205.98       3201.65        22.53 o                         
   3   0   2        441.35        474.17         8.77 o                         
   4   0   2       2075.76       1892.82        13.76 o                         
   5   0   2        943.06        961.46        10.03 o                         
   6   0   2       1158.14       1174.34        10.67 o                         
   7   0   2         28.27         30.93         4.80 o                         
   8   0   2         42.03         45.31         4.99 o                         
   9   0   2          2.61          1.70         4.61 o                         
  -9   1   2         11.62         11.96         3.61 o                         
  -8   1   2         21.57         26.75         2.75 o                         
  -7   1   2          5.27          4.57         2.48 o                         
  -6   1   2        140.20        151.92         3.60 o                         
  -5   1   2         17.14         13.15         1.99 o                         
  -4   1   2        603.34        547.58         4.36 o                         
  -3   1   2         21.62         19.72         2.30 o                         
  -2   1   2      10195.79      10295.73       215.96 o                         
  -1   1   2      10912.00      11780.13       375.78 o                         
   0   1   2          8.21         21.43         3.41 o                         
   1   1   2       1827.20       1747.33        19.13 o                         
   2   1   2        798.11        745.12       196.91 o                         
   3   1   2        516.47        449.99         4.06 o                         
   4   1   2        173.42        127.11         2.75 o                         
   5   1   2         20.68         20.91         2.13 o                         
   6   1   2         21.59         28.90         2.01 o                         
   7   1   2         31.04         32.15         2.80 o                         
   8   1   2         39.02         38.48         2.90 o                         
   9   1   2          0.36          2.06         2.74 o                         
  -9   2   2          0.06          0.18         2.95 o                         
  -8   2   2         11.44         11.65         2.60 o                         
  -7   2   2         42.14         48.05         2.51 o                         
  -6   2   2          8.68          6.64         2.02 o                         
  -5   2   2        108.69        107.71         2.80 o                         
  -4   2   2        140.61        136.53         5.71 o                         
  -3   2   2        723.16        656.77         5.71 o                         
  -2   2   2       3784.67       3707.93        75.39 o                         
  -1   2   2        899.38        822.22         6.54 o                         
   0   2   2       6262.27       6113.15        48.63 o                         
   1   2   2          5.99          3.93         2.21 o                         
   2   2   2        210.03        196.33         3.11 o                         
   3   2   2        126.73        104.19         7.69 o                         
   4   2   2        160.17        151.40         2.94 o                         
   5   2   2         37.53         32.26         2.37 o                         
   6   2   2         18.82         21.94         2.33 o                         
   7   2   2         51.62         55.63         2.36 o                         
   8   2   2         13.97         17.16         3.09 o                         
   9   2   2          4.12          5.24         3.35 o                         
  -8   3   2          0.74          3.13         3.37 o                         
  -7   3   2          5.22          5.01         3.08 o                         
  -6   3   2         44.94         44.66         3.53 o                         
  -5   3   2          0.10         -0.55         2.37 o                         
  -4   3   2         28.61         31.42         2.86 o                         
  -3   3   2         23.58         18.75         2.88 o                         
  -2   3   2          0.06          8.21         2.40 o                         
  -1   3   2        114.46        143.32         2.75 o                         
   0   3   2       1578.96       1555.94        15.38 o                         
   1   3   2         13.28         11.52         2.22 o                         
   2   3   2        229.99        215.62         2.94 o                         
   3   3   2          8.05         10.10         2.25 o                         
   4   3   2          0.37          1.64         2.00 o                         
   5   3   2          0.06          2.22         2.50 o                         
   6   3   2         91.46         96.99         3.09 o                         
   7   3   2         76.17         71.06         3.88 o                         
   8   3   2         45.44         41.99         2.57 o                         
  -8   4   2          6.16          4.74         2.44 o                         
  -7   4   2         35.01         37.02         5.90 o                         
  -6   4   2          9.99         17.21         3.01 o                         
  -5   4   2         25.16         21.87         2.46 o                         
  -4   4   2         15.58         17.48         2.94 o                         
  -3   4   2          1.72          6.24         2.52 o                         
  -2   4   2         43.58         46.55         2.17 o                         
  -1   4   2        108.68        113.67         2.44 o                         
   0   4   2          1.85          4.53         2.06 o                         
   1   4   2        161.69        153.08         2.60 o                         
   2   4   2        128.67        128.11         2.83 o                         
   3   4   2         97.85         90.15         2.45 o                         
   4   4   2          3.80          5.17         2.28 o                         
   5   4   2         96.76        101.98         3.44 o                         
   6   4   2          4.54          3.06         2.57 o                         
   7   4   2          5.70          5.00         2.16 o                         
   8   4   2          0.02          4.01         2.69 o                         
  -7   5   2          7.43          5.44         2.79 o                         
  -6   5   2          4.47          4.61         2.21 o                         
  -5   5   2          1.09          0.89         2.54 o                         
  -4   5   2          0.02          3.46         2.36 o                         
  -3   5   2          0.54          4.02         2.70 o                         
  -2   5   2          1.46          4.26         2.29 o                         
  -1   5   2          4.70          8.22         2.15 o                         
   0   5   2          0.12          0.85         1.85 o                         
   1   5   2          0.41          1.72         1.96 o                         
   2   5   2         30.75         28.53         2.21 o                         
   3   5   2         23.48         23.70         2.44 o                         
   4   5   2        154.32        154.07        12.80 o                         
   5   5   2         22.85         21.93         2.75 o                         
   6   5   2          0.01          0.53         2.58 o                         
   7   5   2          3.90          2.70         3.41 o                         
  -6   6   2          0.00          4.89         3.44 o                         
  -5   6   2         22.78         15.73         3.21 o                         
  -4   6   2          8.07          8.20         2.80 o                         
  -3   6   2         68.04         58.86         3.07 o                         
  -2   6   2         30.68         28.91         2.33 o                         
  -1   6   2          0.10         -0.58         2.18 o                         
   0   6   2          8.25          6.86         2.23 o                         
   1   6   2         63.71         53.42         4.99 o                         
   2   6   2          0.21          2.11         2.23 o                         
   3   6   2         17.15         14.39         2.05 o                         
   4   6   2          5.42          6.74         3.01 o                         
   5   6   2          5.88          5.01         2.74 o                         
   6   6   2          1.52         -0.18         2.39 o                         
  -4   7   2          7.40          6.00         2.63 o                         
  -3   7   2          4.04          3.73         3.00 o                         
  -2   7   2         25.10         25.93         2.94 o                         
  -1   7   2         12.60         15.40         2.48 o                         
   0   7   2         30.24         25.08         2.51 o                         
   1   7   2          1.01          2.26         2.43 o                         
   2   7   2          8.45          7.27         2.21 o                         
   3   7   2          0.00          1.15         2.18 o                         
  -9   1   3          0.19          0.97         2.99 o                         
  -8   1   3          0.01          1.79         2.62 o                         
  -7   1   3          2.74          5.07         2.49 o                         
  -6   1   3         11.17         15.30         2.09 o                         
  -5   1   3         20.62         20.88         2.36 o                         
  -4   1   3          3.78          7.13         3.10 o                         
  -3   1   3        139.18        129.82         3.00 o                         
  -2   1   3      14876.20      15053.55       472.45 o                         
  -1   1   3       3448.76       3521.55       102.33 o                         
   0   1   3       4954.80       5134.19        46.20 o                         
   1   1   3         10.25         13.72         3.05 o                         
   2   1   3          0.43          1.36         2.17 o                         
   3   1   3        417.62        408.75        40.49 o                         
   4   1   3        540.87        502.99        28.69 o                         
   5   1   3          5.37          5.13         2.06 o                         
   6   1   3          0.89          2.88         2.40 o                         
   7   1   3          0.06          1.05         2.56 o                         
   8   1   3          1.96          3.48         3.04 o                         
   9   1   3          0.02          1.01         2.82 o                         
  -9   2   3         67.14         59.89         3.06 o                         
  -8   2   3         11.82         11.69         2.31 o                         
  -7   2   3         25.80         27.46         2.74 o                         
  -6   2   3          0.95          2.32         2.01 o                         
  -5   2   3         20.05         18.41         2.62 o                         
  -4   2   3          3.80          8.76         1.96 o                         
  -3   2   3       1833.43       1889.99        39.48 o                         
  -2   2   3        207.09        273.33         4.65 o                         
  -1   2   3        102.35        116.86         6.38 o                         
   0   2   3       1832.86       1810.36        18.36 o                         
   1   2   3         70.30         55.92         2.27 o                         
   2   2   3         46.53         37.13         2.28 o                         
   3   2   3         21.38         17.95         2.37 o                         
   4   2   3        169.83        166.88         2.90 o                         
   5   2   3         91.24         92.98         2.36 o                         
   6   2   3        171.45        164.54         3.27 o                         
   7   2   3          7.89          6.80         2.58 o                         
   8   2   3         38.10         39.13         3.25 o                         
   9   2   3          0.04          1.32         3.13 o                         
  -8   3   3         64.44         51.56         5.87 o                         
  -7   3   3         14.35          9.37         3.03 o                         
  -6   3   3          7.13          8.53         2.92 o                         
  -5   3   3         31.05         34.62         2.51 o                         
  -4   3   3         12.84         23.60         2.41 o                         
  -3   3   3         97.10         59.24         2.45 o                         
  -2   3   3        422.18        445.25         5.16 o                         
  -1   3   3        450.50        462.91         4.30 o                         
   0   3   3        411.31        419.62         5.33 o                         
   1   3   3        185.16        172.93         2.72 o                         
   2   3   3        135.46        124.39         2.66 o                         
   3   3   3        161.65        168.53         4.17 o                         
   4   3   3         46.19         54.53         2.85 o                         
   5   3   3          0.02          2.57         2.41 o                         
   6   3   3        248.95        248.73         3.50 o                         
   7   3   3         20.73         17.67         2.38 o                         
   8   3   3          1.28          2.60         2.84 o                         
  -8   4   3          9.75          9.37         2.45 o                         
  -7   4   3          0.56          4.13         3.19 o                         
  -6   4   3         80.59         74.76         3.37 o                         
  -5   4   3          1.45          0.37         2.26 o                         
  -4   4   3         44.04         44.20         3.38 o                         
  -3   4   3         13.05          9.62         2.48 o                         
  -2   4   3         51.22         50.73         2.66 o                         
  -1   4   3          0.09          4.08         2.06 o                         
   0   4   3        404.05        381.15         6.85 o                         
   1   4   3          0.75          5.01         2.09 o                         
   2   4   3        115.36        107.74         2.58 o                         
   3   4   3          2.31          5.77         2.17 o                         
   4   4   3         76.36         76.93         2.28 o                         
   5   4   3        608.01        591.03         8.68 o                         
   6   4   3         54.56         47.74         2.80 o                         
   7   4   3         29.63         29.15         5.36 o                         
   8   4   3          4.88          6.68         2.96 o                         
  -7   5   3         16.76         17.76         2.79 o                         
  -6   5   3          0.50         -0.52         3.47 o                         
  -5   5   3         56.53         54.65         2.87 o                         
  -4   5   3         15.03         16.25         6.28 o                         
  -3   5   3         16.90         23.82         2.14 o                         
  -2   5   3         11.64         11.09         2.60 o                         
  -1   5   3         35.34         32.53         2.07 o                         
   0   5   3          9.17         10.84         2.14 o                         
   1   5   3        343.24        368.25         3.47 o                         
   2   5   3         49.46         46.85         2.22 o                         
   3   5   3        538.98        563.59         8.26 o                         
   4   5   3         86.11         95.00         2.66 o                         
   5   5   3         35.68         38.70         4.01 o                         
   6   5   3          2.13          7.15         2.63 o                         
   7   5   3          0.04          5.34         2.80 o                         
  -6   6   3          3.35          7.01         3.39 o                         
  -5   6   3         30.19         28.57         3.30 o                         
  -4   6   3          7.49         10.49         2.58 o                         
  -3   6   3         51.46         32.98        13.69 o                         
  -2   6   3         61.04         71.13         2.36 o                         
  -1   6   3          1.74          1.81         2.06 o                         
   0   6   3        102.18        104.26         2.66 o                         
   1   6   3         25.16         27.74         2.32 o                         
   2   6   3          8.19          8.00         2.05 o                         
   3   6   3        104.81        105.45         2.86 o                         
   4   6   3         18.36         17.41         2.87 o                         
   5   6   3          0.22          1.61         3.26 o                         
  -4   7   3          1.24          1.16         2.57 o                         
  -3   7   3         11.58         13.82         3.08 o                         
  -2   7   3          0.89          0.85         2.21 o                         
  -1   7   3         15.27         15.49         2.24 o                         
   0   7   3          3.03          2.18         2.17 o                         
   1   7   3          3.63          5.30         2.44 o                         
   2   7   3          6.59          5.93         2.52 o                         
   3   7   3          0.23          1.92         2.49 o                         
  -9   0   4          0.46          0.13         5.11 o                         
  -8   0   4         88.59         94.22         3.84 o                         
  -7   0   4        141.56        144.32         4.13 o                         
  -6   0   4         55.49         51.67         3.19 o                         
  -5   0   4         39.10         26.94         3.08 o                         
  -4   0   4        365.95        472.49         5.87 o                         
  -3   0   4       2311.15       2478.14        35.97 o                         
  -2   0   4      61597.11      62586.36       526.49 o                         
  -1   0   4        242.19        345.41         7.52 o                         
   0   0   4       3577.79       4060.26        35.94 o                         
   1   0   4       2962.83       3022.51        15.95 o                         
   2   0   4       1724.19       1762.93        15.40 o                         
   3   0   4        566.60        550.53         8.65 o                         
   4   0   4         46.21         67.15         4.67 o                         
   5   0   4        754.25        454.10         7.07 o                         
   6   0   4        187.77        171.16         5.55 o                         
   7   0   4         61.17         62.80         4.67 o                         
   8   0   4          0.01          2.09         3.20 o                         
   9   0   4          0.28         -0.46         3.57 o                         
  -9   1   4          4.38          2.83         2.55 o                         
  -8   1   4          4.48          5.41         2.87 o                         
  -7   1   4          0.44          4.34         2.19 o                         
  -6   1   4         69.24         74.49         2.54 o                         
  -5   1   4        140.07        125.52         2.81 o                         
  -4   1   4       2953.26       2982.41        11.43 o                         
  -3   1   4       1465.56       1520.06         7.51 o                         
  -2   1   4       9417.87       9764.01       229.56 o                         
  -1   1   4       3575.20       3481.06       582.95 o                         
   0   1   4       2308.78       2315.56        67.00 o                         
   1   1   4         21.68         20.43         2.96 o                         
   2   1   4       1500.97       1419.04        14.78 o                         
   3   1   4        328.69        328.88         4.68 o                         
   4   1   4        954.21        727.26       229.96 o                         
   5   1   4        102.57         90.22        19.30 o                         
   6   1   4         31.90         27.88         8.56 o                         
   7   1   4          0.77          3.10         2.49 o                         
   8   1   4          1.22          2.27         2.72 o                         
   9   1   4          2.75          3.62         2.79 o                         
  -9   2   4          0.08          1.53         2.50 o                         
  -8   2   4          9.99         10.20         2.35 o                         
  -7   2   4         25.74         27.42         2.36 o                         
  -6   2   4         13.90         11.71         2.45 o                         
  -5   2   4         50.19         60.06         2.88 o                         
  -4   2   4        490.30        508.53         4.69 o                         
  -3   2   4        216.75        216.20         9.25 o                         
  -2   2   4        497.44        527.19        10.47 o                         
  -1   2   4       1423.18       1250.25        28.39 o                         
   0   2   4         55.85         53.64         2.82 o                         
   1   2   4       1046.05       1034.50         9.13 o                         
   2   2   4          1.61         13.29         4.27 o                         
   3   2   4         37.19         50.33         2.19 o                         
   4   2   4        196.88        285.22         3.48 o                         
   5   2   4        148.21        136.85         2.75 o                         
   6   2   4         94.03         92.07         2.86 o                         
   7   2   4          7.02          6.68         2.93 o                         
   8   2   4         14.94         13.81         2.84 o                         
   9   2   4         15.55         15.75         3.24 o                         
  -8   3   4          0.48          0.16         2.29 o                         
  -7   3   4          0.28          0.10         3.06 o                         
  -6   3   4          0.10          1.34         2.25 o                         
  -5   3   4         35.32         31.21         3.05 o                         
  -4   3   4         40.51         34.84         2.83 o                         
  -3   3   4        102.62        133.52         5.05 o                         
  -2   3   4        178.15        194.67         3.09 o                         
  -1   3   4        551.01        578.87         9.60 o                         
   0   3   4        131.35        104.74         2.44 o                         
   1   3   4         35.99         50.64         2.13 o                         
   2   3   4        912.51        874.49         4.82 o                         
   3   3   4        103.82        108.05         2.46 o                         
   4   3   4        758.14        756.50         5.30 o                         
   5   3   4        355.94        340.41         3.70 o                         
   6   3   4        281.49        285.40         3.08 o                         
   7   3   4         18.04         17.22         2.66 o                         
   8   3   4          2.35          4.62         2.76 o                         
  -8   4   4          1.18          2.54         2.65 o                         
  -7   4   4          0.30         -0.32         2.39 o                         
  -6   4   4          2.45          5.77         2.19 o                         
  -5   4   4         26.90         26.97         6.82 o                         
  -4   4   4          9.80         10.48         2.95 o                         
  -3   4   4         27.69         34.06         2.26 o                         
  -2   4   4        266.54        309.25         5.04 o                         
  -1   4   4        207.13        222.49         3.96 o                         
   0   4   4         83.65         95.04         3.26 o                         
   1   4   4         39.18         40.63         2.10 o                         
   2   4   4         31.07         34.42         2.06 o                         
   3   4   4        147.42        134.87         2.81 o                         
   4   4   4         39.18         43.47         2.32 o                         
   5   4   4          6.22          7.81         2.24 o                         
   6   4   4          5.32          5.40         2.19 o                         
   7   4   4          4.93          4.53         3.12 o                         
   8   4   4          0.56         -1.20         3.47 o                         
  -7   5   4          3.32          5.52         2.71 o                         
  -6   5   4         15.96         17.73         2.64 o                         
  -5   5   4          1.02          0.23         3.10 o                         
  -4   5   4          9.45          5.35         3.76 o                         
  -3   5   4         20.38         19.12         2.50 o                         
  -2   5   4          0.45          1.22         2.43 o                         
  -1   5   4          9.57          9.52         2.19 o                         
   0   5   4          0.06          0.63         1.91 o                         
   1   5   4        180.08        162.25         2.79 o                         
   2   5   4         93.37         86.94         2.51 o                         
   3   5   4        242.38        251.18         5.01 o                         
   4   5   4          1.74          0.52         2.06 o                         
   5   5   4          0.79          1.28         2.10 o                         
   6   5   4          4.88          7.55         4.20 o                         
   7   5   4          0.00         -2.47         3.46 o                         
  -6   6   4          0.65          3.98         3.28 o                         
  -5   6   4         24.46         21.28         3.41 o                         
  -4   6   4          1.31          3.98         3.66 o                         
  -3   6   4          5.43          5.82         2.22 o                         
  -2   6   4         11.02         11.01         2.63 o                         
  -1   6   4         27.05         26.03         2.31 o                         
   0   6   4          0.03          2.80         2.23 o                         
   1   6   4         70.92         65.94         2.49 o                         
   2   6   4          0.99          2.00         2.15 o                         
   3   6   4        184.05        176.25         3.19 o                         
   4   6   4         10.86         10.93         2.39 o                         
   5   6   4          0.01          1.71         2.75 o                         
  -4   7   4          0.28         -2.85         3.00 o                         
  -3   7   4          0.80          0.08         2.51 o                         
  -2   7   4          0.91          2.08         2.94 o                         
  -1   7   4         10.91          4.20         2.84 o                         
   0   7   4          4.99          5.63         2.42 o                         
   1   7   4          1.94          2.92         2.46 o                         
   2   7   4          0.00          1.18         2.45 o                         
   3   7   4         12.37          7.79         2.71 o                         
  -9   1   5         17.87         14.49         3.12 o                         
  -8   1   5          6.34          6.81         2.33 o                         
  -7   1   5          4.96          6.83         2.37 o                         
  -6   1   5         45.54         46.73         2.50 o                         
  -5   1   5         73.36         66.28         4.94 o                         
  -4   1   5         95.30         99.41         2.64 o                         
  -3   1   5         10.57          5.07         2.15 o                         
  -2   1   5        255.17        252.03         3.91 o                         
  -1   1   5        648.40        641.83         9.38 o                         
   0   1   5        379.92        466.13        16.48 o                         
   1   1   5          0.09          3.68         3.15 o                         
   2   1   5        644.99        696.14         5.62 o                         
   3   1   5        278.62        326.50         4.52 o                         
   4   1   5       1181.96       1254.64        14.98 o                         
   5   1   5         12.00         13.49         2.44 o                         
   6   1   5         29.68         43.08        10.36 o                         
   7   1   5          2.09          3.36         2.50 o                         
   8   1   5          0.66         -2.23         2.74 o                         
   9   1   5          0.66         -1.10         2.99 o                         
  -9   2   5         12.75         11.72         3.00 o                         
  -8   2   5          0.15          2.03         2.21 o                         
  -7   2   5          5.13          3.99         2.88 o                         
  -6   2   5          0.54          3.70         2.66 o                         
  -5   2   5          0.04          1.65         2.17 o                         
  -4   2   5       1096.33       1158.08         7.98 o                         
  -3   2   5       1359.59       1409.83        17.74 o                         
  -2   2   5         69.09         62.64         2.48 o                         
  -1   2   5          4.78          3.52         2.08 o                         
   0   2   5        319.74        347.51         6.07 o                         
   1   2   5       1437.45       1539.79        21.46 o                         
   2   2   5        279.62        236.77         3.24 o                         
   3   2   5        192.57        168.40        31.60 o                         
   4   2   5          5.48          7.21         1.84 o                         
   5   2   5         15.31         20.17         2.77 o                         
   6   2   5        242.01        256.51         6.75 o                         
   7   2   5         15.60         18.70         2.78 o                         
   8   2   5         76.29         78.07         3.47 o                         
   9   2   5          8.71          7.78         3.05 o                         
  -8   3   5         25.90         23.59         2.92 o                         
  -7   3   5          2.22          3.03         3.08 o                         
  -6   3   5          0.03          1.40         2.32 o                         
  -5   3   5         41.39         47.82         3.19 o                         
  -4   3   5         13.16          7.71         2.77 o                         
  -3   3   5        120.15        122.07         3.03 o                         
  -2   3   5       1773.77       1814.66        19.96 o                         
  -1   3   5       1299.71       1294.37         7.52 o                         
   0   3   5        203.06        218.92         3.47 o                         
   1   3   5        884.60        953.39         6.38 o                         
   2   3   5         72.66         76.71         2.25 o                         
   3   3   5       1576.79       1666.02        12.01 o                         
   4   3   5        506.45        500.79         7.25 o                         
   5   3   5          2.56          2.60         1.97 o                         
   6   3   5         12.75         18.33         2.95 o                         
   7   3   5          9.18          7.93         2.59 o                         
   8   3   5          0.98          0.53         3.24 o                         
  -8   4   5          2.02          1.93         3.54 o                         
  -7   4   5          3.96          5.26         2.43 o                         
  -6   4   5         13.15         11.51         2.56 o                         
  -5   4   5          6.27          5.59         2.90 o                         
  -4   4   5          7.24          8.10         2.88 o                         
  -3   4   5          4.20          2.36         2.06 o                         
  -2   4   5          3.69          4.54         2.17 o                         
  -1   4   5         31.08         29.46         2.56 o                         
   0   4   5         47.74         42.45         1.97 o                         
   1   4   5         39.31         40.23         2.27 o                         
   2   4   5        304.69        288.81         4.18 o                         
   3   4   5          1.43          0.87         1.73 o                         
   4   4   5          4.17          5.26         2.01 o                         
   5   4   5         63.12         62.48         2.49 o                         
   6   4   5          8.83         12.64         2.41 o                         
   7   4   5          3.29         11.80         4.35 o                         
  -7   5   5         10.58          8.78         2.78 o                         
  -6   5   5          1.35          2.63         3.28 o                         
  -5   5   5         62.80         57.32         3.82 o                         
  -4   5   5         19.44         15.70         2.43 o                         
  -3   5   5         94.92         96.99         2.87 o                         
  -2   5   5          4.95          6.73         2.57 o                         
  -1   5   5         86.63         86.25         3.32 o                         
   0   5   5         61.30         63.26         2.41 o                         
   1   5   5         13.69         16.39         2.28 o                         
   2   5   5         55.34         57.82         2.23 o                         
   3   5   5         50.23         53.87         2.53 o                         
   4   5   5          0.86          1.47         1.77 o                         
   5   5   5         15.91         17.13         2.53 o                         
   6   5   5         11.91         11.77         3.30 o                         
   7   5   5         43.06         43.55         5.18 o                         
  -6   6   5         13.73         12.83         2.45 o                         
  -5   6   5          4.35          3.34         3.12 o                         
  -4   6   5          0.07         -2.73         2.73 o                         
  -3   6   5         37.87         44.86         2.79 o                         
  -2   6   5         34.80         31.60         2.38 o                         
  -1   6   5          4.96          4.89         2.26 o                         
   0   6   5        127.13        132.91         3.09 o                         
   1   6   5         38.68         35.35         2.20 o                         
   2   6   5        131.42        138.65         4.49 o                         
   3   6   5         60.70         62.30         2.75 o                         
   4   6   5          1.04          1.09         2.67 o                         
   5   6   5         13.21         14.20         2.84 o                         
  -3   7   5          2.64          1.78         2.25 o                         
  -2   7   5         20.72         29.05         3.16 o                         
  -1   7   5         82.74         82.67         3.17 o                         
   0   7   5         28.22         32.49         3.00 o                         
   1   7   5         94.37         92.96         4.75 o                         
   2   7   5          0.05          2.26         2.52 o                         
   3   7   5          0.85          0.52         2.39 o                         
  -9   0   6          7.99         10.48         3.61 o                         
  -8   0   6          2.79          6.94         3.28 o                         
  -7   0   6          4.67          5.58         3.24 o                         
  -6   0   6        221.98        243.65         9.28 o                         
  -5   0   6        138.57        119.58         3.84 o                         
  -4   0   6       1070.76        960.22         7.65 o                         
  -3   0   6          1.74          2.59         3.29 o                         
  -2   0   6       3013.54       2727.29        28.94 o                         
  -1   0   6       1160.83       1507.10       369.68 o                         
   0   0   6        343.48        296.94         5.87 o                         
   1   0   6        508.25        412.06       230.33 o                         
   2   0   6        412.38        372.81         7.83 o                         
   3   0   6       1446.20       1472.04        11.61 o                         
   4   0   6        322.04        455.41         5.09 o                         
   5   0   6        180.09        174.77         7.83 o                         
   6   0   6         14.58         13.44         2.95 o                         
   7   0   6         26.51         26.10         3.27 o                         
   8   0   6          8.71          8.78         3.25 o                         
   9   0   6         19.94         23.02         3.81 o                         
  -9   1   6          7.55          8.55         3.00 o                         
  -8   1   6         14.56         17.23         2.65 o                         
  -7   1   6         49.50         53.46         2.29 o                         
  -6   1   6         77.03         73.35         2.60 o                         
  -5   1   6        428.58        420.36         3.79 o                         
  -4   1   6       2460.58       2419.16        26.49 o                         
  -3   1   6        586.08        777.99        20.56 o                         
  -2   1   6        309.98        334.09         4.13 o                         
  -1   1   6          8.72         44.21        15.40 o                         
   0   1   6       1564.25       1662.53        27.41 o                         
   1   1   6        617.28        600.74         5.40 o                         
   2   1   6        830.56        754.39         5.54 o                         
   3   1   6       3509.87       3805.57        25.59 o                         
   4   1   6        462.47        475.16         8.17 o                         
   5   1   6        207.36        178.00        24.67 o                         
   6   1   6          0.14          3.68         2.12 o                         
   7   1   6         14.15         19.47         2.38 o                         
   8   1   6         17.30         18.65         2.42 o                         
   9   1   6          0.02          1.79         2.65 o                         
  -9   2   6          4.04          3.92         2.90 o                         
  -8   2   6          9.79         14.01         2.71 o                         
  -7   2   6          0.44          0.98         2.85 o                         
  -6   2   6         39.82         38.64         2.51 o                         
  -5   2   6         26.90         33.56         2.14 o                         
  -4   2   6        174.34        153.59         4.28 o                         
  -3   2   6        344.09        395.35         3.99 o                         
  -2   2   6        295.26        266.68        10.69 o                         
  -1   2   6          0.43          6.47         1.96 o                         
   0   2   6       1759.10       1575.85        19.93 o                         
   1   2   6        124.08        115.48         3.05 o                         
   2   2   6         78.49         55.62         2.91 o                         
   3   2   6        200.89        198.75        10.35 o                         
   4   2   6          5.07          5.96         2.43 o                         
   5   2   6        165.60        169.23         4.60 o                         
   6   2   6          2.18          6.71         2.94 o                         
   7   2   6         17.18         17.00         2.96 o                         
   8   2   6          7.05          4.78         2.75 o                         
  -8   3   6          0.76          0.79         3.35 o                         
  -7   3   6          5.20          2.94         3.85 o                         
  -6   3   6          2.81          0.75         3.34 o                         
  -5   3   6         23.89         27.75         2.52 o                         
  -4   3   6          8.99         16.70         2.37 o                         
  -3   3   6        594.02        615.48         4.93 o                         
  -2   3   6        646.54        654.15         8.34 o                         
  -1   3   6        404.92        383.53        96.31 o                         
   0   3   6        106.18         89.40        20.06 o                         
   1   3   6        576.49        544.04        15.59 o                         
   2   3   6          1.43          5.05         2.06 o                         
   3   3   6        456.71        468.11         8.00 o                         
   4   3   6        407.00        388.56         4.96 o                         
   5   3   6          4.96          1.28         3.45 o                         
   6   3   6        132.59        137.73         3.54 o                         
   7   3   6          2.42          1.83         2.51 o                         
   8   3   6         24.38         25.11         3.44 o                         
  -8   4   6          0.10          0.84         3.52 o                         
  -7   4   6          7.68          6.52         2.68 o                         
  -6   4   6          2.95          2.45         2.92 o                         
  -5   4   6          5.42          7.75         2.40 o                         
  -4   4   6         75.48         78.56         3.25 o                         
  -3   4   6         63.89         63.83         2.76 o                         
  -2   4   6          9.49          9.57         1.95 o                         
  -1   4   6          0.58          6.95         2.73 o                         
   0   4   6          2.18          2.79         2.46 o                         
   1   4   6         67.65         70.91         2.29 o                         
   2   4   6        360.19        342.67         3.20 o                         
   3   4   6          0.00         -0.21         1.85 o                         
   4   4   6        552.22        554.21         3.84 o                         
   5   4   6         12.13          9.06         1.96 o                         
   6   4   6         96.02         94.26         3.62 o                         
   7   4   6          4.38          4.82         2.94 o                         
  -7   5   6          2.31          0.76         2.36 o                         
  -6   5   6          0.07         -2.59         2.59 o                         
  -5   5   6         17.53         17.00         2.63 o                         
  -4   5   6         23.63         23.98         2.19 o                         
  -3   5   6         34.77         33.62         2.35 o                         
  -2   5   6          1.03          0.55         2.22 o                         
  -1   5   6         45.94         43.27         2.44 o                         
   0   5   6         44.55         44.88         3.56 o                         
   1   5   6        162.87        154.49         2.79 o                         
   2   5   6        273.85        272.64         3.26 o                         
   3   5   6         34.59         34.37         2.05 o                         
   4   5   6         26.69         22.36         2.21 o                         
   5   5   6          6.87         10.25         2.38 o                         
   6   5   6          0.03          2.78         3.41 o                         
  -6   6   6          2.60          3.11         2.38 o                         
  -5   6   6         20.10         15.79         2.86 o                         
  -4   6   6         21.19         22.26         2.88 o                         
  -3   6   6          1.69          5.69         2.56 o                         
  -2   6   6          0.55          0.22         2.63 o                         
  -1   6   6         26.94         26.52         2.38 o                         
   0   6   6          6.47          7.14         2.59 o                         
   1   6   6          2.66          1.68         2.61 o                         
   2   6   6          8.76          7.33         2.10 o                         
   3   6   6          7.92          8.17         2.34 o                         
   4   6   6          0.15          2.52         2.67 o                         
   5   6   6          2.20          3.29         4.22 o                         
  -3   7   6          1.36          0.05         2.75 o                         
  -2   7   6          8.98         10.08         2.91 o                         
  -1   7   6          1.27          0.93         2.18 o                         
   0   7   6          1.69          2.81         2.81 o                         
   1   7   6          0.20          0.97         2.89 o                         
   2   7   6          3.49          5.93         3.04 o                         
   3   7   6          4.10          4.14         3.19 o                         
  -9   1   7          2.00          3.67         2.41 o                         
  -8   1   7          6.88          7.75         2.50 o                         
  -7   1   7          4.54          6.15         2.37 o                         
  -6   1   7         15.38         16.46         1.93 o                         
  -5   1   7         31.34         33.17         2.47 o                         
  -4   1   7       5133.20       5338.38        30.65 o                         
  -3   1   7       1051.12       1008.58         7.42 o                         
  -2   1   7       3133.44       3159.50        21.63 o                         
  -1   1   7        119.92        117.35         4.50 o                         
   0   1   7          5.58         10.29         2.42 o                         
   1   1   7         81.11         81.72         3.23 o                         
   2   1   7        111.11         98.33         3.59 o                         
   3   1   7         11.53         18.35         4.26 o                         
   4   1   7        114.72        110.22         3.18 o                         
   5   1   7          3.37          5.43         1.96 o                         
   6   1   7          9.88         13.01         2.45 o                         
   7   1   7         11.75         11.23         2.60 o                         
   8   1   7         33.89         38.11         2.56 o                         
   9   1   7         11.75         10.79         2.32 o                         
  -9   2   7          9.92          6.56         2.53 o                         
  -8   2   7          1.99          3.11         2.48 o                         
  -7   2   7          1.16          3.30         2.82 o                         
  -6   2   7        100.23        108.24         3.01 o                         
  -5   2   7        227.52        236.77         7.82 o                         
  -4   2   7        788.49        821.20        18.05 o                         
  -3   2   7          5.80          2.51         2.43 o                         
  -2   2   7         10.70         16.07         2.67 o                         
  -1   2   7        228.71        206.08         7.60 o                         
   0   2   7         46.53         46.92         2.51 o                         
   1   2   7        583.95        569.00         4.77 o                         
   2   2   7        542.45        627.73         4.90 o                         
   3   2   7         25.80         20.69         2.17 o                         
   4   2   7        236.18        226.36         4.14 o                         
   5   2   7         36.42         33.92         2.55 o                         
   6   2   7         27.44         28.99         2.28 o                         
   7   2   7         25.13         23.68         4.14 o                         
   8   2   7         32.36         29.61         2.95 o                         
  -8   3   7          0.07         -1.22         2.70 o                         
  -7   3   7          1.86          2.40         4.86 o                         
  -6   3   7          0.32          2.77         3.01 o                         
  -5   3   7          1.95          1.70         2.87 o                         
  -4   3   7        110.81        105.71         3.41 o                         
  -3   3   7          3.34          5.70         2.11 o                         
  -2   3   7          4.06          9.08         2.31 o                         
  -1   3   7         49.63         64.97         2.34 o                         
   0   3   7        364.10        313.50         3.61 o                         
   1   3   7        143.99        139.43         3.14 o                         
   2   3   7        560.15        433.06        63.23 o                         
   3   3   7         28.65         28.10         2.56 o                         
   4   3   7       1094.96       1056.54         6.00 o                         
   5   3   7        156.48        159.90         3.91 o                         
   6   3   7         66.95         74.01         3.04 o                         
   7   3   7         64.32         61.63         3.36 o                         
   8   3   7          4.03          5.99         3.32 o                         
  -8   4   7         13.78         11.23         6.34 o                         
  -7   4   7         20.52         22.87         2.78 o                         
  -6   4   7          4.11          4.62         2.99 o                         
  -5   4   7         22.82         23.74         2.59 o                         
  -4   4   7         13.68         18.12         2.54 o                         
  -3   4   7        351.46        346.69         7.60 o                         
  -2   4   7         67.91         66.28         2.28 o                         
  -1   4   7        869.82        828.55         5.09 o                         
   0   4   7          7.25          7.62         3.18 o                         
   1   4   7        735.74        730.85         4.91 o                         
   2   4   7          0.75          0.63         2.31 o                         
   3   4   7        255.51        242.52         6.91 o                         
   4   4   7        212.29        213.75         3.54 o                         
   5   4   7          1.45          1.07         2.59 o                         
   6   4   7         19.69         23.18         3.08 o                         
   7   4   7          1.51          2.95         3.41 o                         
  -7   5   7          0.05          1.14         2.40 o                         
  -6   5   7          0.91          3.96         2.59 o                         
  -5   5   7          7.53          7.77         3.19 o                         
  -4   5   7         19.86         27.21         3.08 o                         
  -3   5   7          1.02          3.37         2.15 o                         
  -2   5   7         72.22         77.80         2.48 o                         
  -1   5   7        242.88        231.43         3.01 o                         
   0   5   7         18.44         17.34         2.63 o                         
   1   5   7        905.96        877.13         5.11 o                         
   2   5   7         10.84         12.21         2.55 o                         
   3   5   7        123.57        125.44         4.74 o                         
   4   5   7         34.49         39.69         2.66 o                         
   5   5   7          1.37          1.83         3.63 o                         
   6   5   7         22.07         26.10         3.99 o                         
  -5   6   7          0.00          0.14         3.25 o                         
  -4   6   7          5.87          5.84         2.28 o                         
  -3   6   7         13.82         16.20         2.06 o                         
  -2   6   7          2.26          1.57         2.30 o                         
  -1   6   7         24.57         28.74         3.08 o                         
   0   6   7          1.19         -0.83         2.60 o                         
   1   6   7          0.83         -0.27         2.31 o                         
   2   6   7         24.73         29.88         2.80 o                         
   3   6   7         47.14         53.84         3.18 o                         
   4   6   7          1.51          3.08         3.18 o                         
   5   6   7         29.51         27.26         7.83 o                         
  -3   7   7          0.13          0.21         2.43 o                         
  -2   7   7         11.71         14.19         2.36 o                         
  -1   7   7          2.35          5.81         2.85 o                         
   0   7   7         10.81         13.13         2.53 o                         
   1   7   7          4.49          5.58         2.88 o                         
   2   7   7         13.00         17.06         2.95 o                         
   3   7   7          0.19          0.75         3.38 o                         
  -9   0   8          0.00          1.09         3.75 o                         
  -8   0   8         29.30         30.65         3.48 o                         
  -7   0   8         90.04         92.21         3.88 o                         
  -6   0   8        189.75        169.53         3.97 o                         
  -5   0   8          0.13          6.54         2.90 o                         
  -4   0   8       1043.96       1140.79        33.83 o                         
  -3   0   8       1022.07       1050.07        10.38 o                         
  -2   0   8       1015.21        975.64         7.74 o                         
  -1   0   8        186.22        187.59         4.53 o                         
   0   0   8       4511.75       4483.35        23.13 o                         
   1   0   8          0.26          3.11         2.79 o                         
   2   0   8        251.51        176.72         5.68 o                         
   3   0   8        128.15        156.46         4.54 o                         
   4   0   8         14.12         12.39         9.97 o                         
   5   0   8          1.65          4.41         3.12 o                         
   6   0   8         92.76         87.82         3.46 o                         
   7   0   8         26.95         28.62         3.17 o                         
   8   0   8         17.60         15.43         3.36 o                         
   9   0   8         64.97         66.34         4.11 o                         
  -9   1   8          0.65          2.05         2.24 o                         
  -8   1   8          3.25          3.25         2.48 o                         
  -7   1   8         40.80         42.98         2.39 o                         
  -6   1   8        172.53        179.70         2.90 o                         
  -5   1   8        273.86        300.07         3.28 o                         
  -4   1   8        656.45        634.50         8.61 o                         
  -3   1   8       1720.93       1615.71        22.31 o                         
  -2   1   8          7.40         19.57         2.27 o                         
  -1   1   8        327.74        302.55         5.08 o                         
   0   1   8        167.97        163.44         2.87 o                         
   1   1   8         73.11         48.52         2.47 o                         
   2   1   8        423.84        466.55         4.49 o                         
   3   1   8        356.70        291.49         4.05 o                         
   4   1   8         38.37         25.01         3.11 o                         
   5   1   8        214.32        199.16         6.12 o                         
   6   1   8         15.50         14.09         6.23 o                         
   7   1   8         50.89         50.63         3.47 o                         
   8   1   8          1.61          2.32         2.13 o                         
  -9   2   8          0.28          0.82         3.01 o                         
  -8   2   8         15.51         16.34         2.41 o                         
  -7   2   8          5.74          6.34         2.22 o                         
  -6   2   8        291.94        297.82         6.07 o                         
  -5   2   8         28.62         31.90         2.31 o                         
  -4   2   8        272.41        278.03         4.75 o                         
  -3   2   8         14.94         15.47         3.02 o                         
  -2   2   8        101.75         93.87         3.74 o                         
  -1   2   8        121.95        132.75         3.28 o                         
   0   2   8       1827.92       1725.57        31.98 o                         
   1   2   8       3474.51       3860.57        21.15 o                         
   2   2   8       6309.90       6727.91       101.98 o                         
   3   2   8         77.34         81.45         2.85 o                         
   4   2   8        156.83        148.66         3.63 o                         
   5   2   8          8.92          9.82         2.82 o                         
   6   2   8          7.42          6.16         2.11 o                         
   7   2   8         18.28         20.36         2.73 o                         
   8   2   8          0.01          1.60         2.99 o                         
  -8   3   8         14.38         12.80         3.29 o                         
  -7   3   8          0.67          2.38         3.41 o                         
  -6   3   8         71.25         76.10        10.57 o                         
  -5   3   8         42.52         45.59         5.74 o                         
  -4   3   8          3.00          1.22         2.32 o                         
  -3   3   8          1.35          2.95         2.04 o                         
  -2   3   8         16.96         25.58         1.97 o                         
  -1   3   8        121.35         94.71         2.66 o                         
   0   3   8         32.30         50.72         7.31 o                         
   1   3   8        570.59        540.07         4.33 o                         
   2   3   8        147.42        157.29         3.13 o                         
   3   3   8        673.54        587.55       160.73 o                         
   4   3   8        121.23        121.88         3.93 o                         
   5   3   8         78.02         76.29         3.54 o                         
   6   3   8          0.00          2.92         2.37 o                         
   7   3   8         10.21         11.19         2.97 o                         
   8   3   8         24.22         20.45         2.91 o                         
  -8   4   8          2.07          3.92         3.46 o                         
  -7   4   8          0.00         -1.09         3.12 o                         
  -6   4   8         14.83         16.84         3.98 o                         
  -5   4   8          3.63          5.36         2.44 o                         
  -4   4   8        217.30        243.56         3.93 o                         
  -3   4   8          6.53         10.61         2.47 o                         
  -2   4   8        125.49        143.79         2.81 o                         
  -1   4   8         18.04         18.18         2.47 o                         
   0   4   8         77.26         79.30         2.93 o                         
   1   4   8         14.27         17.74         2.30 o                         
   2   4   8          4.67          6.29         1.94 o                         
   3   4   8         42.54         41.31         2.78 o                         
   4   4   8          8.86          9.86         2.63 o                         
   5   4   8         19.01         20.56         2.84 o                         
   6   4   8          2.89          2.31         2.97 o                         
   7   4   8         11.90         10.04         3.27 o                         
  -7   5   8          0.00         -0.39         2.82 o                         
  -6   5   8          1.16          1.53         2.58 o                         
  -5   5   8          9.70         10.14         4.54 o                         
  -4   5   8         18.15         17.92         2.47 o                         
  -3   5   8         23.76         28.07         2.54 o                         
  -2   5   8         63.06         58.97         2.01 o                         
  -1   5   8        199.48        188.09         3.03 o                         
   0   5   8        292.70        281.98         4.93 o                         
   1   5   8        345.90        344.45         6.12 o                         
   2   5   8         43.81         46.29         2.50 o                         
   3   5   8         40.35         40.17         2.82 o                         
   4   5   8          0.09          0.79         2.19 o                         
   5   5   8         12.03         12.01         3.35 o                         
   6   5   8          0.00         -1.96         3.56 o                         
  -5   6   8          0.94          3.52         3.37 o                         
  -4   6   8          1.05         -1.42         2.23 o                         
  -3   6   8          2.18          1.27         2.38 o                         
  -2   6   8          3.35          4.53         2.48 o                         
  -1   6   8          0.01          2.85         2.59 o                         
   0   6   8          0.08          3.90         2.64 o                         
   1   6   8         77.22         69.41         2.96 o                         
   2   6   8         41.84         38.04         2.89 o                         
   3   6   8          6.79          9.89         2.72 o                         
   4   6   8         38.13         39.05         2.79 o                         
   5   6   8          1.22          1.89         6.25 o                         
  -3   7   8          7.29          5.98         2.46 o                         
  -2   7   8          0.43          0.64         2.76 o                         
  -1   7   8          1.38          0.87         3.00 o                         
   0   7   8          2.95          4.83         2.90 o                         
   1   7   8         14.23         16.93         3.07 o                         
   2   7   8         14.08         14.09         3.17 o                         
  -9   1   9          2.39          1.99         2.62 o                         
  -8   1   9          0.01          0.47         2.42 o                         
  -7   1   9          0.93          1.27         2.15 o                         
  -6   1   9        156.16        168.20         3.20 o                         
  -5   1   9         13.07         12.83         2.24 o                         
  -4   1   9        486.35        454.22         4.04 o                         
  -3   1   9         90.01         83.24         2.25 o                         
  -2   1   9          4.25          8.06         2.36 o                         
  -1   1   9        557.23        575.22        14.76 o                         
   0   1   9        956.31       1040.66        17.45 o                         
   1   1   9        543.02        556.68        10.70 o                         
   2   1   9       2106.60       2364.52        28.81 o                         
   3   1   9         37.93         46.22         2.29 o                         
   4   1   9        175.69        213.40         3.25 o                         
   5   1   9          0.04          6.31         2.11 o                         
   6   1   9         28.34         34.31         2.28 o                         
   7   1   9         51.42         53.33         2.08 o                         
   8   1   9         72.36         71.36         2.69 o                         
  -9   2   9          3.20          0.47         2.70 o                         
  -8   2   9         10.59          8.37         2.96 o                         
  -7   2   9          0.88          0.64         2.18 o                         
  -6   2   9        461.47        450.04        68.56 o                         
  -5   2   9        801.20        797.42        17.07 o                         
  -4   2   9          9.92         11.00         1.98 o                         
  -3   2   9        287.13        284.58         5.49 o                         
  -2   2   9         46.55         40.29         2.28 o                         
  -1   2   9       1317.22       1379.89        31.71 o                         
   0   2   9        157.56        166.47         3.10 o                         
   1   2   9        283.06        321.44         3.10 o                         
   2   2   9        356.42        401.40         4.13 o                         
   3   2   9         34.46         37.89         2.13 o                         
   4   2   9         69.44         67.43         2.74 o                         
   5   2   9          5.01          7.86         3.08 o                         
   6   2   9         59.21         55.12         3.11 o                         
   7   2   9         15.00         18.81         2.87 o                         
   8   2   9         13.53         13.77         3.00 o                         
  -8   3   9          1.85          2.25         2.77 o                         
  -7   3   9          0.29         -0.03         2.71 o                         
  -6   3   9         21.34         20.34         2.32 o                         
  -5   3   9         20.68         21.90         3.05 o                         
  -4   3   9        207.93        216.61         4.45 o                         
  -3   3   9          7.97          8.26         2.32 o                         
  -2   3   9         47.77         63.08         2.45 o                         
  -1   3   9         29.59         30.26         2.15 o                         
   0   3   9         89.46         77.24         2.32 o                         
   1   3   9        222.47        240.09         3.34 o                         
   2   3   9          6.70         13.61         2.50 o                         
   3   3   9        108.90        111.44         3.97 o                         
   4   3   9        336.69        330.83         3.63 o                         
   5   3   9          1.61          4.00         3.12 o                         
   6   3   9         42.84         40.91         2.57 o                         
   7   3   9         10.87         10.56         2.49 o                         
   8   3   9         17.21         16.33         3.40 o                         
  -8   4   9          0.51          0.56         2.84 o                         
  -7   4   9          5.31          6.02         2.61 o                         
  -6   4   9         12.38         17.64         2.69 o                         
  -5   4   9          6.85          4.35         4.64 o                         
  -4   4   9        243.87        248.34         3.62 o                         
  -3   4   9         72.14         65.33         2.34 o                         
  -2   4   9         89.71         89.98         2.95 o                         
  -1   4   9        256.74        234.19         2.72 o                         
   0   4   9        133.66        130.92         3.12 o                         
   1   4   9         86.59         96.73         2.99 o                         
   2   4   9         89.81         88.54         3.47 o                         
   3   4   9        584.44        599.58         9.05 o                         
   4   4   9         41.77         48.08         2.66 o                         
   5   4   9        127.07        127.46         3.93 o                         
   6   4   9         41.69         40.57         2.59 o                         
   7   4   9         14.20         10.80         2.75 o                         
  -7   5   9          3.66          1.88         2.84 o                         
  -6   5   9         17.28         13.53         3.30 o                         
  -5   5   9          1.01          1.78         5.33 o                         
  -4   5   9          7.91          6.03         3.03 o                         
  -3   5   9         13.74         17.41         2.20 o                         
  -2   5   9        165.03        169.69         2.89 o                         
  -1   5   9         39.18         43.75         2.17 o                         
   0   5   9        142.20        138.06         3.05 o                         
   1   5   9          0.35          2.32         2.56 o                         
   2   5   9          8.82          9.01         2.33 o                         
   3   5   9          7.14         10.77         2.60 o                         
   4   5   9          8.13          9.93         2.63 o                         
   5   5   9         13.78         10.37         2.69 o                         
   6   5   9         14.49         18.25         3.43 o                         
  -5   6   9          9.97          9.67         3.57 o                         
  -4   6   9          1.68          6.27         3.21 o                         
  -3   6   9          1.72          4.52         2.63 o                         
  -2   6   9          3.53          7.41         2.03 o                         
  -1   6   9          2.77          5.59         2.55 o                         
   0   6   9          1.72          2.59         2.67 o                         
   1   6   9          2.71          3.72         2.73 o                         
   2   6   9         13.16         20.24         2.75 o                         
   3   6   9          2.33          4.18         2.93 o                         
   4   6   9         33.46         33.70         3.49 o                         
   5   6   9         13.81         15.94         3.44 o                         
  -3   7   9         15.64         12.81         2.65 o                         
  -2   7   9         27.42         26.37         4.48 o                         
  -1   7   9         45.18         43.61         2.67 o                         
   0   7   9          0.36          3.16         2.85 o                         
   1   7   9          7.54          8.03         3.06 o                         
   2   7   9         13.92         12.39         2.65 o                         
  -9   0  10         17.42         16.28         3.61 o                         
  -8   0  10         44.02         34.87        22.97 o                         
  -7   0  10         12.21         15.74         3.44 o                         
  -6   0  10         29.57         25.07         2.69 o                         
  -5   0  10        291.69        271.91        12.12 o                         
  -4   0  10        256.59        272.82         4.62 o                         
  -3   0  10         34.18         29.53         2.88 o                         
  -2   0  10         24.17         45.16         3.52 o                         
  -1   0  10       1071.20       1049.43         7.59 o                         
   0   0  10       1230.66       1209.53        18.87 o                         
   1   0  10       1446.11       1391.39        19.19 o                         
   2   0  10          0.57         13.50         3.10 o                         
   3   0  10        261.24        209.53         5.74 o                         
   4   0  10          1.11          3.53         4.42 o                         
   5   0  10         71.50         74.84         2.94 o                         
   6   0  10        170.82        179.29         4.86 o                         
   7   0  10          6.26         10.40         3.23 o                         
   8   0  10          2.22          3.82         3.88 o                         
  -9   1  10          0.71          1.52         2.52 o                         
  -8   1  10          1.96          4.17         2.43 o                         
  -7   1  10         40.23         36.97         2.06 o                         
  -6   1  10         52.11         47.92         2.55 o                         
  -5   1  10        165.25        170.62         3.40 o                         
  -4   1  10        249.28        224.86         3.44 o                         
  -2   1  10        366.04        294.44         5.98 o                         
  -1   1  10         78.23         83.89         2.31 o                         
   0   1  10       1210.36       1172.32        12.71 o                         
   1   1  10       4091.53       4640.50        24.51 o                         
   2   1  10         94.90         63.64         3.80 o                         
   3   1  10        459.18        465.10         4.11 o                         
   4   1  10        232.42        252.06         3.18 o                         
   5   1  10          3.79          3.84         1.78 o                         
   6   1  10          2.70          3.01         2.18 o                         
   7   1  10         21.81         22.55         2.15 o                         
   8   1  10         12.52         13.52         2.44 o                         
  -9   2  10          4.01          3.10         3.35 o                         
  -8   2  10          3.29          4.89         2.81 o                         
  -7   2  10         15.53         22.21         2.67 o                         
  -6   2  10        185.08        174.90         2.99 o                         
  -5   2  10          2.48          4.55         2.31 o                         
  -4   2  10        367.16        375.20         7.54 o                         
  -3   2  10        196.94        205.48         2.95 o                         
  -2   2  10        418.04        422.99         8.93 o                         
  -1   2  10        588.69        562.37        13.92 o                         
   0   2  10         11.27         10.74         2.06 o                         
   1   2  10        408.24        398.30         3.62 o                         
   2   2  10          3.32          8.68         2.13 o                         
   3   2  10        225.38        215.35         3.35 o                         
   4   2  10         47.74         41.37         2.55 o                         
   5   2  10        406.88        407.86         4.68 o                         
   6   2  10         33.00         34.03         2.72 o                         
   7   2  10        300.80        321.35         4.61 o                         
   8   2  10         21.73         25.73         2.56 o                         
  -8   3  10         28.22         30.19         5.71 o                         
  -7   3  10          0.07         -0.14         3.24 o                         
  -6   3  10        104.93        105.42         3.12 o                         
  -5   3  10         46.10         39.27         4.80 o                         
  -4   3  10          3.25          4.14         2.09 o                         
  -3   3  10          1.21          2.38         2.00 o                         
  -2   3  10        121.40        111.65         2.22 o                         
  -1   3  10          1.64          5.12         2.06 o                         
   0   3  10        472.76        503.12         3.81 o                         
   1   3  10        251.11        247.02         3.32 o                         
   2   3  10         28.08         35.01         2.29 o                         
   3   3  10          0.03          1.88         2.34 o                         
   4   3  10          3.98          5.39         2.18 o                         
   5   3  10          8.78         10.56         3.07 o                         
   6   3  10         16.62         17.52         2.74 o                         
   7   3  10         52.09         50.74         3.01 o                         
   8   3  10          0.03          2.91         3.43 o                         
  -8   4  10          2.71          0.28         4.42 o                         
  -7   4  10          0.08          1.67         3.21 o                         
  -6   4  10          0.40          0.70         3.21 o                         
  -5   4  10          2.82          5.88         2.30 o                         
  -4   4  10         14.50         14.84         2.36 o                         
  -3   4  10        272.65        267.14         6.45 o                         
  -2   4  10          0.54          2.60         2.16 o                         
  -1   4  10        969.28        981.71        22.14 o                         
   0   4  10        576.33        531.94        12.10 o                         
   1   4  10        345.88        284.40        37.62 o                         
   2   4  10        990.38        963.99        25.26 o                         
   3   4  10          0.65          1.51         2.61 o                         
   4   4  10        154.24        147.45         2.88 o                         
   5   4  10          0.64          3.09         3.19 o                         
   6   4  10          0.60          0.96         3.14 o                         
   7   4  10          0.07          1.18         3.21 o                         
  -7   5  10          7.24          5.72         3.47 o                         
  -6   5  10         22.53         23.84         2.84 o                         
  -5   5  10         29.00         28.08         3.30 o                         
  -4   5  10          0.17          3.62         2.37 o                         
  -3   5  10         14.19         14.88         2.49 o                         
  -2   5  10         10.18         11.73         2.24 o                         
  -1   5  10         62.20         63.14         2.51 o                         
   0   5  10         87.39         91.20         2.63 o                         
   1   5  10        222.64        231.89         3.48 o                         
   2   5  10        287.58        270.59         4.08 o                         
   3   5  10         17.11         18.71         2.28 o                         
   4   5  10         37.16         35.46         2.79 o                         
   5   5  10          5.28          7.59         2.77 o                         
   6   5  10         28.79         29.41         3.97 o                         
  -5   6  10          3.54          7.29         2.43 o                         
  -4   6  10          1.69          3.38         3.37 o                         
  -3   6  10          4.70          6.06         2.22 o                         
  -2   6  10          0.57          2.10         2.42 o                         
  -1   6  10          4.29          4.91         2.38 o                         
   0   6  10          8.95         10.62         2.40 o                         
   1   6  10          7.80          6.53         2.43 o                         
   2   6  10         12.70         14.69         2.74 o                         
   3   6  10          5.08          6.51         2.34 o                         
   4   6  10          2.62          3.84         2.47 o                         
  -2   7  10          4.58          5.17         2.72 o                         
  -1   7  10          2.32          2.48         2.33 o                         
   0   7  10          2.81          3.38         2.66 o                         
   1   7  10          0.53          1.64         2.60 o                         
   2   7  10          2.96          3.99         2.97 o                         
  -9   1  11          2.36          3.00         2.67 o                         
  -8   1  11          0.36          1.91         2.45 o                         
  -7   1  11          8.51         12.03         2.46 o                         
  -6   1  11        601.81        588.50         8.93 o                         
  -5   1  11         70.39         67.54         2.34 o                         
  -4   1  11        262.15        233.07         3.10 o                         
  -3   1  11        270.49        248.45         3.13 o                         
  -2   1  11          2.39          1.41         2.04 o                         
  -1   1  11        596.29        686.43         7.31 o                         
   0   1  11        341.68        419.80         3.46 o                         
   1   1  11        414.72        450.81        10.93 o                         
   2   1  11        443.21        449.67         7.54 o                         
   3   1  11        165.52        143.70        19.94 o                         
   4   1  11          3.38         10.16         2.19 o                         
   5   1  11         17.37         17.71         2.45 o                         
   6   1  11        109.19        112.17         2.43 o                         
   7   1  11         59.73         49.87         9.54 o                         
   8   1  11         12.44          8.10         2.51 o                         
  -9   2  11          0.73          1.47         3.28 o                         
  -8   2  11         30.78         28.99         2.87 o                         
  -7   2  11         54.95         53.36         2.51 o                         
  -6   2  11        273.29        258.27         4.62 o                         
  -5   2  11         64.33         78.12         2.57 o                         
  -4   2  11         89.19         88.86         2.66 o                         
  -3   2  11         18.20         19.33         2.24 o                         
  -2   2  11         30.24         19.00         2.24 o                         
  -1   2  11        155.00        149.68         3.01 o                         
   0   2  11          1.76          5.43         2.63 o                         
   1   2  11         26.65         37.22        11.37 o                         
   2   2  11         86.58         76.03         2.22 o                         
   3   2  11        132.28        140.06         2.57 o                         
   4   2  11         95.34        111.93         2.07 o                         
   5   2  11        164.01        165.06         5.75 o                         
   6   2  11        233.36        229.23        35.46 o                         
   7   2  11        328.54        319.83         3.38 o                         
   8   2  11          0.06          0.96         2.44 o                         
  -8   3  11         17.84         17.26         3.48 o                         
  -7   3  11          4.00          3.57         3.00 o                         
  -6   3  11          3.73         10.94         2.52 o                         
  -5   3  11         46.22         39.56         2.51 o                         
  -4   3  11          7.40          4.51         2.22 o                         
  -3   3  11        432.46        401.59         9.40 o                         
  -2   3  11         41.00         39.65         2.14 o                         
  -1   3  11          6.89          3.23         1.80 o                         
   0   3  11          0.61         33.80        14.41 o                         
   1   3  11         60.95         59.56         2.39 o                         
   2   3  11        476.44        447.15         3.64 o                         
   3   3  11          0.38          0.17         2.54 o                         
   4   3  11         43.72         43.04         2.68 o                         
   5   3  11         22.05         22.80         3.06 o                         
   6   3  11         25.97         30.85         3.19 o                         
   7   3  11         33.39         28.10         2.51 o                         
  -7   4  11          4.62          4.39         2.75 o                         
  -6   4  11         19.99         21.97         3.82 o                         
  -5   4  11         39.91         36.56         2.52 o                         
  -4   4  11         15.18         17.27         2.02 o                         
  -3   4  11        289.45        266.34         3.62 o                         
  -2   4  11        395.90        377.72         8.42 o                         
  -1   4  11        555.48        543.82         9.85 o                         
   0   4  11        440.56        446.92         6.25 o                         
   1   4  11        124.86        118.76         3.07 o                         
   2   4  11        859.84        863.28        10.45 o                         
   3   4  11          0.67          4.02         2.59 o                         
   4   4  11         18.42         24.33         2.68 o                         
   5   4  11         42.26         44.03         2.92 o                         
   6   4  11          0.01         -1.40         3.56 o                         
   7   4  11          2.06          2.14         3.07 o                         
  -6   5  11          1.88          4.39         3.50 o                         
  -5   5  11         30.25         29.72         2.78 o                         
  -4   5  11          2.02          4.44         2.32 o                         
  -3   5  11          0.02          1.39         2.03 o                         
  -2   5  11         20.67         22.05         2.00 o                         
  -1   5  11        144.98        138.49         2.56 o                         
   0   5  11        110.51        112.45         2.35 o                         
   1   5  11          2.45          1.56         2.60 o                         
   2   5  11         19.37         17.70         2.36 o                         
   3   5  11         56.52         60.80         2.85 o                         
   4   5  11         47.45         45.92         2.67 o                         
   5   5  11         21.05         20.49         2.45 o                         
   6   5  11          4.87          3.87         3.93 o                         
  -5   6  11          0.14         -1.81         2.78 o                         
  -4   6  11          9.91         10.48         2.75 o                         
  -3   6  11          4.22          3.59         2.58 o                         
  -2   6  11          2.26          2.18         2.61 o                         
  -1   6  11          1.40          4.29         2.25 o                         
   0   6  11         49.19         55.21         2.55 o                         
   1   6  11         12.56         14.29         2.40 o                         
   2   6  11         28.27         30.78         2.57 o                         
   3   6  11          7.64          8.49         2.79 o                         
   4   6  11          9.96         15.18         3.09 o                         
  -2   7  11          1.16          1.73         2.39 o                         
  -1   7  11         28.37         27.89         2.47 o                         
   0   7  11          2.68          2.04         2.63 o                         
   1   7  11          7.00          7.27         3.05 o                         
  -9   0  12         17.44         18.82         4.03 o                         
  -8   0  12         55.34         51.50         3.70 o                         
  -7   0  12          0.01          4.89         3.19 o                         
  -6   0  12         24.71         29.67         3.23 o                         
  -5   0  12        110.41        124.12         6.25 o                         
  -4   0  12          2.32          5.61         3.19 o                         
  -3   0  12         17.34         26.52         3.34 o                         
  -2   0  12         54.65         48.43         2.90 o                         
  -1   0  12        420.04        441.89         5.18 o                         
   0   0  12        461.73        464.40         4.91 o                         
   1   0  12       1129.83       1022.77         6.25 o                         
   2   0  12        310.64        330.74         6.47 o                         
   3   0  12        771.64        768.21         8.08 o                         
   4   0  12         12.78          9.40         3.09 o                         
   5   0  12        138.90        136.11         3.72 o                         
   6   0  12         22.18         23.60         2.51 o                         
   7   0  12        243.28        271.60         5.08 o                         
   8   0  12         32.74         34.48         3.77 o                         
  -9   1  12          0.82          0.61         2.64 o                         
  -8   1  12          5.08          5.45         2.25 o                         
  -7   1  12          7.70          9.12         2.04 o                         
  -6   1  12          1.04         -0.12         2.09 o                         
  -5   1  12         17.57         14.36         2.19 o                         
  -4   1  12        107.26        111.22         3.24 o                         
  -3   1  12        187.66        203.26         2.82 o                         
  -2   1  12        974.35        895.28        15.94 o                         
  -1   1  12       1118.71       1227.78         8.05 o                         
   0   1  12        103.20         64.26         8.06 o                         
   1   1  12        196.62        220.68         2.50 o                         
   2   1  12        143.22        130.00         2.74 o                         
   3   1  12         11.75         15.54         2.57 o                         
   4   1  12        466.97        454.91        10.23 o                         
   5   1  12         21.14         18.68         7.72 o                         
   6   1  12        115.11        118.51        21.25 o                         
   7   1  12         28.77         25.16         2.71 o                         
   8   1  12         20.15         21.17         2.19 o                         
  -8   2  12          9.83          7.63         2.72 o                         
  -7   2  12         20.92         24.18         2.30 o                         
  -6   2  12         14.36         17.10         2.27 o                         
  -5   2  12         88.84         89.89         2.36 o                         
  -4   2  12        100.21        100.72         2.63 o                         
  -3   2  12        263.61        280.25         4.45 o                         
  -2   2  12         53.59         53.84         2.42 o                         
  -1   2  12       3686.20       3868.91       105.31 o                         
   0   2  12       3439.62       3908.02        82.53 o                         
   1   2  12        605.09        591.28         4.31 o                         
   2   2  12          4.37          9.98         1.70 o                         
   3   2  12        186.61        173.96         2.78 o                         
   4   2  12         44.95         51.29         2.36 o                         
   5   2  12         22.44         23.57         2.22 o                         
   6   2  12          5.94         11.46         2.31 o                         
   7   2  12         52.85         54.11         2.34 o                         
   8   2  12          3.11          4.72         2.28 o                         
  -8   3  12         38.94         33.11         3.75 o                         
  -7   3  12          6.35          2.40         3.35 o                         
  -6   3  12          0.13          0.36         2.13 o                         
  -5   3  12         38.72         43.67         2.51 o                         
  -4   3  12         28.32         36.31         2.79 o                         
  -3   3  12         84.94         89.05         3.18 o                         
  -2   3  12        238.93        212.08         5.51 o                         
  -1   3  12         41.72         41.39         1.89 o                         
   0   3  12        292.05        278.31         5.98 o                         
   1   3  12         25.40         24.93         1.99 o                         
   2   3  12         33.75         33.75         1.86 o                         
   3   3  12         32.95         31.86         1.84 o                         
   4   3  12         15.38         17.12         2.61 o                         
   5   3  12          9.75          9.14         3.05 o                         
   6   3  12         76.18         82.43         3.75 o                         
   7   3  12         39.57         37.80         2.60 o                         
  -7   4  12          8.13         10.74         2.84 o                         
  -6   4  12         19.61         19.43         2.75 o                         
  -5   4  12          0.35          1.46         2.51 o                         
  -4   4  12          1.87          4.96         2.07 o                         
  -3   4  12         21.34         22.28         2.09 o                         
  -2   4  12         36.34         34.58         2.16 o                         
  -1   4  12          0.89          2.64         2.10 o                         
   0   4  12        159.91        156.02         2.67 o                         
   1   4  12        126.96        123.35         2.63 o                         
   2   4  12         13.86         15.35         2.33 o                         
   3   4  12        128.33         97.30        30.14 o                         
   4   4  12         21.49         20.14         3.06 o                         
   5   4  12         92.75         89.28         8.17 o                         
   6   4  12          5.27          3.33         2.80 o                         
  -6   5  12         12.16         14.60         3.46 o                         
  -5   5  12          0.06          2.15         2.90 o                         
  -4   5  12         31.99         30.19         2.36 o                         
  -3   5  12         16.90         13.06         2.11 o                         
  -2   5  12        107.25        111.09         3.04 o                         
  -1   5  12         63.78         66.11         2.33 o                         
   0   5  12         49.60         50.75         1.91 o                         
   1   5  12         34.63         31.83         2.52 o                         
   2   5  12          0.85          2.83         2.25 o                         
   3   5  12          2.89          4.98         2.61 o                         
   4   5  12          6.37          5.58         2.68 o                         
   5   5  12          0.06          0.11         3.03 o                         
  -5   6  12          0.23          0.28         2.48 o                         
  -4   6  12          3.14          1.66         2.80 o                         
  -3   6  12         15.75         18.08         2.30 o                         
  -2   6  12          0.86          3.77         2.12 o                         
  -1   6  12         22.96         17.54         3.26 o                         
   0   6  12         99.14         89.84         3.53 o                         
   1   6  12          4.39          6.31         2.68 o                         
   2   6  12          1.39          5.23         2.77 o                         
   3   6  12          8.15          8.26         2.74 o                         
   4   6  12          2.05          2.15         2.67 o                         
  -1   7  12          2.15          3.34         2.09 o                         
   0   7  12          0.42          2.72         2.57 o                         
   1   7  12         13.10         14.20         2.66 o                         
  -9   1  13          0.00          1.47         2.68 o                         
  -8   1  13         45.31         45.33         3.14 o                         
  -7   1  13          0.60          0.82         2.01 o                         
  -6   1  13        140.69        138.39         2.75 o                         
  -5   1  13         53.22         56.70         2.18 o                         
  -4   1  13          3.73          4.42         2.15 o                         
  -3   1  13        166.98        173.69         4.43 o                         
  -2   1  13         11.61         18.57         1.90 o                         
  -1   1  13         42.46         49.08         2.42 o                         
   0   1  13         66.91         88.45        13.45 o                         
   1   1  13         14.45         14.97         2.01 o                         
   2   1  13         17.22         19.98         2.18 o                         
   3   1  13        169.57        170.52         3.44 o                         
   4   1  13          6.36          3.42         2.45 o                         
   5   1  13        612.10        633.71        11.89 o                         
   6   1  13        172.43        167.67         2.73 o                         
   7   1  13          2.22          4.64         2.32 o                         
   8   1  13          1.49          2.56         2.02 o                         
  -8   2  13         44.24         43.42         2.74 o                         
  -7   2  13        114.42         87.90         2.82 o                         
  -6   2  13          5.38          4.72         2.09 o                         
  -5   2  13          4.70          6.25         1.98 o                         
  -4   2  13         23.34         24.51         2.16 o                         
  -3   2  13          6.59          5.99         1.90 o                         
  -2   2  13        240.40        244.58         8.45 o                         
  -1   2  13         79.37         72.74         2.88 o                         
   0   2  13        736.52        788.37         9.90 o                         
   1   2  13         84.09         85.71         2.68 o                         
   2   2  13         21.40         12.62         2.30 o                         
   3   2  13          0.17          4.11         2.13 o                         
   4   2  13          7.20         11.49         1.77 o                         
   5   2  13         87.65         88.30         5.16 o                         
   6   2  13          6.36          6.86         2.06 o                         
   7   2  13          0.29          1.30         2.42 o                         
  -8   3  13         55.03         41.28         3.13 o                         
  -7   3  13         20.33         15.04         4.01 o                         
  -6   3  13         21.95         25.86         2.51 o                         
  -5   3  13         39.33         36.34         2.19 o                         
  -4   3  13         59.86         58.31         2.49 o                         
  -3   3  13        281.61        269.86         4.24 o                         
  -2   3  13          1.18         -1.45         1.80 o                         
  -1   3  13         42.69         45.03         2.65 o                         
   0   3  13         30.31         35.37         2.12 o                         
   1   3  13        416.31        402.45        61.79 o                         
   2   3  13         43.18         36.97         2.01 o                         
   3   3  13         43.32         47.52         2.08 o                         
   4   3  13          6.98         10.46         1.97 o                         
   5   3  13          0.04          3.92         2.51 o                         
   6   3  13          0.58          1.30         2.26 o                         
   7   3  13          4.88          6.30         2.25 o                         
  -7   4  13          0.67          4.39         2.81 o                         
  -6   4  13         43.05         37.52         3.32 o                         
  -5   4  13          3.16          5.05         3.47 o                         
  -4   4  13         14.93         11.95         2.13 o                         
  -3   4  13          1.52          1.16         1.98 o                         
  -2   4  13        143.40        160.71         2.52 o                         
  -1   4  13         81.58         79.98         2.41 o                         
   0   4  13        214.31        184.72        23.51 o                         
   1   4  13         87.78        107.18         2.59 o                         
   2   4  13        277.46        263.04         2.98 o                         
   3   4  13         12.36         13.47         2.54 o                         
   4   4  13        268.31        251.27         3.67 o                         
   5   4  13         14.89         13.00         2.76 o                         
   6   4  13         12.22         16.51         3.82 o                         
  -6   5  13          3.70          6.79         2.77 o                         
  -5   5  13          4.02          0.40         2.25 o                         
  -4   5  13          1.50         -0.52         2.27 o                         
  -3   5  13         16.83         16.03         2.08 o                         
  -2   5  13         16.39         24.94         1.86 o                         
  -1   5  13         17.33         17.14         1.96 o                         
   0   5  13        388.99        411.56        10.96 o                         
   1   5  13        125.27        125.69         3.57 o                         
   2   5  13        146.10        156.20         2.62 o                         
   3   5  13         34.81         37.92         2.37 o                         
   4   5  13          4.78          5.97         2.39 o                         
   5   5  13          0.24          4.27         2.91 o                         
  -4   6  13         18.43         19.83         2.56 o                         
  -3   6  13          0.32          3.55         2.55 o                         
  -2   6  13         13.84         13.52         2.26 o                         
  -1   6  13          0.49          0.34         1.91 o                         
   0   6  13          0.02          1.86         1.98 o                         
   1   6  13          6.09          7.51         2.20 o                         
   2   6  13         27.58         30.60         3.04 o                         
   3   6  13          0.03          0.36         2.78 o                         
   4   6  13         12.55         14.69         3.19 o                         
  -9   0  14          0.00         -2.34         3.75 o                         
  -8   0  14         20.31         23.71         3.59 o                         
  -7   0  14         17.05         16.76         2.75 o                         
  -6   0  14         27.88         33.23         3.40 o                         
  -5   0  14         59.86         66.22         2.74 o                         
  -4   0  14        354.16        328.32         5.46 o                         
  -3   0  14          2.25          2.32         3.21 o                         
  -2   0  14        447.64        510.63         4.96 o                         
  -1   0  14        406.66        385.14         4.64 o                         
   0   0  14        884.92        889.34         6.23 o                         
   1   0  14          9.26         12.62         2.28 o                         
   2   0  14        482.78        490.51        14.86 o                         
   3   0  14         25.35         22.34         4.35 o                         
   4   0  14         45.02         48.09         4.29 o                         
   5   0  14         80.64         81.53         6.97 o                         
   6   0  14          4.26          5.79         3.32 o                         
   7   0  14        166.52        175.00         3.81 o                         
   8   0  14          0.30          1.97         3.76 o                         
  -9   1  14          1.05          0.93         2.43 o                         
  -8   1  14          6.75          5.96         2.45 o                         
  -7   1  14         46.93         52.50         3.58 o                         
  -6   1  14         21.73         20.09         2.38 o                         
  -5   1  14         82.07         83.29         2.35 o                         
  -4   1  14         25.96         27.81         2.21 o                         
  -3   1  14        347.93        322.88         3.61 o                         
  -2   1  14        495.66        550.01         3.84 o                         
  -1   1  14          4.80         20.00         1.99 o                         
   0   1  14         69.94         68.43        12.28 o                         
   1   1  14        351.30        321.21         5.35 o                         
   2   1  14        144.07        144.75         2.77 o                         
   3   1  14        890.58        872.57        10.99 o                         
   4   1  14         15.77         16.46         2.27 o                         
   5   1  14        906.35        962.44        12.68 o                         
   6   1  14         64.08         61.92         2.30 o                         
   7   1  14          5.69          8.62         2.42 o                         
   8   1  14          7.56          7.51         2.61 o                         
  -8   2  14         29.62         21.38         2.81 o                         
  -7   2  14         24.49         22.71         2.23 o                         
  -6   2  14         23.90         19.38         2.55 o                         
  -5   2  14          5.67         13.59         2.10 o                         
  -4   2  14         33.08         34.70         2.31 o                         
  -3   2  14         48.46         51.12         2.17 o                         
  -2   2  14        511.00        498.06         9.52 o                         
  -1   2  14        106.78        116.87         2.33 o                         
   0   2  14        583.74        589.99         7.54 o                         
   1   2  14        288.48        288.67         7.97 o                         
   2   2  14        135.33        141.61         4.96 o                         
   3   2  14        256.85        236.50         2.91 o                         
   4   2  14        104.77         99.04        10.51 o                         
   5   2  14        348.60        387.41         3.53 o                         
   6   2  14          8.15          9.82         2.34 o                         
   7   2  14          8.66          7.54         2.37 o                         
  -8   3  14         21.79         21.63         4.48 o                         
  -7   3  14          3.97          4.21         3.13 o                         
  -6   3  14          1.71          0.91         2.41 o                         
  -5   3  14        137.53        156.22         4.86 o                         
  -4   3  14          1.87          1.03         2.16 o                         
  -3   3  14        454.43        445.27         6.37 o                         
  -2   3  14         82.01         88.77         4.93 o                         
  -1   3  14         64.68         59.91         2.11 o                         
   0   3  14         20.79         25.22         2.04 o                         
   1   3  14        175.18        155.46         2.48 o                         
   2   3  14         30.59         34.69         1.86 o                         
   3   3  14         83.54         82.13         2.20 o                         
   4   3  14         86.15         79.54         2.08 o                         
   5   3  14          3.21          1.32         2.03 o                         
   6   3  14          0.39          1.42         2.02 o                         
   7   3  14          0.65          2.51         2.05 o                         
  -7   4  14          0.14          3.26         2.85 o                         
  -6   4  14         16.52         15.17         2.32 o                         
  -5   4  14         76.76         72.17         2.76 o                         
  -4   4  14          2.49          4.56         2.44 o                         
  -3   4  14        324.11        347.14         5.96 o                         
  -2   4  14        124.18        118.57         2.65 o                         
  -1   4  14         75.69         73.99         2.25 o                         
   0   4  14        212.70        225.11         3.03 o                         
   1   4  14         59.86         66.64         2.43 o                         
   2   4  14          1.67          3.28         2.01 o                         
   3   4  14         19.28         15.34         2.00 o                         
   4   4  14         86.44         77.97        14.99 o                         
   5   4  14          0.07          3.08         2.36 o                         
   6   4  14         23.60         26.67         2.90 o                         
  -6   5  14          4.40          3.33         2.78 o                         
  -5   5  14          0.00          1.74         3.21 o                         
  -4   5  14          7.15          7.41         2.25 o                         
  -3   5  14          4.63          5.23         2.45 o                         
  -2   5  14         30.79         30.73         2.33 o                         
  -1   5  14        289.92        289.94         7.95 o                         
   0   5  14        222.42        190.23        33.78 o                         
   1   5  14         71.01         66.49         2.53 o                         
   2   5  14          8.82          7.60         1.87 o                         
   3   5  14         17.29         15.57         2.36 o                         
   4   5  14          1.84          3.43         2.10 o                         
   5   5  14          9.74         10.16         2.23 o                         
  -4   6  14          3.80          4.20         2.48 o                         
  -3   6  14         13.95         13.26         2.12 o                         
  -2   6  14         24.12         25.48         2.58 o                         
  -1   6  14         16.58         15.91         2.43 o                         
   0   6  14          6.34          5.76         2.00 o                         
   1   6  14          4.80          7.40         2.18 o                         
   2   6  14          1.28          1.31         2.18 o                         
   3   6  14          4.42          4.15         2.35 o                         
  -8   1  15         47.00         43.21         2.75 o                         
  -7   1  15          4.71          2.30         2.38 o                         
  -6   1  15          7.16          7.09         1.98 o                         
  -5   1  15         53.94         51.08         2.21 o                         
  -4   1  15          0.75          0.62         1.95 o                         
  -3   1  15        261.87        302.91         2.96 o                         
  -2   1  15        276.20        319.54         5.04 o                         
  -1   1  15         97.96        102.05         2.16 o                         
   0   1  15         94.32        107.50        18.42 o                         
   1   1  15         74.43         82.19         2.55 o                         
   2   1  15        198.69        221.23         3.85 o                         
   3   1  15         11.56         11.31         2.54 o                         
   4   1  15        328.69        323.76         3.69 o                         
   5   1  15         72.49         67.39         2.48 o                         
   6   1  15         65.25         65.30         2.51 o                         
   7   1  15          0.08          0.20         2.13 o                         
  -8   2  15         11.44          7.88         2.36 o                         
  -7   2  15         78.75         77.72         2.73 o                         
  -6   2  15          2.27         -0.66         2.33 o                         
  -5   2  15        134.78        127.54         2.85 o                         
  -4   2  15          0.32          0.79         2.25 o                         
  -3   2  15          6.52          6.58         2.09 o                         
  -2   2  15          4.92          3.88         1.98 o                         
  -1   2  15         49.86         35.27         2.22 o                         
   0   2  15        146.94        156.95         3.61 o                         
   1   2  15          6.08          6.52         2.44 o                         
   2   2  15         57.71         63.75         2.72 o                         
   3   2  15         21.30         19.00         2.24 o                         
   4   2  15        240.99        233.41         2.59 o                         
   5   2  15        457.22        396.88         5.11 o                         
   6   2  15          0.76          1.16         2.65 o                         
   7   2  15          1.57          0.34         2.44 o                         
  -8   3  15          0.52          3.73         3.66 o                         
  -7   3  15          0.20          0.80         3.11 o                         
  -6   3  15          6.93          9.12         2.74 o                         
  -5   3  15         43.68         36.82         2.89 o                         
  -4   3  15         31.35         29.26         2.33 o                         
  -3   3  15         57.38         62.31         2.79 o                         
  -2   3  15        739.23        720.65        21.68 o                         
  -1   3  15          0.01         -0.20         2.53 o                         
   0   3  15         99.01        122.93         3.62 o                         
   1   3  15         13.52         13.17         1.63 o                         
   2   3  15        144.55        160.25         3.05 o                         
   3   3  15        331.90        307.60         5.41 o                         
   4   3  15         11.86         13.80         2.19 o                         
   5   3  15          0.28         -0.92         2.25 o                         
   6   3  15         37.30         26.91        10.50 o                         
   7   3  15          0.21          1.89         2.04 o                         
  -7   4  15          0.24          2.69         3.44 o                         
  -6   4  15          0.27          2.70         3.10 o                         
  -5   4  15         27.83         27.74         2.74 o                         
  -4   4  15         36.77         35.20         2.07 o                         
  -3   4  15        102.92         97.48         3.61 o                         
  -2   4  15         36.17         34.10         2.34 o                         
  -1   4  15        169.30        179.86         4.91 o                         
   0   4  15        198.15        186.99         2.65 o                         
   1   4  15        103.28        104.43         2.23 o                         
   2   4  15          5.75          7.67         2.07 o                         
   3   4  15          5.53         11.02         2.22 o                         
   4   4  15          0.02          3.36         2.25 o                         
   5   4  15         15.84         16.73         2.17 o                         
   6   4  15         12.44         15.22         2.90 o                         
  -6   5  15         13.23         12.11         2.87 o                         
  -5   5  15          1.83          6.61         2.76 o                         
  -4   5  15         40.47         40.72         2.76 o                         
  -3   5  15         40.28         44.18         2.45 o                         
  -2   5  15        187.68        171.10        16.77 o                         
  -1   5  15          1.01          1.78         2.06 o                         
   0   5  15         19.98         22.61         2.15 o                         
   1   5  15          3.72          3.23         1.83 o                         
   2   5  15          3.37          6.11         2.16 o                         
   3   5  15          7.19          7.25         2.13 o                         
   4   5  15         23.32         23.30         2.26 o                         
   5   5  15          0.21          0.77         2.05 o                         
  -4   6  15         20.02         20.20         2.58 o                         
  -3   6  15         10.48         10.10         2.32 o                         
  -2   6  15          7.86          9.04         2.20 o                         
  -1   6  15         29.32         32.49         2.26 o                         
   0   6  15          0.03          0.77         1.89 o                         
   1   6  15         58.32         62.89         2.19 o                         
   2   6  15          0.30          1.61         2.48 o                         
   3   6  15         31.91         34.97         2.66 o                         
  -8   0  16          0.78          1.58         3.46 o                         
  -7   0  16          9.69         15.89         3.37 o                         
  -6   0  16          7.74         10.51         2.57 o                         
  -5   0  16        219.17        243.35         5.59 o                         
  -4   0  16        228.84        221.83         7.92 o                         
  -3   0  16         72.89         66.78         3.15 o                         
  -2   0  16        256.75        231.36        13.79 o                         
  -1   0  16          8.61         12.05         3.03 o                         
   0   0  16        414.08        389.64         7.79 o                         
   1   0  16         58.07         48.14         3.26 o                         
   2   0  16        241.47        230.71         5.05 o                         
   3   0  16        885.83        866.60         7.32 o                         
   4   0  16       1064.19       1104.98         8.20 o                         
   5   0  16          0.47         -0.57         4.61 o                         
   6   0  16         10.98         14.07         3.14 o                         
   7   0  16          3.87          6.47         2.69 o                         
  -8   1  16          0.32          1.55         2.59 o                         
  -7   1  16          2.24          1.80         2.47 o                         
  -6   1  16          7.14         10.61         2.35 o                         
  -5   1  16         66.64         66.89         2.51 o                         
  -4   1  16          2.26          5.73         1.88 o                         
  -3   1  16        824.56        856.30         8.54 o                         
  -2   1  16        135.58        127.95         2.38 o                         
  -1   1  16        851.08        855.74        12.74 o                         
   0   1  16        124.97        107.02        16.85 o                         
   1   1  16        470.85        439.20         3.02 o                         
   2   1  16         24.17         29.88         2.77 o                         
   3   1  16        573.19        589.80         8.74 o                         
   4   1  16         47.64         53.96         3.46 o                         
   5   1  16        312.50        302.17         6.27 o                         
   6   1  16         15.51         13.98         2.35 o                         
   7   1  16         23.27         22.14         2.25 o                         
  -8   2  16          7.90          8.21         2.67 o                         
  -7   2  16          0.09          0.06         2.59 o                         
  -6   2  16         35.67         35.61         2.31 o                         
  -5   2  16         27.25         30.21         2.15 o                         
  -4   2  16         23.95         28.63         2.07 o                         
  -3   2  16         79.76         80.63         2.24 o                         
  -2   2  16        365.62        418.14         5.51 o                         
  -1   2  16        103.55         94.16         2.22 o                         
   0   2  16        126.22        111.90         2.84 o                         
   1   2  16         89.16         79.25         2.72 o                         
   2   2  16        307.46        314.22         3.27 o                         
   3   2  16         13.06         15.14         1.97 o                         
   4   2  16         66.37         76.20         3.16 o                         
   5   2  16         22.67         19.65         2.62 o                         
   6   2  16          5.52          5.12         2.32 o                         
   7   2  16          3.32          1.85         2.11 o                         
  -7   3  16          6.94          8.91         2.61 o                         
  -6   3  16          2.67          5.08         2.25 o                         
  -5   3  16         45.23         48.97         2.85 o                         
  -4   3  16         69.80         68.15         2.63 o                         
  -3   3  16         71.68         69.94         4.28 o                         
  -2   3  16         76.14         77.38         3.67 o                         
  -1   3  16        215.90        221.66         6.09 o                         
   0   3  16         33.91         29.70         2.76 o                         
   1   3  16        162.99        152.98         2.59 o                         
   2   3  16        182.13        179.86         3.95 o                         
   3   3  16        115.01        109.53         3.25 o                         
   4   3  16          4.35          4.72         1.72 o                         
   5   3  16          1.15          3.12         2.61 o                         
   6   3  16         17.78         22.23         2.46 o                         
  -7   4  16          0.75          2.95         3.59 o                         
  -6   4  16          5.40          8.27         2.66 o                         
  -5   4  16          4.28          4.10         2.06 o                         
  -4   4  16         35.62         36.72         2.67 o                         
  -3   4  16         74.59         84.55         2.57 o                         
  -2   4  16        108.08        117.32         3.03 o                         
  -1   4  16          0.89          4.88         2.28 o                         
   0   4  16         13.85         12.33         2.00 o                         
   1   4  16          4.54          3.22         2.28 o                         
   2   4  16         50.77         46.18         8.45 o                         
   3   4  16         15.00         10.24         2.06 o                         
   4   4  16          0.21          0.24         2.05 o                         
   5   4  16          9.51          9.11         2.20 o                         
   6   4  16          0.04          4.18         3.74 o                         
  -5   5  16          0.05          1.61         3.07 o                         
  -4   5  16          0.34          0.01         2.23 o                         
  -3   5  16          3.15          2.59         1.97 o                         
  -2   5  16          3.97          5.35         2.38 o                         
  -1   5  16         47.36         49.46         2.46 o                         
   0   5  16          9.23          8.89         2.08 o                         
   1   5  16          8.97          9.47         2.32 o                         
   2   5  16          2.14          3.54         2.02 o                         
   3   5  16          2.10          3.46         2.13 o                         
   4   5  16         14.87         15.59         2.53 o                         
  -4   6  16          0.74          2.79         2.78 o                         
  -3   6  16          4.48          5.79         2.36 o                         
  -2   6  16         46.53         43.41         2.81 o                         
  -1   6  16          2.30          2.28         2.40 o                         
   0   6  16          0.01          0.96         2.23 o                         
   1   6  16         10.57          6.51         2.88 o                         
   2   6  16          2.32          3.07         2.22 o                         
  -8   1  17         10.49         11.97         2.68 o                         
  -7   1  17          2.66          1.90         2.10 o                         
  -6   1  17          0.08          1.09         2.02 o                         
  -5   1  17          8.33          8.08         2.04 o                         
  -4   1  17          3.25          5.26         2.17 o                         
  -3   1  17         25.93         23.92         1.80 o                         
  -2   1  17         89.02         87.12         2.47 o                         
  -1   1  17         15.08         14.52         1.89 o                         
   0   1  17         12.64         11.24         1.72 o                         
   1   1  17        229.88        211.78         2.52 o                         
   2   1  17         26.86         30.01         2.26 o                         
   3   1  17        978.06        991.94         8.63 o                         
   4   1  17        135.41        149.56         3.41 o                         
   5   1  17          0.48          0.71         2.23 o                         
   6   1  17          5.59          9.33         2.40 o                         
   7   1  17          0.72          1.10         2.21 o                         
  -8   2  17         10.88         11.51         2.37 o                         
  -7   2  17          1.72          2.53         2.13 o                         
  -6   2  17          0.58          2.12         2.28 o                         
  -5   2  17         16.20         17.56         2.31 o                         
  -4   2  17          3.12          4.27         1.99 o                         
  -3   2  17         94.34         86.68         2.32 o                         
  -2   2  17         20.54         21.84         2.05 o                         
  -1   2  17        136.71        138.34         3.66 o                         
   0   2  17         39.72         40.85         2.95 o                         
   1   2  17         56.98         53.76         2.36 o                         
   2   2  17          2.38          2.52         2.50 o                         
   3   2  17         32.28         31.73         1.91 o                         
   4   2  17         71.97         70.37         2.38 o                         
   5   2  17         29.78         29.18         2.80 o                         
   6   2  17          8.93          9.76         2.39 o                         
   7   2  17          2.46          2.46         2.59 o                         
  -7   3  17          9.44          9.24         2.61 o                         
  -6   3  17          7.13          6.73         2.19 o                         
  -5   3  17         48.38         49.94         2.22 o                         
  -4   3  17         25.41         29.47         2.29 o                         
  -3   3  17          4.28          7.48         2.55 o                         
  -2   3  17          3.39          3.53         2.54 o                         
  -1   3  17          0.02          1.51         2.30 o                         
   0   3  17         30.04         19.57         2.55 o                         
   1   3  17         28.28         31.26         1.87 o                         
   2   3  17        208.42        200.12         3.28 o                         
   3   3  17         14.31         18.05         2.20 o                         
   4   3  17         38.66         43.73         2.18 o                         
   5   3  17         11.38         12.08         2.74 o                         
   6   3  17          9.74          9.88         2.48 o                         
  -6   4  17          8.95         10.42         2.93 o                         
  -5   4  17          0.46          4.60         2.48 o                         
  -4   4  17        259.71        280.22         6.24 o                         
  -3   4  17        110.89        106.69         5.02 o                         
  -2   4  17          0.02         -1.50         2.18 o                         
  -1   4  17          2.08          3.14         2.23 o                         
   0   4  17          1.06          2.08         1.74 o                         
   1   4  17         32.91         40.02         2.17 o                         
   2   4  17         16.95         14.19         2.21 o                         
   3   4  17          0.84          5.07         2.25 o                         
   4   4  17          1.07          4.40         1.95 o                         
   5   4  17         32.11         30.22         7.46 o                         
  -5   5  17          2.66          5.21         2.91 o                         
  -4   5  17         13.86         12.57         2.17 o                         
  -3   5  17          7.84         10.77         2.21 o                         
  -2   5  17        245.42        248.00         6.37 o                         
  -1   5  17          3.77          3.08         2.04 o                         
   0   5  17        201.90        209.03         4.33 o                         
   1   5  17          0.14          2.34         2.27 o                         
   2   5  17         48.36         47.00         5.83 o                         
   3   5  17         22.37         17.69         2.23 o                         
   4   5  17         11.37         10.04         2.33 o                         
  -3   6  17          7.10          8.70         2.07 o                         
  -2   6  17         92.67        102.65         3.43 o                         
  -1   6  17          5.04          6.32         2.46 o                         
   0   6  17         21.45         21.92         2.36 o                         
   1   6  17          7.28          9.43         2.58 o                         
   2   6  17          0.78          0.72         2.28 o                         
  -8   0  18          2.36          3.12         3.70 o                         
  -7   0  18         61.00         57.33         7.73 o                         
  -6   0  18         30.32         27.14         3.47 o                         
  -5   0  18        212.27        221.97         3.82 o                         
  -4   0  18        230.72        250.46         8.87 o                         
  -3   0  18        120.33        137.51         3.23 o                         
  -2   0  18        258.63        244.37         4.15 o                         
  -1   0  18        824.13        792.93        12.21 o                         
   0   0  18         27.80         29.10         2.58 o                         
   1   0  18        816.15        806.22        14.83 o                         
   2   0  18        254.44        243.38         7.51 o                         
   3   0  18         95.71        104.96         5.18 o                         
   4   0  18          1.01          2.52         4.54 o                         
   5   0  18         10.07          9.21         4.73 o                         
   6   0  18         21.46         22.57         3.48 o                         
   7   0  18         40.22         51.43         4.02 o                         
  -8   1  18          0.03         -0.01         2.50 o                         
  -7   1  18          6.24          8.37         2.48 o                         
  -6   1  18         19.18         22.27         2.14 o                         
  -5   1  18          3.05          3.81         2.30 o                         
  -4   1  18          3.71          2.68         1.82 o                         
  -3   1  18         23.68         27.57         1.99 o                         
  -2   1  18        166.00        162.50         2.74 o                         
  -1   1  18         41.50         48.65         1.96 o                         
   0   1  18        200.19        209.91         3.65 o                         
   1   1  18        426.74        425.18         5.26 o                         
   2   1  18        674.59        691.39         8.09 o                         
   3   1  18       1392.05       1373.04        24.92 o                         
   4   1  18         20.52         25.57         3.33 o                         
   5   1  18         48.09         47.03         2.46 o                         
   6   1  18         13.57         18.24         2.30 o                         
   7   1  18          6.94          8.06         2.58 o                         
  -8   2  18         10.38          8.99         2.37 o                         
  -7   2  18         26.27         26.69         2.79 o                         
  -6   2  18          0.11          0.64         2.07 o                         
  -5   2  18         13.81         16.05         1.89 o                         
  -4   2  18          8.95          9.83         1.81 o                         
  -3   2  18         52.75         53.47         1.93 o                         
  -2   2  18         40.50         48.48         1.98 o                         
  -1   2  18         44.26         46.26         2.14 o                         
   0   2  18         11.79         11.72         1.88 o                         
   1   2  18        281.07        272.41         3.29 o                         
   2   2  18        124.89        129.76         2.97 o                         
   3   2  18         58.19         43.43         2.11 o                         
   4   2  18         40.59         33.19         2.15 o                         
   5   2  18         42.78         45.75         2.89 o                         
   6   2  18         16.78         16.55         2.45 o                         
  -7   3  18         40.00         35.92         3.27 o                         
  -6   3  18          7.68         11.33         2.65 o                         
  -5   3  18        138.56        132.03         2.88 o                         
  -4   3  18          5.06          6.78         2.58 o                         
  -3   3  18          1.71          2.10         2.20 o                         
  -2   3  18        106.30        106.51         3.07 o                         
  -1   3  18          1.10          1.22         2.02 o                         
   0   3  18         35.42         31.79         2.69 o                         
   1   3  18          4.87          4.29         2.18 o                         
   2   3  18          1.02          3.28         2.20 o                         
   3   3  18         31.07         21.81         2.61 o                         
   4   3  18         83.21         79.93         2.30 o                         
   5   3  18          2.26          3.52         2.33 o                         
   6   3  18          9.04          9.77         2.50 o                         
  -6   4  18          1.27          1.05         2.41 o                         
  -5   4  18         16.20         13.30         2.52 o                         
  -4   4  18         25.30         24.30         2.27 o                         
  -3   4  18          0.74          4.71         2.39 o                         
  -2   4  18         44.37         44.98         2.34 o                         
  -1   4  18        112.64        118.56         2.59 o                         
   0   4  18          2.77          2.27         1.73 o                         
   1   4  18         34.89         34.09         2.37 o                         
   2   4  18         20.95         20.80         2.30 o                         
   3   4  18          3.73          2.58         2.36 o                         
   4   4  18          0.38          1.74         2.37 o                         
   5   4  18         10.52         12.50         2.25 o                         
  -5   5  18          6.07          4.87         2.53 o                         
  -4   5  18          3.55          3.89         2.18 o                         
  -3   5  18         53.50         55.77         2.61 o                         
  -2   5  18         75.41         80.88         3.76 o                         
  -1   5  18          2.14          1.24         2.16 o                         
   0   5  18          1.57          3.28         2.41 o                         
   1   5  18          3.70          5.82         2.08 o                         
   2   5  18         13.21         14.84         2.21 o                         
   3   5  18         29.49         20.18         5.28 o                         
   4   5  18          3.75          3.88         2.56 o                         
  -2   6  18          3.22          4.39         2.59 o                         
  -1   6  18         13.48         15.09         2.59 o                         
   0   6  18         14.65         17.37         2.72 o                         
   1   6  18         12.77         14.50         2.43 o                         
  -8   1  19          1.23          0.31         2.56 o                         
  -7   1  19          2.33          3.63         2.14 o                         
  -6   1  19          2.54          2.84         2.06 o                         
  -5   1  19         25.46         28.06         2.16 o                         
  -4   1  19        102.72        106.59         2.83 o                         
  -3   1  19          1.60          2.64         2.23 o                         
  -2   1  19         14.08         15.71         2.29 o                         
  -1   1  19          0.94          0.61         2.11 o                         
   0   1  19        149.27        158.47         2.29 o                         
   1   1  19          0.20          2.77         1.54 o                         
   2   1  19         82.79         83.47         6.29 o                         
   3   1  19         43.32         48.04         2.46 o                         
   4   1  19         47.36         45.78         4.39 o                         
   5   1  19          1.83          0.98         3.33 o                         
   6   1  19          0.26         -0.15         2.14 o                         
  -7   2  19         29.48         25.70         2.66 o                         
  -6   2  19          0.39          1.88         2.53 o                         
  -5   2  19          7.76         10.81         2.26 o                         
  -4   2  19          0.42          1.33         2.02 o                         
  -3   2  19          1.32          3.78         1.94 o                         
  -2   2  19          0.04          7.02         1.83 o                         
  -1   2  19          1.87          2.66         1.75 o                         
   0   2  19        128.43        136.27         2.71 o                         
   1   2  19          0.01          0.63         2.48 o                         
   2   2  19          3.82          8.41         2.12 o                         
   3   2  19        327.47        291.50         3.29 o                         
   4   2  19         78.43         76.80         2.66 o                         
   5   2  19          0.56          1.90         2.33 o                         
   6   2  19          2.92          2.26         2.21 o                         
  -7   3  19          0.40         -1.10         3.15 o                         
  -6   3  19          1.62          2.02         2.22 o                         
  -5   3  19         73.50         75.77         3.13 o                         
  -4   3  19        263.60        253.53         3.56 o                         
  -3   3  19         36.80         36.45         2.41 o                         
  -2   3  19         44.78         47.67         2.39 o                         
  -1   3  19          7.90          6.62         2.21 o                         
   0   3  19         44.18         45.48         2.69 o                         
   1   3  19        133.13        106.31         2.98 o                         
   2   3  19          2.68          3.16         1.95 o                         
   3   3  19         17.32         24.63         1.86 o                         
   4   3  19         34.75         28.00         2.18 o                         
   5   3  19         27.34         28.08         2.53 o                         
  -6   4  19          0.28          0.91         2.32 o                         
  -5   4  19         51.98         50.08         2.77 o                         
  -4   4  19         16.68         13.74         2.41 o                         
  -3   4  19          0.21          3.68         2.41 o                         
  -2   4  19          7.63          9.87         2.31 o                         
  -1   4  19         10.58          8.23         2.25 o                         
   0   4  19         56.15         66.04         2.11 o                         
   1   4  19          1.62          5.82         2.04 o                         
   2   4  19         89.67         83.81         2.90 o                         
   3   4  19          9.86          8.43         2.11 o                         
   4   4  19         21.58         19.76         2.14 o                         
   5   4  19          9.42          3.69         2.58 o                         
  -4   5  19          3.96          1.82         2.30 o                         
  -3   5  19         19.36         17.98         2.58 o                         
  -2   5  19          4.68          8.16         2.11 o                         
  -1   5  19         62.06         59.69         2.37 o                         
   0   5  19          1.86          3.21         2.16 o                         
   1   5  19         38.84         36.10         2.01 o                         
   2   5  19         12.35         11.41         2.26 o                         
   3   5  19         35.33         35.00         2.24 o                         
  -1   6  19         25.85         24.33         2.71 o                         
   0   6  19         30.88         34.32         2.74 o                         
  -8   0  20          2.44          2.34         3.75 o                         
  -7   0  20         36.17         33.66         3.82 o                         
  -6   0  20          0.33          0.34         2.89 o                         
  -5   0  20         29.77         32.12         3.41 o                         
  -4   0  20        115.53        131.72        10.57 o                         
  -3   0  20         38.52         41.66         2.85 o                         
  -2   0  20         94.91        107.71         3.44 o                         
  -1   0  20        636.70        651.59         9.40 o                         
   0   0  20          7.48          4.44         3.12 o                         
   1   0  20       4016.00       3842.03        50.33 o                         
   2   0  20        863.07        919.80        31.02 o                         
   3   0  20        502.65        487.17         6.63 o                         
   4   0  20          0.29         -3.03         4.35 o                         
   5   0  20        107.91        107.48         4.42 o                         
   6   0  20          1.20          3.38         2.92 o                         
  -7   1  20          4.55          8.04         2.31 o                         
  -6   1  20         19.94         22.51         2.17 o                         
  -5   1  20         16.98         13.64         1.79 o                         
  -4   1  20         75.01         77.05         2.58 o                         
  -3   1  20          1.63          4.05         2.22 o                         
  -2   1  20        117.85        118.05         2.98 o                         
  -1   1  20         82.83         81.82         2.08 o                         
   0   1  20         44.85         44.21         2.46 o                         
   1   1  20          9.18          9.44         2.04 o                         
   2   1  20         13.32         13.89         2.36 o                         
   3   1  20          2.92          4.23         1.95 o                         
   4   1  20         15.80         15.22         2.77 o                         
   5   1  20          0.92          2.94         2.16 o                         
   6   1  20         28.64         34.05         2.64 o                         
  -7   2  20         18.15         19.95         2.42 o                         
  -6   2  20          1.98          1.16         2.39 o                         
  -5   2  20          3.21          6.30         2.41 o                         
  -4   2  20         95.31        104.16         2.39 o                         
  -3   2  20        125.31        127.90         2.63 o                         
  -2   2  20         16.18         18.05         2.20 o                         
  -1   2  20        125.53        119.66         5.12 o                         
   0   2  20         19.20         15.70         2.07 o                         
   1   2  20         60.81         65.24         2.73 o                         
   2   2  20         70.37         66.28         2.55 o                         
   3   2  20         18.86         21.78         2.32 o                         
   4   2  20         24.45         20.46         1.99 o                         
   5   2  20         24.78         26.21         2.49 o                         
   6   2  20          1.11          2.42         2.51 o                         
  -7   3  20          0.01          2.47         2.49 o                         
  -6   3  20         38.31         31.99         2.46 o                         
  -5   3  20          6.92         11.62         2.24 o                         
  -4   3  20         19.62         20.06         2.71 o                         
  -3   3  20          0.70          1.37         2.23 o                         
  -2   3  20         48.23         46.25         2.66 o                         
  -1   3  20          2.00          3.57         1.93 o                         
   0   3  20        294.17        289.27         4.28 o                         
   1   3  20          0.14          1.65         3.26 o                         
   2   3  20         77.86         75.34         2.33 o                         
   3   3  20          1.32          0.85         1.87 o                         
   4   3  20         45.63         47.83         2.54 o                         
   5   3  20          0.08          0.15         2.82 o                         
  -6   4  20          1.68          1.95         2.41 o                         
  -5   4  20         30.37         26.59         2.79 o                         
  -4   4  20          4.25          4.44         2.71 o                         
  -3   4  20          3.03          6.60         2.79 o                         
  -2   4  20         16.20         23.06         2.11 o                         
  -1   4  20          0.67          0.97         2.10 o                         
   0   4  20          6.16          7.02         2.11 o                         
   1   4  20          5.48          2.61         2.04 o                         
   2   4  20         45.37         44.15         2.51 o                         
   3   4  20         12.67         11.60         1.78 o                         
   4   4  20         26.86         32.63         2.29 o                         
  -4   5  20          5.20          6.22         2.22 o                         
  -3   5  20         40.90         41.43         2.74 o                         
  -2   5  20          0.29         -0.02         2.15 o                         
  -1   5  20         24.85         21.00         2.57 o                         
   0   5  20          0.49          2.83         2.19 o                         
   1   5  20         26.56         25.27         2.14 o                         
   2   5  20          6.00          6.25         1.90 o                         
   3   5  20          2.73          2.09         2.34 o                         
  -7   1  21          1.44          5.29         2.51 o                         
  -6   1  21          2.72          5.35         2.37 o                         
  -5   1  21         10.11          8.89         2.06 o                         
  -4   1  21          4.38          7.17         2.07 o                         
  -3   1  21          0.04          3.28         1.95 o                         
  -2   1  21          4.94          5.21         1.84 o                         
  -1   1  21         96.36         93.32         2.83 o                         
   0   1  21          8.50          8.66         2.02 o                         
   1   1  21        387.50        407.52         4.76 o                         
   2   1  21        103.88        103.59         3.36 o                         
   3   1  21         33.00         28.82         2.37 o                         
   4   1  21          0.04         -0.36         2.67 o                         
   5   1  21         10.44         12.88         4.36 o                         
   6   1  21          0.08          1.80         2.55 o                         
  -7   2  21          8.69         10.57         2.42 o                         
  -6   2  21          0.11          1.99         2.53 o                         
  -5   2  21          8.94          6.93         2.13 o                         
  -4   2  21          3.77          3.73         1.81 o                         
  -3   2  21          3.10          2.89         2.15 o                         
  -2   2  21         64.34         56.13         2.05 o                         
  -1   2  21          2.18          4.09         2.04 o                         
   0   2  21         10.81          8.61         1.99 o                         
   1   2  21        104.80         95.71         2.41 o                         
   2   2  21        151.60        148.17         2.56 o                         
   3   2  21          5.65          5.14         2.30 o                         
   4   2  21         33.77         32.23         2.39 o                         
   5   2  21          0.69          4.07         2.03 o                         
  -6   3  21         42.26         41.89         3.98 o                         
  -5   3  21          0.52          0.95         2.42 o                         
  -4   3  21         33.40         31.92         2.45 o                         
  -3   3  21         13.51         16.06         3.22 o                         
  -2   3  21          5.76          8.28         2.61 o                         
  -1   3  21         34.85         37.71         2.37 o                         
   0   3  21          3.62          4.99         2.18 o                         
   1   3  21         10.74         11.95         2.03 o                         
   2   3  21         20.07         17.72         1.98 o                         
   3   3  21         33.15         32.66         2.19 o                         
   4   3  21         15.05         15.08         2.23 o                         
   5   3  21         11.75         16.17         2.59 o                         
  -5   4  21          9.91          8.78         2.63 o                         
  -4   4  21          0.01         -1.53         2.77 o                         
  -3   4  21          7.68         11.81         2.74 o                         
  -2   4  21         12.01         13.47         2.36 o                         
  -1   4  21          3.47          4.87         2.05 o                         
   0   4  21         20.18         26.57         1.97 o                         
   1   4  21         28.78         32.03         2.28 o                         
   2   4  21         32.71         33.31         2.08 o                         
   3   4  21          1.05          3.74         1.86 o                         
   4   4  21         14.10         11.34         4.12 o                         
  -4   5  21          7.15          3.76         2.36 o                         
  -3   5  21          0.33          3.71         2.58 o                         
  -2   5  21          2.45          2.87         2.24 o                         
  -1   5  21         11.70         16.03         2.26 o                         
   0   5  21          2.51          2.64         2.26 o                         
   1   5  21         48.86         38.82         2.30 o                         
   2   5  21          7.20          8.54         1.95 o                         
  -7   0  22         19.12         17.81         5.71 o                         
  -6   0  22         32.70         26.52         3.66 o                         
  -5   0  22          3.81          3.07         4.04 o                         
  -4   0  22          2.96          3.14         2.63 o                         
  -3   0  22        107.74        103.20         3.91 o                         
  -2   0  22        210.27        211.51         4.08 o                         
  -1   0  22        287.69        316.07        13.38 o                         
   0   0  22        955.57        939.62        23.89 o                         
   1   0  22         43.71         24.05        16.91 o                         
   2   0  22        373.69        338.11        10.16 o                         
   3   0  22          0.42         -1.01         3.09 o                         
   4   0  22         20.31         23.67         4.54 o                         
   5   0  22         93.49         95.36         4.29 o                         
  -7   1  22          6.64          7.09         2.62 o                         
  -6   1  22          0.24          3.08         2.16 o                         
  -5   1  22         72.20         77.18         3.16 o                         
  -4   1  22          4.13          3.59         2.01 o                         
  -3   1  22        118.47        121.80         3.34 o                         
  -2   1  22          1.07          0.63         1.80 o                         
  -1   1  22        102.64        100.48         3.17 o                         
   0   1  22        198.46        215.77         2.59 o                         
   1   1  22        120.86        121.21         3.65 o                         
   2   1  22          9.67         13.85         2.27 o                         
   3   1  22         38.90         40.55         4.31 o                         
   4   1  22         28.77         29.72         3.45 o                         
   5   1  22         41.21         46.10         2.85 o                         
  -7   2  22          0.54          2.30         2.36 o                         
  -6   2  22         20.98         22.54         2.28 o                         
  -5   2  22          0.00          0.51         1.97 o                         
  -4   2  22         18.96         21.46         1.99 o                         
  -3   2  22          0.21          3.69         1.95 o                         
  -2   2  22         55.98         61.16         2.06 o                         
  -1   2  22        132.71        124.99         4.40 o                         
   0   2  22         11.64         11.48         3.51 o                         
   1   2  22        112.96         98.50         3.44 o                         
   2   2  22         15.85         16.29         2.27 o                         
   3   2  22         17.31         13.13         3.04 o                         
   4   2  22          9.05         11.14         1.93 o                         
   5   2  22          6.27          7.82         2.46 o                         
  -6   3  22          0.04          1.73         2.73 o                         
  -5   3  22          4.73          8.50         2.40 o                         
  -4   3  22          4.16          3.30         2.12 o                         
  -3   3  22         34.57         37.08         2.79 o                         
  -2   3  22          0.02          3.28         2.28 o                         
  -1   3  22         50.52         53.52         3.78 o                         
   0   3  22         13.68          8.75         2.32 o                         
   1   3  22        228.95        216.09         8.41 o                         
   2   3  22         13.74         14.48         2.20 o                         
   3   3  22         83.07         81.94         3.32 o                         
   4   3  22          4.38          6.09         2.15 o                         
  -5   4  22          1.05          0.44         2.47 o                         
  -4   4  22          3.37          6.51         2.91 o                         
  -3   4  22          0.20          0.52         2.75 o                         
  -2   4  22          1.38          1.49         2.33 o                         
  -1   4  22         16.92         20.26         2.42 o                         
   0   4  22          9.44         12.94         2.18 o                         
   1   4  22         15.45         14.25         1.98 o                         
   2   4  22         29.62         33.36         2.56 o                         
   3   4  22          0.11          1.28         2.05 o                         
  -3   5  22          0.65          1.41         2.23 o                         
  -2   5  22          2.13          1.96         2.02 o                         
  -1   5  22          5.97          7.44         2.38 o                         
   0   5  22          0.56          1.36         2.34 o                         
   1   5  22         14.38         14.11         2.69 o                         
  -7   1  23          3.55          4.67         2.60 o                         
  -6   1  23          5.97          7.93         2.01 o                         
  -5   1  23          0.14          0.11         2.37 o                         
  -4   1  23          0.60          3.56         2.35 o                         
  -3   1  23          1.53          4.36         1.79 o                         
  -2   1  23          2.91          4.48         1.97 o                         
  -1   1  23        107.67        112.55         3.32 o                         
   0   1  23         80.28         85.47         2.12 o                         
   1   1  23          1.79          2.76         1.61 o                         
   2   1  23          5.87          4.30         2.93 o                         
   3   1  23          8.22          7.24         2.37 o                         
   4   1  23          7.05          7.61         2.73 o                         
   5   1  23          5.79          6.11         2.58 o                         
  -6   2  23          2.36          3.07         2.17 o                         
  -5   2  23         10.94          9.50         2.18 o                         
  -4   2  23          0.05          0.82         1.79 o                         
  -3   2  23          0.24          0.34         1.94 o                         
  -2   2  23         79.69         79.24         2.32 o                         
  -1   2  23          2.46          2.93         2.26 o                         
   0   2  23          9.67         12.49         2.10 o                         
   1   2  23        200.29        187.51         2.93 o                         
   2   2  23         38.95         33.87         2.49 o                         
   3   2  23          9.26          9.97         2.03 o                         
   4   2  23          2.44          4.08         2.02 o                         
   5   2  23          0.68          3.46         2.92 o                         
  -6   3  23         40.28         33.27         2.83 o                         
  -5   3  23          0.39          2.84         2.20 o                         
  -4   3  23          0.03          1.15         2.31 o                         
  -3   3  23          3.22          4.74         2.35 o                         
  -2   3  23         12.12         15.40         2.83 o                         
  -1   3  23        114.12        104.66         4.28 o                         
   0   3  23         58.62         53.32         2.77 o                         
   1   3  23          1.25          3.66         2.80 o                         
   2   3  23         14.26         16.39         2.03 o                         
   3   3  23         20.79         19.24         1.90 o                         
   4   3  23         39.63         40.77         2.24 o                         
  -4   4  23          0.00          1.79         2.50 o                         
  -3   4  23          7.41          8.24         2.46 o                         
  -2   4  23          0.65         -0.39         2.79 o                         
  -1   4  23         16.83         15.67         2.06 o                         
   0   4  23         13.99          9.29         2.44 o                         
   1   4  23         32.46         30.30         2.08 o                         
   2   4  23         11.27         10.17         2.06 o                         
   3   4  23         27.43         30.10         2.42 o                         
  -2   5  23         19.14         20.58         2.67 o                         
  -1   5  23          1.23          2.37         2.63 o                         
   0   5  23          8.16         10.24         2.35 o                         
  -6   0  24         50.30         44.52         3.36 o                         
  -5   0  24          6.21         10.60         3.48 o                         
  -4   0  24         44.75         43.53         7.54 o                         
  -3   0  24         21.60         21.50         2.65 o                         
  -2   0  24         15.37         17.09         3.00 o                         
  -1   0  24       1130.17       1170.00         6.60 o                         
   0   0  24        347.37        366.05         4.35 o                         
   1   0  24         40.88         45.41         2.80 o                         
   2   0  24         24.51         23.92         3.38 o                         
   3   0  24          1.33          9.66         4.67 o                         
   4   0  24         61.94         69.05         5.18 o                         
   5   0  24         20.19         13.06         3.72 o                         
  -6   1  24          0.66          2.21         2.07 o                         
  -5   1  24          2.89          4.93         2.92 o                         
  -4   1  24         16.95         20.19         2.02 o                         
  -3   1  24        172.54        177.21         5.23 o                         
  -2   1  24         40.52         41.01         1.85 o                         
  -1   1  24        265.46        266.25         2.92 o                         
   0   1  24         65.02         61.70         2.02 o                         
   1   1  24        166.62        156.29         2.88 o                         
   2   1  24         26.58         21.71         4.14 o                         
   3   1  24         77.96         78.42         2.70 o                         
   4   1  24          1.61          5.93         3.50 o                         
   5   1  24         10.33         14.57         2.64 o                         
  -6   2  24          3.22          4.78         2.13 o                         
  -5   2  24          0.00         -0.73         2.20 o                         
  -4   2  24         11.54         13.18         2.00 o                         
  -3   2  24         21.02         25.82         2.65 o                         
  -2   2  24         56.20         58.42         4.14 o                         
  -1   2  24         50.18         47.03         2.41 o                         
   0   2  24        118.48        117.97         2.96 o                         
   1   2  24         14.92         16.69         2.26 o                         
   2   2  24         57.04         53.25         3.63 o                         
   3   2  24          2.08          2.38         2.76 o                         
   4   2  24         21.07         21.72         2.55 o                         
  -5   3  24          0.11          3.53         2.53 o                         
  -4   3  24          0.00          1.42         2.86 o                         
  -3   3  24          0.31          3.42         2.71 o                         
  -2   3  24          7.20          7.75         2.75 o                         
  -1   3  24          2.25          4.44         2.35 o                         
   0   3  24          2.27          3.34         2.04 o                         
   1   3  24          0.23         -1.65         2.44 o                         
   2   3  24          8.87         10.80         1.71 o                         
   3   3  24         10.28         14.85         2.47 o                         
  -4   4  24          4.65          3.48         2.95 o                         
  -3   4  24         15.32         13.67         2.96 o                         
  -2   4  24          5.39          8.19         3.29 o                         
  -1   4  24         43.03         35.76         2.54 o                         
   0   4  24         29.80         26.75         2.12 o                         
   1   4  24          8.24          9.31         2.45 o                         
   2   4  24         17.77         14.54         2.14 o                         
  -6   1  25          1.44          2.48         2.41 o                         
  -5   1  25          5.15          5.17         2.50 o                         
  -4   1  25          3.85          4.68         2.21 o                         
  -3   1  25         36.35         34.31         2.52 o                         
  -2   1  25         12.48         15.76         2.38 o                         
  -1   1  25         90.27         85.80         9.82 o                         
   0   1  25         12.28         11.86         1.84 o                         
   1   1  25         20.44         21.30         2.32 o                         
   2   1  25          2.30          6.09         2.07 o                         
   3   1  25          0.11         -0.10         1.88 o                         
   4   1  25          1.10          1.69         4.61 o                         
  -5   2  25          3.93          5.18         2.13 o                         
  -4   2  25          2.38          0.36         2.15 o                         
  -3   2  25          8.68         12.13         2.12 o                         
  -2   2  25         29.74         26.17         2.32 o                         
  -1   2  25         74.57         71.83         2.43 o                         
   0   2  25          1.01          4.34         2.24 o                         
   1   2  25          5.55          4.21         2.30 o                         
   2   2  25          9.48         10.25         2.31 o                         
   3   2  25         27.59         33.50         2.95 o                         
   4   2  25          0.28          2.70         2.26 o                         
  -5   3  25          0.01          3.83         3.11 o                         
  -4   3  25          4.55          5.03         2.53 o                         
  -3   3  25          3.36          5.21         2.15 o                         
  -2   3  25          6.44          7.43         2.83 o                         
  -1   3  25         38.99         39.36         2.84 o                         
   0   3  25         87.39         91.47         3.00 o                         
   1   3  25          2.84          5.67         2.36 o                         
   2   3  25         93.97         81.24         2.79 o                         
   3   3  25          0.15          1.88         2.47 o                         
  -3   4  25          0.75         -0.22         2.56 o                         
  -2   4  25          1.29          2.48         2.26 o                         
  -1   4  25          7.69          8.33         2.61 o                         
   0   4  25         10.79          9.81         2.32 o                         
   1   4  25          7.14          6.78         2.17 o                         
  -6   0  26          9.45         12.32         5.87 o                         
  -5   0  26          1.87          2.50         2.98 o                         
  -4   0  26         15.65         15.61         3.48 o                         
  -3   0  26          0.04          2.78         2.80 o                         
  -2   0  26        119.52        120.43         3.81 o                         
  -1   0  26         57.62         66.12         6.78 o                         
   0   0  26        109.16        108.13         6.88 o                         
   1   0  26         83.41         80.35         3.55 o                         
   2   0  26          3.64          4.52         2.67 o                         
   3   0  26          4.04          6.56         5.05 o                         
   4   0  26         18.56         29.03         5.24 o                         
  -5   1  26         17.18         14.46         2.15 o                         
  -4   1  26         38.97         42.59         2.58 o                         
  -3   1  26         48.64         47.71         2.13 o                         
  -2   1  26          0.47          0.98         2.05 o                         
  -1   1  26         48.27         45.72         9.74 o                         
   0   1  26         43.08         41.66         2.12 o                         
   1   1  26          6.90          8.16         1.81 o                         
   2   1  26         15.10         16.78         2.36 o                         
   3   1  26         37.37         34.74         2.66 o                         
   4   1  26         73.21         88.97         3.95 o                         
  -5   2  26         14.02         15.02         2.34 o                         
  -4   2  26          0.00          3.33         2.44 o                         
  -3   2  26          0.03          1.66         1.90 o                         
  -2   2  26          0.12          0.10         2.78 o                         
  -1   2  26          0.32         -1.17         2.09 o                         
   0   2  26          0.54          0.47         2.11 o                         
   1   2  26         58.13         54.34         4.30 o                         
   2   2  26          1.66          3.42         2.14 o                         
   3   2  26         31.51         25.09         2.36 o                         
  -4   3  26          4.21          5.34         2.51 o                         
  -3   3  26          0.02          1.72         2.16 o                         
  -2   3  26         42.91         34.71         2.62 o                         
  -1   3  26         46.01         41.53         2.44 o                         
   0   3  26         14.96         18.91         2.15 o                         
   1   3  26         11.09          7.74         2.56 o                         
   2   3  26         77.29         89.10         4.53 o                         
  -2   4  26          0.07          1.71         2.53 o                         
  -1   4  26         17.07         19.04         2.36 o                         
   0   4  26          0.55          2.89         2.10 o                         
  -5   1  27          1.50          2.28         2.31 o                         
  -4   1  27          0.71         -1.94         2.61 o                         
  -3   1  27        111.16        109.30         4.74 o                         
  -2   1  27        117.75        116.02         3.31 o                         
  -1   1  27         27.24         25.58         2.26 o                         
   0   1  27          9.24         11.15         2.04 o                         
   1   1  27         21.11         21.62         2.18 o                         
   2   1  27          1.86          1.42         2.74 o                         
   3   1  27          0.38          1.66         2.20 o                         
  -4   2  27          7.43          6.24         2.52 o                         
  -3   2  27         56.74         55.17         2.23 o                         
  -2   2  27          5.88          6.29         2.23 o                         
  -1   2  27          3.65          6.82         2.46 o                         
   0   2  27          7.05          8.25         2.80 o                         
   1   2  27          0.31          2.33         2.36 o                         
   2   2  27         14.59         11.52         2.29 o                         
  -3   3  27         45.15         41.15         3.10 o                         
  -2   3  27          5.90          4.13         2.52 o                         
  -1   3  27         13.04         11.53         2.91 o                         
   0   3  27          0.70         -0.19         3.06 o                         
   1   3  27         10.64         11.05         2.98 o                         
  -4   0  28          8.19          9.06         3.09 o                         
  -3   0  28        135.74        138.66         3.97 o                         
  -2   0  28        259.38        256.69         3.94 o                         
  -1   0  28         14.61         15.00         3.91 o                         
   0   0  28         16.74         15.91         3.29 o                         
   1   0  28         54.31         48.86         3.60 o                         
   2   0  28          0.23         -2.07         3.46 o                         
   3   0  28         31.46         30.99         3.85 o                         
  -4   1  28          8.10          5.93         2.07 o                         
  -3   1  28         27.57         25.78         2.25 o                         
  -2   1  28         26.82         25.99         2.03 o                         
  -1   1  28          8.25          6.26         1.64 o                         
   0   1  28         27.90         25.91         2.22 o                         
   1   1  28          3.53          3.13         2.40 o                         
   2   1  28         28.99         31.20         2.56 o                         
  -4   2  28          0.33          0.53         2.35 o                         
  -3   2  28         33.50         31.66         2.37 o                         
  -2   2  28          3.11          6.87         2.03 o                         
  -1   2  28         12.70         12.93         2.53 o                         
   0   2  28         17.72         18.00         2.86 o                         
   1   2  28         22.76         31.79         2.94 o                         
   2   2  28         16.72         17.42         2.63 o                         
  -2   3  28          1.17          0.94         2.26 o                         
  -1   3  28         22.73         19.97         2.55 o                         
   0   3  28          8.29          8.03         2.49 o                         
  -3   1  29          2.89          4.32         2.19 o                         
  -2   1  29         12.87         12.35         2.48 o                         
  -1   1  29          4.79          7.62         2.02 o                         
   0   1  29          7.01          6.16         2.53 o                         
   1   1  29         10.86         12.33         2.91 o                         
  -3   2  29          8.68          5.97         2.35 o                         
  -2   2  29          5.88          5.36         2.06 o                         
  -1   2  29          0.06          4.50         2.94 o                         
   0   2  29         47.08         38.39         2.53 o                         
  -3   0  30          5.36          4.82         3.34 o                         
  -2   0  30          0.25          1.94         3.68 o                         
  -1   0  30          4.00          4.70         3.25 o                         
   0   0  30         26.29         27.83         6.91 o                         
   1   0  30          1.49          0.57         2.94 o                         
  -2   1  30          0.13          3.87         1.91 o                         
  -1   1  30         25.45         23.83         2.91 o                         
   0   1  30          0.93          1.62         2.24 o                         
                                                                                
